# Supplementary material for: Trainable High Resolution Melt Curve Machine Learning Classifier for Large-Scale Reliable Genotyping of Sequence Variants
Source: PLoS One. 2014 Oct 2;9(10):e109094. doi: 10.1371/journal.pone.0109094 (PMC4183555; doi:10.1371/journal.pone.0109094)
Supplement: Dataset S1 — DNA sequences of amplicons and simulated melt curves from primer pair no. 1 showing in Table 2 . (XLSX) [file pone.0109094.s001.xlsx]

## Sheet: Seq
Temp	65	65.5	66	66.5	67	67.5	68	68.5	69	69.5	70	70.5	71	71.5	72	72.5	73	73.5	74	74.5	75	75.5	76	76.5	77	77.5	78	78.5	79	79.5	80	80.5	81	81.5	82	82.5	83	83.5	84	84.5	85	85.5	86	86.5	87	87.5	88	88.5	89
1	GCAGTTTGTTGGACTGACCAATCGTTTAAATGCGACTTCTAATTACTCAGAATATTCAATCAGTGTCGCTGTTTTAGCAGATAGTAAGATCGAAAATGTTACGCAACTGACGAGTGTGACAGCACCGACTGGGACTGATAATGAAAATATTCAAAAACTACTAGCTGATATCAAGTCAAGTCAGAATACCGATTTGACGGTCAACCAGAGTTCGTCTTACTTGGCAGCTTACAAGAGTTTGATTGCAGGGGAGACTAAGGCCATTGTCCTAAATAGTGTCTTTGAAAATATCATCGAGTCAGAGTATCCAGACTACGCATCGAAGATAAAAAAGATTTATACCAAGGGATTCACTAAAAAAGTAGAGGCTCCTAAGACGTCTAAGAATCAGTCTTTCAA…
10a	GCAGTTTGTTGGACTGACCAATCGTTTAAATGCGACTTCTAATTACTCAGAATATTCAATCAGTGTCGCTGTTTTAGCAGATAGTGAGATCGAAAATGTTACGCAACTGACGAGTGTGACAGCACCGACTGGGACTGATAATGAAAATATTCAGAAATTACTAGCTGATATCAAGTCAAGTCAGAATACCGATTTGACGGTCAACCAGAGTTCGTCTTACTTGGCAGCTTACAAGAGTTTGATTGCAGGGGAGACTAAGGCCATTGTCCTAAATAGTGTCTTTGAAAACATCATCGAGTCAGAGTATCCAGACTACGCATCGAAGATAAAAAAGATTTATACCAAGGGATTCACTAAAAAAGTAGAAGCTCCTAAGACGTCTAAGAGTCAGTCTTTCAA…
10b	GCAGTTTGTTGGACTGACCAATCGTTTAAATGCGACTTCTAATTACTCAGAATATTCAATCAGTGTCGCTGTTTTAGTAGATAGTGAGATCGAAAATGTTACGCAACTGACGAGTGTGACAGCACCGACTGGGACTGATAATGAAAATATTCAGAAACTACTAGCTGATATCAAGTCAAGTCAGAATACCGATTTGATGGTCAACCAGAGTTCGTCTTACTTGGCAGCTTACAAGAGTTTGATTGCAGGGGAGACTAAGGCCATTGTCCTAAATAGTGTCTTTGAAAATATCATCGAGTCAGAGTATCCAGACTACGCATCGAAGATAAAAAAGATTTATACCAAGGGATTCACTAAAAAAGTAGAAGCTCCTAAGACGTCTAAGAATCAGTCTTTCAA…
10f,10c	GCAGTTTGTTGGACTGACCAATCGTTTAAATGCGACTTCTAATTACTCAGAATATTCAATCGGTGTCGCTGTTTTAGCAGATAGTGATATCGAAAATGTTACGCAACTGACGAGTGTGACAGCACCGACTGGGACTGATAATGAAAATATTCAAAAACTACTAGCTGATATTAAGTCAAGTCAGAATACCGATTTGACGGTCAACCAGAGTTCGTCTTACTTGGCAGCTTACAAGAGTTTGATTGCAGGGGAGACTAAGGCCATTGTCCTAAATAGTGTCTTTGAAAACATCATCGAGTCAGAGTATCCAGACTACGCATCGAAGATAAAAAAGATTTATACCAAGGGATTCACTAAAAAAGTAGAAGCTCCTAAGACGTCTAAGAATCAGTCTTTCAA…
11a,11d,18f	GCAGTTTGTTGGACTGACCAATCGTTTAAATGCGACTTCTAATTACTCAGAATATTCAATCAGTGTCGCTGTTTTAGCAGATAGTGAGATCGAAAATGTTACGCAACTGACGAGTGTGACAGCACCGACTGGGACTGATAATGAAAATATTCAAAAACTACTAGCTGATATCAAGTCAAGTCAGAATACCGATTTGACGGTCAACCAGAGTTCGTCTTACTTGGCAGCTTACAAGAGTTTGATTGCAGGGGAGACTAAGGCCATTGTCCTAAATAGTGTCTTTGAAAACATCATCGAGTCAGAGTATCCAGACTACGCATCGAAGATAAAGAAGATTTATACCAAGGGATTCACTAAAAAAGTAGAAGCTCCTAAGACGTCTAAGAATCAGTCTTTCAA…
11f	GCAGTTTGTTGGACTGACCAATCGTTTAAATGCGACTTCTAATTACTCAGAATATTCAATCAGTGTCGCTGTTTTAGCAGATAGTGAGATCGAAAATGTTACGCAACTGACGAGTGTGACAGCACCGACTGGGACTGATAATGAAAATATTCAAAAACTATTAGCTGATATCAAGTCAAGTCAGAATACCGATTTGACGGTCAACCAGAGTTCGTCTTACTTGGCAGCTTATAAGAGTTTGATTGCAGGTGACACCAAGGCCATTGTCTTAAATAGTGTCTTTGAAAATATCATCGAGTCAGAGTATCCAGACTACGCATCGAAGATAAAAAAGATTTATACCAAGGGATTCACTAAAAAAGTAGAAGCTCCTAAGACGTCTAAGAATCAGTCTTTCAA…
12a,46	GCAGTTTGTTGGACTGACCAATCGTTTAAATGCGACTTCTAATTACTCAGAATATTCAATCAGTGTCGCTGTTTTAGCAGATAGTGAGATCGAAAATGTTACGCAACTGACGAGTGTGACAGCACCGACTGGGACTGATAATGAAAATATTCAAAAACTACTAGCTGATATCAAGTCAAGTCAGAATACCGATTTGACGGTCAACCAGAGTTCGTCTTACTTGGCAGCTTACAAGAGTTTGATTGCAGGGGAGACTAAGGCCATTGTCCTAAATAGTGTCTTTGAAAATATCATCGAGTCAGAGTATCCAGACTACGCATCGAAGATAAAAAAGATTTATACCAAGGGATTCACTAAAAAAGTAGAAGCTCCTAAGACGTCTAAGAATCAGTCTTTCAA…
12b	GCAGTTTGTTGGACTGACCAATCGTTTAAATGCGACTTCTAATTACTCAGAATATTCAATCAGTGTCGCTGTTTTAGCAGATAGTGATATCGAAAATGTTACGCAACTGACGAGTGTGACAGCACCGACTGGGACTGATAATGAAAATATTCAAAAACTACTAGCTGATATTAAGTCAAGTCAGAATACCGATTTGACGGTCGACCAGAGTTCGTCTTACTTGGCAGCTTACAAGAGTTTGATTGCAGGGGAGACTAAGGCCATTGTCTTAAATAGTGTCTTTGAAAATATCATCGAGTCAGAGTATCCAGACTACGAATCGAAGATAAAGAAGATTTATACCAAGGGATTCACTAAAAAAGTAGAAGCTCCTAAGACGTCTAAGAATCAGTCTTTCAA…
12f,22f,22a	GCAGTTTGTTGGACTGACCAATCGTTTAAATGCGACTTCTAATTACTCAGAATATTCAATCAGTGTCGCTGTTTTAGCAGATAGTGATATCGAAAATGTTACGCAACTGACGAGTGTGACAGCACCGACTGGGACTGATAATGAAAATATTCAAAAACTACTAGCTGATATTAAGTCAAGTCAGAATACCGATTTGACGGTCGACCAGAGTTCGTCTTACTTGGCAGCTTACAAGAGTTTGATTGCAGGGGAGACTAAGGCCATTGTCTTAAATAGTGTCTTTGAAAATATCATCGAGTCAGAGTATCCAGACTACGCATCGAAGATAAAAAAGATTTATACCAAGGGATTCACTAAAAAAGTAGAAGCTCCTAAGACGTCTAAGAATCAGTCTTTCAA…
13	GCAGTTTGTTGGACTGACCAATCGTTTAAATGCGACTTCTAATTACTCAGAATATTCAATCAGTGTCGTTGTTTTAGCAGATAGTGATATCGAAAATGTTACGCAACTGACGAGTGTGACAGCACCGACTGGGACTGATAATGAAAATATTCAAAAACTACTAGCTGATATCAAGTCAAGTCAGAATACCGATTTGACGGTCAACCAGAGTTCGTCTTACTTGGCAGCTTACAAGAGTTTGATTGCAGGGGAGACTAAGGCCATTGTCCTAAATAGTGTCTTTGAAAACATCATCGAGTTAGAGTATCCAAACTACGCATCGAAGATAAAAAAGATTTATACCAAGGGATTCACTAAAAAAGTAGAAGCTCCTAAGACGTCTAAGAATCAGTCTTTCAA…
14,15a,16a	GCAGTTTGTTGGACTGACCAATCGTTTAAATGCGACTTCTAATTACTCAGAATATTCAATCAGTGTCGCTGTTTTAGCAGATAGTGATATCGAAAATGTTACGCAACTGACGAGTGTGACAGCACCGACTGGGACTGATAATGAAAATATTCAAAAACTACTAGCTGATATTAAGTCAAGTCAGAATACCGATTTGACGGTCGACCAGAGTTCGTCTTACTTGGCAGCTTACAAGAGTTTGATTGCAGGGGAGACTAAGGCCATTGTCTTAAATAGTGTCTTTGAAAATATCATCGAGTCAGAGTATCCAGACTACGCATCGAAGATAAAAAAGATTTATACCAAGGGATTCACTAAAAAAGTAGAAGCTCCTAAGACGTCTAAGAATCAGTCTTTCAA…
15b,15c	GCAGTTTGTTGGACTGACCAATCGTTTAAATGCGACTTCTAATTACTCAGAATATTCAATCAGTGTCGCTGTTTTAGCAGATAGTGATATCGAAAATGTTACGCAACTGACGAGTGTGACAGCACCGACTGGGACTGATAATGAAAATATTCAAAAACTACTAGCTGATATTAAGTCAAGTCAGAATACCGATTTGACGGTCGACCAGAGTTCGTCTTACTTGGCAGCTTACAAGAGTTTGATTGCAGGGGAGACTAAGGCCATTGTCTTAAATAGTGTCTTTGAAAATATCATTGAGTCAGAGTATCCAGACTACGCATCGAAGATAAAAAAGATTTATACCAAGGGATTCACTAAAAAAGTAGAAGCTCCTAAGACGTCTAAGAATCAGTCTTTCAA…
15f	GCAGTTTGTTGGACTGACCAATCGTTTAAATGCGACTTCTAATTACTCAGAATATTCAATCAGTGTCGCTGTTTTAGCAGATAGTGATATCGAAAATGTTACGCAACTGACGAGTGTGACAGCACCGACTGGGACTGATAATGAAAATATTCAAAAACTACTAGCTGATATTAAGTCAAGTCAGAATACCGATTTGACGGTCGACCAGAGTTCGTCTTACTTGGCAGCTTACAAGAGTTTGATTGCAGGGGAGACTAAGGCCATTGTCTTAAATAGTGTCTTTGAAAATATCATCGAGTCAGAGTATCCAGACTACGCATCGAAGATAAAAAAGATTTATACCAAGGGATTCACTAAAAAAGTAGAAGCTCCTAAGACGTCTAAGAATCAGTCTTTCAA…
16f	GCAGTTTGTTGGACTGACCAATCGTTTAAATGCGACTTCTAATTACTCAGAATATTCAATCAGTGTCGCTGTTTTAGCAGATAGTGAGATCGAAAATGTTACGCAACTGACGAGTGTGGCAGCACCGACTGGGACTGATAATGAAAATATTCAAAAACTACTAGCTGATATCAAGTCAAGTCAGAATACCGATTTGACGGTCAACCAGAGTTCGTCTTACTTGGCAGCTTACAAGAGTTTGATTGCAGGGGAGACTAAGGCCATTGTCCTAAATAGTGTCTTTGAAAATATCATCGAGTCAGAGTATCCAGACTACGCATCGAAGATAAAGAAGATTTATACCAAGGGATTCACTAAAAAAGTAGAAGCTCCTAAGACGTCTAAGAATCAGTCTTTCAA…
17f	GCAGTTTGTTGGACTGACCAATCGTTTAAATGCGACTTCTAATTACTCAGAATATTCAATCAGTGTCGCTGTTTTAGCAGATAGTGATATCGAAAATGTTACGCAACTGACGAGTGTGACAGCACCGACTGGGACTGATAATGAAAATATTCAAAAACTACTAGCTGATATCAAGTCAAGTCAGAATACCGATTTGACGGTCAACCAGAGTTCGTCTTACTTGGCAGCTTACAAGAGTTTGATTGCAGGGGAGACTAAGGCCATTGTCCTAAATAGTGTCTTTGAAAATATCATCGAGTCAGAGTATCCAGACTACGCATCGAAGATAAAAAAGATTTATACCAAGGGATTCACTAAAAAAGTAGAAGCTCCTAAGACGTCTAAAAATCAGTCTTTCAA…
18a	GCAGTTTGTTGGACTGACCAATCGTTTAAATGCGACTTCTAATTACTCAGAATATTCAATCAGTGTCGCTGTTTTAGCAGATAGTGAGTTCGAAAATGTTACGCAACTGACGAGTGTGACAGCACCGACTGGGACTGATAATGAAAATATTCAAAAACTACTAGCTGATATCAAGTCAAGTCAGAATACCGATTTGACGGTCAACCAGAGTTCGTCTTACTTGGCAGCTTACAGGAGTTTGATTGCAGGGGAGACTAAGGCCATTGTCCTAAGTAGTGTCTTTGAAAACATCATCGAGTCAGAGTATCCAGACTACGCATCGAAGATAAAGAAGATTTATACCAAGGGATTCACTAAAAAAGTAGAAGCTCCTAAGATGTCTAAGAATCAGTCTTTCAA…
18b,18c	GCAGTTTGTTGGACTGACCAATCGTTTAAATGCGACTTCTAATTACTCAGAATATTCAATCAGTGTCGCTGTTTTAGCAGATAGTGAGATCGAAAATGTTACGCAACTGACGAGTGTGACAGCACCGACTGGGACTGATAATGAAAATATTCAAAAACTATTAGCTGATATCAAGTCAAGTCAGAATACCGATTTGACGGTCGACCAGAGTTCGTCTTACTTGGCAGCTTACAAGAGTTTGATTGCAGGTGACACCAAGGCCATTGTCTTAAATAGTGTCTTTGAAAATATCATCGAGTCAGAGTATCCAGACTACGCATCGAAGATAAAAAAGATTTATACCAAGGGATTCACTAAAAAAGTAGAAGCTCCTAAGACGTCTAAGAATCAGTCTTTCAA…
19b	GCAGTTTGTTGGACTGACCAATCGTTTAAATGCGACTTCTAATTACTCAGAATATTCAATCAGTGTCGCTGTTTTAGCAGATAGTGATATCGAAAATGTTACGCAACTGACGAGTGTGACAGCACCGACTGGGACTGATAATGAAAATATTCAAAAACTACTAGCTGATATTAAGTCAAGTCAGAATACCGATTTGACGGTCGACCAGAGTTCGTCTTACTTGGCAGCTTACAAGAGTTTGATTGCAGGGGAGACTAAGGCCATTGTCTTAAATAGTGTCTTTGAAAATATCATCGAGTCAGAGTATCCAGACTACGCATCGAAGATAAAAAAGATTTATACCAAGGGATTCACTAAAAAAGTAGAAGCTCCTAAGACGTCTAAGAATCAGTCTTTCAA…
19c	GCAGTTTGTTGGACTGACCAATCGTTTAAATGCGACTTCTAGTTACTCAGAATATTCAATCAGTGTCGCTGTTTTAGCAGATAGTGAGATCGAAAATGTTACGCAACTGACGAGTGTGACAGCACCGACTGGGACTGATAATGAAAATATTCAAAAACTACTAGCTGATATCAAGTCAAGTCAGAATACCGATTTGATGGTCAACCAGAGTTCGTCTTACTTGGCAGCTTACAAGAGTTTGATTGCAGGGGAGACTAAGGCCATTGTCCTAAATAGTGTCTTTGAAAATATCATCGAGTCAGAGTATCCAGACTACGCATCGAAGATAAAAAAGATTTATACCAAGGGATTCACTAAAAAAGTAGAAGCTCCTAAGACGTCTAAGAATCAGTCTTTCAA…
19f	GCAGTTTGTTGGACTGACCAATCGTTTAAATGCGACTTCTAATTACTCAGAATATTCAATCAGTGTCGCTGTTTTAGCAGATAGTGATATCGAAAATGTTACGCAACTGACGAGTGTGACAGCACCGACTGGGACTGATAATGAAAATATTCAAAAACTACTAGCTGATATTAAGTCAAGTCAGAATACCGATTTGACGGTCAACCAGAGTTCGTCTTACTTGGCAGCTTACAAGAGTTTGATTGCAGGGGAGACTAAGGCCATTGTCCTAAATAGTGTCTTTGAAAACATCATCGAGTCAGAGTATCCAGACTACGCATCGAAGATAAAAAAGATTTATACCAAGGGATTCACTAAAAAAGTAGAAGCTCCTAAGACGTCTAAGAATCAGTCTTTCAA…
2,41a	GCAGTTTGTTGGACTGACCAATCGTTTAAATGCGACTTCTAATTACTCAGAATATTCGCTCAGTGTCGCTGTTTTAGCAGATAGTGAGATCGAAAATGTTACGCAACTGACGAGTGTGACAGCACCGACTGGGACTGATAATGAAAATATTCAAAAACTACTAGCTGATATCAAGTCAAGTCAGAATACCGATTTGACGGTTAACCAGAGTTCGTCTTACTTGGCAGCTTACAAGAGTTTGATTGCAGGGGAGACTAAGGCCATTGTCCTAAATAGTGTCTTTGAAAATATCATCGAGTTAGAGTATCCAGACTACGCATCGAAGATAAAGAAGATTTATACCAAGGGATTCACTAAAAAAGTAGAAGCTCCTAAGACGTCTAAGAATCAGTCTTTCAA…
20,44	GCAGTTTGTTGGACTGACCAATCGTTTAAATGCGACTTCTAATTACTCAGAATATTCAATCAGTGTCGTTGTTTTAGCAGATAGTGATATCGAAAATGTTACGCAACTGACGAGTGTGACAGCACCGACTGGGACTGATAATGAAAATATTCAAAAACTACTAGCTGATATTAAGTCAAGTCAGAATACCGATTTGACGGTCAACCAGAGTTCGTCTTACTTGGCAGCTTACAAGAGTTTGATTGCAGGGGAGACTAAGGCCATTGTCCTAAATAGTGTCTTTGAAAACATCATCGAGTTAGAGTATCCAGACTACGCATCGAAGATAAAAAAGATTTATACCAAGGGATTCACTAAAAAAGTAGAAGCTCCTAAGACGTCTAAGAATCAGTCTTTCAA…
21,34	GCAGTTTGTTGGACTGACCAATCGTTTAAATGCGACTTCGAATTACTCAGAATATTCAATCAGTGTCGCTGTTTTAGCAGATAGTGAGATCGAAAATGTTACGCAACTGACGAGTGTGACAGCACCGACTGGGACTGATAACGAAAATATTCAAAAACTACTAGCTGATATCAAGTCAAGTCAGAATACCGATTTGACGGTCAACCAGAGTTCGTCTTACTTGGCAGCTTACAAGAGTTTGATTGCAGGGGAGACTAAGGCCATTGTCCTAAATAGTGTCTTTGAAAATATCATCGAGTCAGAGTATCCAGACTACGCATCGAAGATAAAGAAGATTTATACCAAGGGATTCACTAAAAAAGTAGAAGCTCCTAAGACGTCTAAGAATCAGTCTTTCAA…
23a	GCAGTTTGTTGGACTGACCAATCGTTTAAATGCGACTTCTAATTACTCAGAATATTCAATCAGTGTCGCTGTTTTAGCAGATAGTGATATCGAAAATGTTACGCAACTGACGAGTGTGACAGCACCGACTGGGACTGATAATGAAAATATTCAAAAACTACTAGCTGATATCAAGTCAAGTCAGAATACCGATTTGACGGTCAACCAGAGTTCGTCTTACTTGGCAGCTTACAAGAGTTTGATTGCAGGGGAGACTAAGGCCATTGTCCTAAATAGTGTCTTTGAAAATATCATCGAGTCAGAGTATCCAGACTATGCATCGAAGATAAAAAAGATTTATACCAAGGGATTCACTAAAAAAGTAGAAGCTCCTAAGACGTCTAAGAATCAGTCTTTCAA…
23f	GCAGTTTGTTGGACTGACCAATCGTTTAAATGCGACTTCTAATTACTCAGAATATTCAATCAGTGTCGCTGTTTTAGCAGATAGTGATATCGAAAATGTTACGCAACTGACGAGTGTGACAGCACCGACTGGGACTGATAATGAAAATATTCAAAAACTACTAGCTGATATTAAGTCAAGTCAGAATACCGATTTGACGGTCGACCAGAGTTCGTCTTACTTGGCAGCTTACAAGAGTTTGATTGCAGGGGAGACTAAGGCCATTGTCTTAAATAGTGTCTTTGAAAATATCATCGAGTCAGAGTATCCAGACTACGCATCGAAGATAAAAAAGATTTATACCAAGGGATTCACTAAAAAAGTAGAAGCTCCTAAGACGTCTAAGAATCAGTCTTTTAA…
24a	GCAGTTTGTTGGACTGACCAATCGTTTAAATGCGACTTCTAATTACTCAGAATATTCAATCTGTGTCGCTGTTTTAGCAGATAGTGATATCGAAAATGTTACGCAACTGACGAGTGTGACAGCACCGACTGGGACTGATAATGAAAATGTTCAAAAACTACTAGCTGATATCAAGTCAAGTCAGAATACCGATTTGACGGTCGACCAGAGTTCGTCTTACTTGGCAGCTTACAAGAGTTTGATTGCAGGGGAGACCAAGGCCATTGTCTTAAATAGTGTCTTTGAAAATATCATCGAGTCAGAGTATCCAGACTACGCATCGAAGATAAAAAAGATTTATACCAAGGGATTCACTAAAAAAGTAGAAGCTCCTAAGACGTCTAAGAATCAGTCTTTCAA…
24b	GCAGTTTGTTGGACTGACCAATCGTTTAAATGCGACTTCTAATTACTCAGAATATTCAATCAGTGTCGCTGTTTTAGCAGATAGTGAGATCGAAAATGTTACGCAACTGACGAGTGTGACAGCACCGACTGGGACTGATAATGAAAATATTCAAAAACTACTAGCTGATATCAAGTCAAGTCAGAATACTGATTTGACGGTCAACCAGAGTTCGTCTTACTTGGCAGCTTACAAGAGTTTGATTGCAGGGGAGACTAAGGCCATTGTCCTAAATAGTGTCTTTGAAAATATCATCGAGTCAGAGTATCCAGACTACGCATCGAAGATAAAAAAGATTTATACCAAGGGATTCACTAAAAAAGTAGAAGCTCCTAAGACGTCTAAGAATCAGTCTTTCAA…
27	GCAGTTTGTTGGACTGACCAATCGTTTAAATGCGACTTCTAATTACTCAGAATATTCAATCAGTGTCGCTGTTTTAGCAGATAGTGAGATCGAAAATGTTACGCAACTGACGAGTGTGACAGCACCGACTGGGACTGATAATGAAAATATTCAAAAACTACTAGCTGATATCAAGTCAAGTCAGAATACCGATTTGACGGTCGACCAGAGTTCGTCTTACTTGGCAGCTTATAAGAGTTTGATTGCAGGTGAGACTAAGGCCATTGTCTTAAATAGTGTCTTTGAAAATATCATCGAGTCAGAGTATCCAGACTATGCATCGAAGATAAAAAAGATTTATACCAAGGGATTTACTAAAAAAGTAGAAGCTCCTAAGACGTCTAAGAATCAGTCTTTCAA…
28A	GCAGTTTGTTGGACTGACCAATCGTTTAAATGCGACTTCTAATTACTCAGAATATTCAATCAGTGTCGCTGTTTTAGCAGATAGTGATATCGAAAATGTTACGCAACTGACGAGTGTGACAGCACCGACTGGGACTGATAATGAAAATATTCAAAAACTACTAGCTGATATTAAGTCAAGTCAGAATACCGATTTGACGGTCGACCAGAGTTCGTCTTACTTGGCAGCTTACAAGAGTTTGATTGCAGGGGAGACTAAGGCCATTGTCTTAAATAGTGTCTTTGAAAATATCATCGAGTCAGAGTATCCAGACTACGCATCGAAGATAAAAAAGATTTATACCAAGGGATTCACTAAAAAAGTAGAAGCTCCTAAGACGTCTAAGAATCAGTCTTTCAA…
28f	GCAGTTTGTTGGACTGACCAATCGTTTAAATGCGACTTCTAATTACTCAGAATATTCAATCAGTGTCGCTGTTTTAGCAGATAGTGATATCGAAAATGTTACGCAACTGACGAGTGTGACAGCACCGACTGGGACTGATAATGAAAATATTCAAAAACTACTAGCTGATATCAAGTCAAGTCAGAATACCGATTTGACGGTCAACCAGAGTTCGTCTTACTTGGCAGCTTACAAGAGTTTGATTGCAGGGGAGACTAAGGCCATTGTCCTAAATAGTGTCTTTGAAAATATCATCGAGTCAGAGTATCCAGACTACGCATCGAAGATAAAAAAGATTTATACCAAGGGATTCACTAAAAAAGTAGAAGCTCCTAAGACGTCTAAGAATCAGTCTTTCAA…
29	GCAGTTTGTTGGACTGACCAATCGTTTAAATGCGACTTCTAATTACTCAGAATATTCAATCTGTGTCGCTGTTTTAGCAGATAGTGATATCGAAAATGTTACGCAACTGACGAGTGTGACAGCACCGACTGGGACTGATAATGAAAATATTCAAAAACTACTAGCTGATATTAAGTCAAGTCAGAATACCGATTTGACGGTCAACCAGAGTTCGTCTTACTTGGCAGCTTACAAGAGTTTGATTGCAGGGGAGACTAAGGCCATTGTCCTAAATAGTGTCTTTGAAAACATCATCGAGTCAGAGTATCCAGACTACGCATCGAAGATAAAAAAGATTTATACCAAGGGATTCACTAAAAAAGTAGAAGCTCCTAAGACGTCTAAGAATCAGTCTTTCAA…
3	GCAGTTTGTTGGACTGACCAATCGTTTAAATGCGACTTCTAATTACTCAGAATATTCGATCAGTGTCGCTGTTTTAGCAGATAGTGAGATCGAAAATGTTACGCAACTGACGAGTGTGACAGCACCGACTGGGACTGATAATGAAAATATTCAAAAATTACTAGCTGATATCAAGTCAGAATACCGATTTGACGGTCGACCAGAGTTCGTCTTACTTGGCTGCTTACAAGAGTCTGATTGCAGGTGACACCAAGACCATTGTCCTAAATAGTGTCTTTGAAAATATCATCGAGTCAGAGTATCCAGACTACGCATCGAAGATAAAAAATATTTATACCAAGGGATTTACTAAAAAAGTAGAAGCTCCTAAGACGTCTAAGAATCAGTCTTTCAATATCT…
31	GCAGTTTGTTGGACTGACCAATCGTTTAAATGCGACTTCTAATTACTCAGAATATTCAATCAGTGTCGCTGTTTTAGCAGATAGTGAGATCGAAAATGTTACGCAACTGACGAGTGTGACAGCACCGACTGGGACTGATAATGAAAATATTCAGAAATTACTAGCTGATATCAAGTCAAGTCAGAATACCGATTTGACGGTCAACCAGAGTTCGTCTTACTTGGCAGCTTACAAGAGTTTGATTGCAGGGGAGACTAAGGCCATTGTCCTAAATAGTGTCTTTGAAAACATCATCGAGTCAGAGTATCCAGACTACGCATCGAAGATAAAAAAGATTTATACTAAGGGATTCACTAAAAAAGTAGAAGCTCCTAAGACGTCTAAGAGTCAGTCTTTCAA…
32f,32a	GCAGTTTGTTGGACTGACCAATCGTTTAAATGCGACTTCTAATTACTCAGAATATTCAATCAGTGTCGCTGTTTTAGCAGATAGTGAGATCGAAAATGTTACGCAACTGATGAGTGTGACAGCACCGACTGGGACTGATAATGAAAATATTCAAAAACTACTAGCTGATATCAAGTCAAGTCAGAATACCGATTTGACGGTTAACCAGAGTTCGTCTTACTTGGCAGCTTACAAGAGTTTGATTGCAGGGGAGACTAAGGCCATTGTCCTAAATAGTGTCTTTGAAAACATCATCGAGTCAGAGTATCCAGACTACGCATCGAAGATAAAAAAGATTTATACCAAGGGATTCACTAAAAAAGTAGAAGCTCCTAAGACGTCTAAGAATCAGTCTTTCAA…
33b	GCAGTTTGTTGGACTGACCAATCGTTTAAATGCGACTTCTAATTACTCAGAATATTCAATCAGTGTCGCTGTTTTAGCAGATAGTGAGATCGAAAATGTTACGCAACTGACGAGTGTGACAGCACCGACTGGGACTGATAATGAAAATATTCAGAAACTACTAGCTGATATCAAGTCAAGTCAGAATACCGATTTGATGGTCAACCAGAGTTCGTCTTACTTGGCAGCTTACAAGAGTTTGATTGCAGGGGAGACTAAGGCCATTGTCCTAAATAGTGTCTTTGAAAACATCATCGAGTCAGAGTATCCAGACTACGCATCGAAGATAAAAAAGATTTATACCAAGGGATTCACTAAAAAAGTAGAAGCTCCTAAGACGTCTAAGAATCAGTCTTTCAA…
33c,35b,35c,41f,42	GCAGTTTGTTGGACTGACCAATCGTTTAAATGCGACTTCTAATTACTCAGAATATTCAATCAGTGTCGCTGTTTTAGCAGATAGTGATATCGAAAATGTTACGCAACTGACGAGTGTGACAGCACCGACTGGGACTGATAATGAAAATATTCAAAAACTACTAGCTGATATCAAGTCAAGTCAGAATACCGATTTGACGGTCAACCAGAGTTCGTCTTACTTGGCAGCTTACAAGAGTTTGATTGCAGGGGAGACTAAGGCCATTGTCCTAAATAGTGTCTTTGAAAATATCATCGAGTCAGAGTATCCAGACTACGCATCGAAGATAAAAAAGATTTATACCAAGGGATTCACTAAAAAAGTAGAAGCTCCTAAGACGTCTAAGAATCAGTCTTTCAA…
33d	GCAGTTTGTTGGACTGACCAATCGTTTAAATGCGACTTCTAATTACTCAGAATATTCAATCAGTGTCGCTGTTTTAGCAGATAGTGAGATCGAAAATGTTACGCAACTGACGAGTGTGACAGCACCGACTGGGACTGATAATGAAAATATTCAAAAACTACTAGCTGATATTAAGTCAAGTCAGAATACCGATTTGACGGTCAACCAGAGTTCGTCTTACTTGGCAGCTTACAAGAGTTTGATTGCAGGGGAGACTAAGGCCATTGTCCTAAATAGTGTCTTTGAAAACATCATCGAGTCAGAGTATCCAGACTACGCATCGAAGATAAAAAAGATTTATACCAAGGGATTCACTAAAAAAGTAGAAGCTCCTAAGACGTCTAAGAATCAGTCTTTCAA…
33f,33a	GCAGTTTGTTGGACTGACCAATCGTTTAAATGCGACTTCTAATTACTCAGAATATTCAATCAGTGTCGCTGTTTTAGCAGATAGTGAGATCGAAAATGTTACGCAACTGACGAGTGTGACAGCACCGACTGGGACTGATAATGAAAATATTCAAAAACTACTAGCTGATATCAAGTCAAGTCAGAATACCGATTTGACGGTCAACCAGAGTTCGTCTTACTTGGCAGCTTACAAGAGTTTGATTGCAGGGGAGACTAAGGCCATTGTCCTAAATAGTGTCTTTGAAAATATCATCGAGTCAGAGTATCCAGACTACGCATCGAAGATAAAAAAGATTTATACCAAGGGATTCACTAAAAAAGTAGAAGCTCCTAAGACGTCTAAGAATCAGTCTTTCAA…
35a	GCAGTTTGTTGGACTGACCAATCGTTTAAATGCGACTTCTAATTACTCAGAATATTCAATCAGTGTCGCTGTTTTAGCAGATAGTGAGATCGAAAATGTTACGCAACTGACGAGTGTGACAGCACCGACTGGGACTGATAATGAAAATATTCAAAAACTACTAGCTGATATCAAGTCAAGTCAGAATACCGATTTGACGGTCAACCAGAGTTCGTCTTACTTGGCAGCTTACAAGAGTTTGATTGCAGGGGAGACTAAGGCCATTGTCCTAAATAGTGTCTTTGAAAATATCATCGAGTCAGAGTATTCAGACTACGCATCGAAGATAAAAAAGATTTATACCAAGGGATTCACTAAAAAAGTAGAAGCTCCTAAGACGTCTAAGAATCAGTCTTTCAA…
35f,47f	GCAGTTTGTTGGACTGACCAATCGTTTAAATGCGACTTCTAATTACTCAGAATATTCAATCAGTGTCGCTGTTTTAGCAGATAGTGATATCGAAAATGTTACGCAACTGACGAGTGTGACAGCACCGACTGGGACTGATAATGAAAATATTCAAAAACTACTAGCTGATATCAAGTCAAGTCAGAATACCGATTTGACGGTCAACCAGAGTTCGTCTTACTTGGCAGCTTACAAGAGTTTGATTGCAGGGGAGACTAAGGCCATTGTCCTAAATAGTGTCTTTGAAAACATCATCGAGTCAGAGTATCCAGACTACGCATCGAAGATAAAGAAGATTTATACCAAGGGATTCACTAAAAAAGTAGAAGCTCCTAAGACGTCTAAGAATCAGTCTTTCAA…
36	GCAGTTTGTTGGACTGACCAATCGTTTAAATGCGACTTCTAATTACTCAGAATATTCAATCAGTGTCGCTGTTTTAGCAGATAGTGATATCAAAAATGTTACGCAACTGACGAGTGTGACAGCACCGACTGGGACTGATAATGAAAATATTCAAAAACTACTAGCTGATATTAAGTCAAGTCAGAATACCGATTTGACGGTCGACCAGAGTTCGTCTTACTTGGCAGCTTACAAGAGTTTGATTGCAGGGGAGACTAAGGCCATTGTCTTAAATAGTGTCTTTGAAAATATCATCGAGTCAGAGTATCCAGACTACGCATCGAAGATAAAAAAGATTTATACCAAGGGATTCACTAAAAAAGTAGAAGCTCCTAAGACGTCTAAGAATCAGTCTTTCAA…
39	GCAGTTTGTTGGACTGACCAATCGTTTAAATGCGACTTCGAATTACTCAGAATATTCAATCAGTGTCGCTGTTTTAGCAGATAGTGAGATCGAAAATGTTACGCAACTGACGAGTGTGACAGCACCGACTGGGACTGATAATGAAAATATTCAAAAACTATTAGCTGATATCAAGTCAAGTCAGAATACCGATTTGACGGTCAACCAGAGTTCGTCTTACTTGGCAGCTTACAAGAGTTTGATTGCAGGGGAGACTAAGGCCATTGTCCTAAATAGTGTCTTTGAAAATATCATCGAGTCAGAGTATCCAGACTACGCATCGAAGATAAAGAAGATTTATACCAAGGGATTCACTAAAAAAGTAGAAGCTCCTAAGACGTCTAAGAATCAGTCTTTCAA…
4	GCAGTTTGTTGGACTGACCAATCGTTTAAATGCGACTTCTAATTACTCAGAATATTCAATCAGTGTCGCTGTTTTAGCAGATAGTGAGATCGAAAATGTTACGCAACTGACGAGTGTGACAGCACCGACTGGGACTAATAATGAAAATATTCAGAAATTACTAGCTGATATCAAGTCAAGTCAGAATACCGATTTGACGGTCAACCAGAGTTCGTCTTACTTGGCAGCTTACAAGAGTTTGATTGCAGGGGAGACTAAGGCCATTGTCCTAAATAGTGTCTTTGAAAACATCATCGAGTCAGAGTATCCAGACTACGCATCGAAGATAAAAAAGATTTATACTAAGGGATTCACTAAAAAAGTAGAAGCTCCTAAGACGTCTAAGAGTCAGTCTTTCAA…
45	GCAGTTTGTTGGACTGACCAATCGTTTAAATGCGACTTCTAATTACTCAGAATATTCAATCAGTGTCGCTGTTTTAGCAGATAGTGAGATCGAAAATGTTACGCAACTGACGAGTGTGACAGCACCGACTGGGACTGATAATGAAAATATTCAAAAACTACTAGCTGATATCAAGTCAAGTCAGAATACCGATTTGACGGTCAACCAGAGTTCGTCTTACTTGGCAGCTTACAAGAGTTTGATTGCAGGGGAGACTAAGGCCATTGTCCTAAATAGTGTCTTTGAAAACATCATCGAGTCAGAGTATCCAGACTACGCATCGAAGATAAAGAAGATTTATACCAAGGGATTCACTAAAAAAGTAGGAGCTCCTAAGACGTCTAAGAATCAGTCTTTCAA…
47a	GCAGTTTGTTGGACTGACCAATCGTTTAAATGCGACTTCTAATTACTCAGAATATTCAATCAGTGTCGTTGTTTTAGCAGATAGTGATATCGAAAATGTTACGCAACTGACGAGTGTGACAGCACCGACTGGGACTGATAATGAAAATATTCAAAAACTACTAGCTGATATTAAGTCAAGTCAGAATACCGATTTGACGGTCAACCAGAGTTCGTCTTACTTGGCAGCTTACAAGAGTTTGATTGCAGGGGAGACTAAGGCCATTGTCCTAAATAGTGTCTTTGAAAACATCATCGAGTTAGAGTATCCAGACTACGCATCGAAGATAAAAAAGATTTATACCAAGGGATTCACTAAAAAAGTAGAAGCTCCTAAGACGTCTAAGAATCAGTCTTTCAA…
48	GCAGTTTGTTGGACTGACCAATCGTTTAAATGCGACTTCTAATTACTCAGAATATTCAATCAGTGTCGCTGTTTTAGCAGATAGTGAGATCGGAAATGTTACGCAACTGACGAGTGTGACAGCACCGACTGGGACTGATAATGAAAATATTCAAAAACTACTAGCTGATATCAAGTCAAGTCAGAATACCGATTTGACGGTCAACCAGAGTTCGTCTTACTTGGCAGCTTACAAGAGTTTGATTGCAGGGGAGACTAAGGCCATTGTCCTAAATAGTGTCTTTGAAAATATCATCGAGTCAGAGTATCCAGACTACGCATCGAAGATAAAGAAGATTTATACCAAGGGATTCACTAAAAAAGTAGAAGCTCCTAAGATGTCTAAGAATCAGTCTTTCAA…
5	GCAGTTTGTTGGACTGACCAATCGTTTAAATGTGACTTCTAATTACTCAGAATATTCAATCAGTGTCGCTGTTTTAGCAGATAGTGAGATCGAAAATGTTACGCAACTGACGAGTGTGACAGCACCGACTGGGACTGATAATGAAAATATTCAAAAATTACTAGCTGATATCAAGTCAAGTCAGAATACCGATTTGACGGTCAACCAGAGTTCGTCTTACTTGGCAGCTTACAAGAATTTGATTGCAGGGGAGACTAAGGCCATTGTCCTAAATAGTGTCTTTGAAAACATCATCGAGTCAGAGTATCCAGGCTACGCATCGAAGATAAAAAAGATTTATACCAAGGGATTCACTAAAAAAGTAGAAGCTCCTAAGACGTCTAAGAATCAGTCTTTCAA…
6a	GCAGTTTGTTGGACTGACCAATCGTTTAAATGCGACTTCTAATTACTCAGAATATTCAATCAGTGTCGCTGTTTTAGCAGATAGTGAGATCGAAAATGTTACGCAACTGACGAGTGTGACAGCACCGACTGGGACTGATAATGAAAATATTCAAAAACTACTAGCTGATATCAAGTCAAGTCAGAATACCGATTTGACGGTCGATCAGAGTTCGTCTTACTTGGCAGCTTACAAGAGTTTGATTGCAGGGGAGACTAAGGCCATTGTCTTAAATAGTGTCTTTGAAAATATCATCGAGTCAGAGTATCCAGACTATGCATCGAAGATAAAAAAGATTTATACCAAGGGATTCACTAAAAAAGTAGAAGCTCCTAAGACGTCTAAGAATCAGTCTTTCAA…
6b	GCAGTTTGTTGGACTGACCAATCGTTTAAATGCGACTTCTAATTACTCAGAATATTCAATCAGTGTCGCTGTTTTAGCAGATAGTGATATCGAAAATGTTACGCAACTGACGAGTGTGACAGCACCGACTGGGACTGATAATGAACATATTCAAAAACTACTAGCTGATATCAAGTCAAGTCAGAATACCGATTTGACGGTCAACCAGAGTTCGTCTTACTTGGCAGCTTACAAGAGTTTGATTGCAGGGGAGACTAAGGCCATTGTCCTAAATAGTGTCTTTGAAAATATCATCGAGTCAGAGTATCCAGACTACGCATCGAAGATAAAAAAGATTTATACCAAGGGATTCACTAAAAAAGTAGAAGCTCCTAAGACGTCTAAGAATCAGTCTTTCAA…
6c	GCAGTTTGTTGGACTGACCAATCGTTTAAATGCGACTTCTAATTACTCAGAATATTCAATCAGTGTCGCTGTTTTAGCAGATAGTGAGATCGAAAATGTTACGCACCTGACGAGTGTGACAGCCCCGACTGGGACTGATAATGAAAATATTCAAAAACTACTAGCTGATATCAAGTCAAGTCAGAATACCGATTTGACGGTCGACCAGAGTTCGTCTTACTTGGCAGCTTACAAGAGTTTGATTGCAGGGGAGACTAAGGCCATTGTCTTAAATAGTGTCTTTGAAAATATCATCGAGTCAGAGTATCCAGACTATGCATCGAAGATAAAAAAGATTTATACCAAGGGATTCACTAAAAAAGTAGAAGCTCCTAAGACGTCTAAGAATCAGTCTTTCAA…
6d	GCAGTTTGTTGGACTGACCAATCGTTTAAATGCGACTTCTAATTACTCAGAATATTCAATCAGTGTCGCTGTTTTAGCAGATAGTGAGATCGAAAATGTTACGCAACTGACGAGTGTGACAGCACCGACTGGGACTGATAATGAAAATATTCAAAAACTACTAGCTGATATCAAGTCAAGTCAGAATACCGATTTGACGGTCGACCAGAGTTCGTCTTACTTGGCAGCTTACAAGAGTTTGATTGCAGGGGAGACTAAGGCCATTGTCTTAAATAGTGTCTTTGAAAATATCATCGAGTCAGAGTATCCAGACTATGCATCGAAGATAAAAAAGATTTATACCAAGGGATTCACTAAAAAAGTAGAAGCTCCTAAGACGTCTAAGAATCAGTCTTTCAA…
7b,40	GCAGTTTGTTGGACTGACCAATCGTTTAAATGCGACTTCTAATTACTCAGAATATTCGCTCAGTGTCGCTGTTTTAGCAGATAGTGAGATCGAAAATGTTACGCAACTGACGAGTGTGACAGCACCGACTGGGACTGATAATGAAAATATTCAAAAACTACTAGCTGATATCAAGTTAAGTCAGAATACCGATTTGACAGTCGACCAGAGTTCGTCTTACTTGGTTGCTTACAAGAGTTTGATTGCAGGGGAGACTAAGGCCATTGTCCTAAATAGTGTCTTTGAAAATATCATCGAGTCAGAGTATCCAGACTACGCATCGAAGATAAAGAAGATTTATACCAAGGGATTTACTAAAAAAGTAGAAGCTCCTAAGACGTCTAAGAATCAGTCTTTCAA…
7c	GCAGTTTGTTGGACTGACCAATCGTTTAAATGCGACTTCTAATTACTCAGAATATTCGCTCAGTGTCGCTGTTTTAGCAGATAGTGAGATCGAAAATGTTACGCAACTGACGAGTGTGACAGCACCGACTGGGACTGATAATGAAAATATTCAAAAACTACTAGCTGATATCAAGTCAAGTCAGAATACCGATTTGACGGTCAACCAGAGTTCGTCTTACTTGGCAGCTTACAGGAGTTTGATTGCAGGGGAGACTAAGGCCATTGTCCTAAATAGTGTCTTTGAAAATATCATCGAGTCAGAGTATCCAGACTACGCATCGAAGATAAAAAAGATTTATACCAAGGGATTCACTAAAAAAGTAGAAGCTCCTAAGACGTCTAAGAATCAGTCTTTCAA…
8	GCAGTTTGTTGGACTGACCAATCGTTTAAATGCGACTTCTAATTACTCAGAATATTCGCTCAGTGTCGCTGTTTTAGCAGATAGTGAGATCGAAAATGTTACGCAACTGACGAGTGTGACAGCACCGACTGGGACTGATAATGAAAATATTCAAAAACTACTAGCTGATATCAAGTCAAGTCAGAATACCGATTTGACGGTCGACCAGAGTTCGTCTTACTTGGTTGCTTACAAGAGTTTGATTGCAGGGGAGACTAAGGCCATTGTCCTAAATAGTGTCTTTGAAAATATCATCGAGTTAGAGTATCCAGACTACGCATCGAAGATAAAGAAGATTTATACCAAGGGATTCACTAAAAAAGTAGAAGCTCCTAAGACGTCTAAGAATCAGTCTTTCAA…
9a,9v	GCAGTTTGTTGGACTGACCAATCGTTTAAATGCGGCTTCGAATTACTCAGAATATTCGATCAGTGTCGCTGTTTTAGCAGATAGTGAGATCGAAAATGTTACGCAACTGACGAGTGTGACAGCACCGACTGGGACTGATAATGAAAATATTCAAAAACTACTAGCTGATATCAAGTCAAGTCAGAATACCGATTTGACGGTCAACCAGAGTTCGTCTTACTTGGCAGCTTACAAGAGTTTGATTGCAGGGGAGACTAAGGCCATTGTCCTAAATAGTGTCTTTGAAAATATCATCGAGTCAGAGTATCCAGACTACGCATCGAAGATAAAGAAGATTTATACCAAGGGATTCACTAAAAAAGTAGAAGCTCCTAAGACGTCTAAGAATCAGTCTTTCAA…
9l	GCAGTTTGTTGGACTGACCAATCGTTTAAATGCGACTTCGAATTACTCAGAATATTCAATCAGTGTCGCTGTTTTAGCAGATAGTGAGATCGAAAATGTTACGCAACTGACGAGTGTGACAGCACCGACTGAGACTGATAATGAAAATATTCAAAAACTACTAGCTGATATCAAGTCAAGTCAGAATACCGATTTGACGGTCAACCAGAGTTCGTCTTACTTGGCAGCTTACAAGAGTTTGATTGCAGGGGAGACTAAGGCCATTGTCCTAAATAGTGTCTTTGAAAATATCATCGAGTCAGAGTATCCAGACTACGCATCGAAGATAAAAAAGATTTATACCAAGGGATTCACTAAAAAAGTAGAAGCTCCTAAGACGTCTAAAAATCAGTCTTTCAA…
9n	GCAGTTTGTTGGACTGACCAATCGTTTAAATGCGACTTCGAATTACTCAGAATATTCAATCAGTGTCGCTGTTTTAGCAGATAGTGAGATCGAAAATGTTACGCAACTGACGAGTGTGACAGCACCGACTGGGACTGATAATGAAAATATTCAAAAACTACTAGCTGATATCAAGTCAAGTCAGAATACCGATTTGACGGTCAACCAGAGTTCGTCTTACTTGGCAGCTTACAAGAGTTTGATTGCAGGGGAGACTAAGGCCATTGTCCTAAATAGTGTCTTTGAAAATATCATCGAGTCAGAGTATCCAGACTACGCATCGAAGATAAAAAAGATTTATACCAAGGGATTCACTAAAAAAGTAGAAGCTCCTAAGACGTCTAAGAATCAGTCTTTCAA…
[truncated: 12 more columns]

## Sheet: 47,1.4
99.502	99.49	99.476	99.462	99.448	99.432	99.415	99.398	99.379	99.359	99.338	99.316	99.292	99.267	99.24	99.212	99.181	99.149	99.115	99.078	99.039	98.997	98.953	98.905	98.854	98.8	98.741	98.678	98.609	98.532	98.444	98.337	98.198	97.997	97.67	97.096	96.072	94.367	91.98	89.315	86.546	74.065	22.372	2.8884	0.44629	0.12767	0.051485	0.024372	0.012711	0.007069
99.502	99.49	99.476	99.462	99.448	99.432	99.415	99.398	99.379	99.359	99.338	99.316	99.292	99.267	99.24	99.212	99.181	99.149	99.115	99.078	99.039	98.997	98.953	98.905	98.854	98.8	98.741	98.678	98.609	98.532	98.444	98.338	98.199	97.998	97.676	97.118	96.145	94.586	92.502	90.302	88.344	86.2	70.907	6.4837	0.89412	0.22501	0.075644	0.030954	0.014687	0.0077206
99.502	99.49	99.476	99.462	99.448	99.432	99.415	99.398	99.379	99.359	99.338	99.316	99.292	99.267	99.24	99.212	99.181	99.149	99.115	99.078	99.039	98.997	98.953	98.905	98.854	98.8	98.741	98.678	98.609	98.532	98.444	98.337	98.198	97.994	97.66	97.064	95.976	94.129	91.527	88.689	85.922	72.558	14.275	1.5727	0.29407	0.098445	0.043717	0.02203	0.01194	0.0067855
99.502	99.49	99.476	99.462	99.448	99.432	99.415	99.398	99.379	99.359	99.338	99.316	99.292	99.267	99.24	99.212	99.181	99.149	99.115	99.078	99.039	98.997	98.953	98.905	98.855	98.8	98.742	98.679	98.61	98.534	98.447	98.345	98.214	98.034	97.757	97.299	96.52	95.255	93.453	91.323	89.106	85.37	42.478	3.9289	0.76216	0.21603	0.079187	0.035347	0.018187	0.010252
99.502	99.49	99.476	99.462	99.448	99.432	99.415	99.398	99.379	99.359	99.338	99.316	99.292	99.267	99.24	99.212	99.181	99.149	99.115	99.078	99.039	98.997	98.953	98.905	98.854	98.8	98.741	98.678	98.608	98.531	98.443	98.337	98.197	97.996	97.673	97.113	96.138	94.574	92.479	90.246	87.931	78.174	37.951	5.957	0.66923	0.16129	0.0594	0.026192	0.012899	0.0068584
99.502	99.49	99.476	99.462	99.448	99.432	99.415	99.398	99.379	99.359	99.338	99.316	99.292	99.267	99.24	99.212	99.181	99.149	99.115	99.078	99.039	98.997	98.953	98.905	98.854	98.8	98.742	98.679	98.61	98.533	98.445	98.339	98.201	98.001	97.68	97.122	96.15	94.591	92.504	90.285	88.179	80.295	18.11	6.4911	1.8294	0.47704	0.14211	0.05192	0.023168	0.011962
99.502	99.49	99.476	99.462	99.448	99.432	99.415	99.398	99.379	99.359	99.338	99.316	99.292	99.267	99.24	99.212	99.181	99.149	99.115	99.078	99.039	98.997	98.953	98.905	98.855	98.8	98.742	98.679	98.61	98.533	98.445	98.34	98.202	98.002	97.681	97.124	96.153	94.596	92.515	90.319	88.319	83.981	37.086	5.3708	0.89319	0.236	0.085274	0.037591	0.019043	0.01058
99.502	99.49	99.476	99.462	99.448	99.432	99.415	99.398	99.379	99.359	99.338	99.316	99.292	99.267	99.24	99.212	99.181	99.149	99.115	99.078	99.039	98.997	98.953	98.905	98.855	98.8	98.742	98.679	98.61	98.533	98.445	98.34	98.201	98.001	97.675	97.101	96.072	94.351	91.921	89.173	86.297	74.707	18.806	3.926	0.92	0.27103	0.098324	0.042277	0.020846	0.011344
99.502	99.49	99.476	99.462	99.448	99.432	99.415	99.398	99.379	99.359	99.338	99.316	99.292	99.267	99.24	99.212	99.181	99.149	99.115	99.078	99.039	98.997	98.953	98.905	98.854	98.8	98.741	98.678	98.609	98.532	98.444	98.337	98.198	97.997	97.67	97.094	96.064	94.34	91.906	89.152	86.314	77.375	20.868	3.6267	0.78984	0.22756	0.081341	0.034123	0.016258	0.0085124
99.502	99.49	99.476	99.462	99.448	99.432	99.415	99.398	99.379	99.359	99.338	99.316	99.292	99.267	99.24	99.212	99.181	99.149	99.115	99.078	99.039	98.997	98.953	98.905	98.854	98.8	98.741	98.678	98.609	98.532	98.443	98.336	98.195	97.985	97.63	96.962	95.663	93.327	90.008	86.637	83.618	67.063	17.364	2.5441	0.44173	0.12704	0.050502	0.023805	0.01244	0.0069413
99.502	99.49	99.476	99.462	99.448	99.432	99.415	99.398	99.379	99.359	99.338	99.316	99.292	99.267	99.24	99.212	99.181	99.149	99.115	99.078	99.039	98.997	98.953	98.905	98.854	98.8	98.741	98.678	98.609	98.532	98.444	98.337	98.198	97.997	97.67	97.094	96.063	94.34	91.906	89.144	85.981	66.309	17.106	3.0829	0.672	0.20438	0.076327	0.032766	0.015758	0.0082748
99.502	99.49	99.476	99.462	99.448	99.432	99.415	99.398	99.379	99.359	99.338	99.316	99.292	99.267	99.24	99.212	99.181	99.149	99.115	99.078	99.039	98.997	98.952	98.905	98.854	98.8	98.741	98.678	98.608	98.531	98.443	98.336	98.197	97.994	97.666	97.089	96.055	94.326	91.877	88.975	80.459	37.796	14.99	2.7857	0.61073	0.18958	0.071651	0.030772	0.01469	0.0076262
99.502	99.49	99.476	99.462	99.448	99.432	99.415	99.398	99.379	99.359	99.338	99.316	99.292	99.267	99.24	99.212	99.181	99.149	99.115	99.078	99.039	98.997	98.952	98.905	98.854	98.8	98.741	98.678	98.608	98.531	98.443	98.336	98.197	97.994	97.666	97.089	96.056	94.327	91.881	89.066	84.634	50.298	16.064	2.892	0.62183	0.19115	0.071963	0.030868	0.014734	0.0076502
99.502	99.49	99.476	99.462	99.448	99.432	99.415	99.398	99.379	99.359	99.338	99.316	99.292	99.267	99.24	99.212	99.181	99.149	99.115	99.078	99.039	98.997	98.952	98.905	98.854	98.8	98.741	98.678	98.608	98.531	98.443	98.337	98.197	97.996	97.673	97.113	96.138	94.573	92.479	90.246	87.737	70.95	35.632	11.433	1.746	0.47235	0.19176	0.09013	0.045877	0.024646
99.502	99.49	99.476	99.462	99.448	99.432	99.415	99.398	99.379	99.359	99.338	99.316	99.292	99.267	99.24	99.212	99.181	99.149	99.115	99.078	99.039	98.997	98.953	98.905	98.854	98.8	98.741	98.678	98.609	98.532	98.444	98.337	98.198	97.997	97.67	97.095	96.064	94.342	91.911	89.177	86.406	76.643	23.087	3.4682	0.59409	0.1567	0.057347	0.025741	0.013138	0.007255
99.502	99.49	99.476	99.462	99.448	99.432	99.415	99.398	99.379	99.359	99.338	99.316	99.292	99.267	99.24	99.212	99.181	99.149	99.115	99.078	99.039	98.997	98.953	98.905	98.854	98.8	98.741	98.678	98.609	98.532	98.444	98.338	98.199	97.999	97.677	97.122	96.157	94.62	92.586	90.469	88.57	85.027	60.204	25.703	3.5691	0.5651	0.15145	0.05469	0.024008	0.012074
99.502	99.49	99.476	99.462	99.448	99.432	99.415	99.398	99.379	99.359	99.338	99.316	99.292	99.267	99.24	99.212	99.181	99.149	99.115	99.078	99.039	98.997	98.953	98.905	98.854	98.8	98.742	98.679	98.61	98.533	98.445	98.339	98.201	98.001	97.68	97.122	96.15	94.59	92.503	90.283	88.147	82.281	32.867	6.5867	1.41	0.39189	0.13312	0.053108	0.02449	0.012687
99.502	99.49	99.476	99.462	99.448	99.432	99.415	99.398	99.379	99.359	99.338	99.316	99.292	99.267	99.24	99.212	99.181	99.149	99.115	99.078	99.039	98.997	98.952	98.905	98.854	98.8	98.741	98.678	98.608	98.531	98.443	98.336	98.197	97.994	97.666	97.089	96.056	94.327	91.881	89.055	84.214	47.927	15.986	2.8826	0.61967	0.19063	0.071806	0.030806	0.014704	0.0076336
99.502	99.49	99.476	99.462	99.448	99.432	99.415	99.398	99.379	99.359	99.338	99.316	99.292	99.267	99.24	99.212	99.181	99.149	99.115	99.078	99.039	98.997	98.953	98.905	98.854	98.8	98.742	98.679	98.611	98.537	98.455	98.363	98.255	98.124	97.952	97.702	97.304	96.627	95.465	93.585	89.741	58.986	12.629	1.4169	0.31428	0.1116	0.047847	0.022805	0.011765	0.0064343
99.502	99.49	99.476	99.462	99.448	99.432	99.415	99.398	99.379	99.359	99.338	99.316	99.292	99.267	99.24	99.212	99.181	99.149	99.115	99.078	99.039	98.997	98.953	98.905	98.854	98.8	98.741	98.678	98.609	98.532	98.444	98.337	98.198	97.997	97.67	97.095	96.064	94.34	91.907	89.152	86.275	78.042	21.766	2.2561	0.42866	0.13059	0.052045	0.024325	0.012623	0.007014
99.502	99.49	99.476	99.462	99.448	99.432	99.415	99.398	99.379	99.359	99.338	99.316	99.292	99.267	99.24	99.212	99.181	99.149	99.115	99.078	99.039	98.997	98.953	98.905	98.854	98.8	98.741	98.678	98.61	98.534	98.45	98.353	98.237	98.089	97.885	97.585	97.117	96.381	95.281	93.81	91.966	82.484	31.485	5.3889	0.94897	0.25881	0.087234	0.034212	0.015466	0.0078497
99.502	99.49	99.476	99.462	99.448	99.432	99.415	99.398	99.379	99.359	99.338	99.316	99.292	99.267	99.24	99.212	99.181	99.149	99.115	99.078	99.039	98.997	98.953	98.905	98.854	98.8	98.741	98.678	98.609	98.532	98.443	98.336	98.195	97.985	97.63	96.962	95.662	93.324	89.995	86.575	83.475	70.802	12.08	1.6222	0.36556	0.11997	0.049605	0.023655	0.012413	0.0069388
99.502	99.49	99.476	99.462	99.448	99.432	99.415	99.398	99.379	99.359	99.338	99.316	99.292	99.267	99.24	99.212	99.181	99.149	99.115	99.078	99.039	98.997	98.953	98.905	98.854	98.8	98.742	98.679	98.611	98.538	98.457	98.366	98.261	98.134	97.97	97.738	97.374	96.758	95.694	93.969	91.484	84.606	44.845	15.082	1.6355	0.25103	0.077069	0.032612	0.015896	0.0084159
99.502	99.49	99.476	99.462	99.448	99.432	99.415	99.398	99.379	99.359	99.338	99.316	99.292	99.267	99.24	99.212	99.181	99.149	99.115	99.078	99.039	98.997	98.953	98.905	98.854	98.8	98.741	98.678	98.609	98.532	98.444	98.337	98.198	97.997	97.67	97.095	96.065	94.342	91.912	89.175	86.283	71.231	19.631	3.2967	0.58422	0.15576	0.057195	0.025693	0.013112	0.007237
99.502	99.49	99.476	99.462	99.448	99.432	99.415	99.398	99.379	99.359	99.338	99.316	99.292	99.267	99.24	99.212	99.181	99.149	99.115	99.078	99.039	98.997	98.952	98.905	98.854	98.8	98.741	98.678	98.609	98.532	98.443	98.337	98.198	97.996	97.669	97.094	96.063	94.338	91.9	89.101	84.91	52.124	16.279	3.0745	0.6716	0.20434	0.076321	0.032765	0.015758	0.0082745
99.502	99.49	99.476	99.462	99.448	99.432	99.415	99.398	99.379	99.359	99.338	99.316	99.292	99.267	99.24	99.212	99.181	99.149	99.115	99.078	99.039	98.997	98.952	98.905	98.854	98.8	98.741	98.678	98.608	98.531	98.443	98.336	98.197	97.995	97.667	97.089	96.055	94.328	91.89	89.112	84.619	52.291	34.471	24.184	5.9862	0.87559	0.19111	0.060346	0.023444	0.010467
99.502	99.49	99.476	99.462	99.448	99.432	99.415	99.398	99.379	99.359	99.338	99.316	99.292	99.267	99.24	99.212	99.181	99.149	99.115	99.078	99.039	98.997	98.952	98.905	98.854	98.8	98.741	98.678	98.608	98.531	98.443	98.336	98.197	97.996	97.673	97.113	96.137	94.572	92.475	90.207	86.827	57.328	13.608	1.6324	0.35574	0.12378	0.051948	0.024258	0.01231	0.0066543
99.502	99.49	99.476	99.462	99.448	99.432	99.415	99.398	99.379	99.359	99.338	99.316	99.292	99.267	99.24	99.212	99.181	99.149	99.115	99.078	99.039	98.997	98.952	98.905	98.854	98.8	98.741	98.678	98.608	98.531	98.443	98.336	98.197	97.996	97.672	97.112	96.136	94.568	92.447	89.507	66.399	33.629	11.159	1.5289	0.33176	0.11541	0.049659	0.023872	0.012405	0.006819
99.502	99.49	99.476	99.462	99.448	99.432	99.415	99.398	99.379	99.359	99.338	99.316	99.292	99.267	99.24	99.212	99.181	99.149	99.115	99.078	99.039	98.997	98.952	98.905	98.854	98.8	98.741	98.677	98.608	98.531	98.442	98.335	98.195	97.992	97.662	97.081	96.04	94.295	91.81	88.753	78.691	38.645	15.755	2.8446	0.60981	0.18805	0.070972	0.030453	0.014518	0.0075231
99.502	99.49	99.476	99.462	99.448	99.432	99.415	99.398	99.379	99.359	99.338	99.316	99.292	99.267	99.24	99.212	99.181	99.149	99.115	99.078	99.039	98.997	98.952	98.905	98.854	98.8	98.741	98.677	98.608	98.531	98.442	98.335	98.195	97.992	97.662	97.082	96.041	94.297	91.819	88.838	81.234	44.75	19.142	2.6701	0.41021	0.11686	0.046946	0.022069	0.011399	0.0062666
99.502	99.49	99.476	99.462	99.448	99.432	99.415	99.398	99.379	99.359	99.338	99.316	99.292	99.267	99.24	99.212	99.181	99.149	99.115	99.078	99.039	98.997	98.953	98.905	98.855	98.8	98.742	98.679	98.61	98.533	98.445	98.34	98.201	98	97.674	97.099	96.069	94.347	91.918	89.176	86.439	81.918	34.967	3.3795	0.69304	0.19893	0.074297	0.033902	0.01774	0.010102
99.497	99.485	99.471	99.457	99.442	99.426	99.41	99.392	99.373	99.353	99.332	99.309	99.286	99.26	99.233	99.204	99.174	99.141	99.106	99.069	99.03	98.988	98.943	98.895	98.844	98.789	98.73	98.666	98.597	98.521	98.435	98.336	98.214	98.053	97.822	97.461	96.867	95.889	94.395	92.348	88.011	56.776	28.761	6.9997	1.346	0.37582	0.1316	0.053435	0.024718	0.012741
99.502	99.49	99.476	99.462	99.448	99.432	99.415	99.398	99.379	99.359	99.338	99.316	99.292	99.267	99.24	99.212	99.181	99.149	99.115	99.078	99.039	98.997	98.953	98.905	98.854	98.8	98.741	98.678	98.609	98.532	98.444	98.337	98.199	97.998	97.676	97.117	96.144	94.583	92.497	90.29	88.292	85.405	53.627	5.6968	0.89001	0.22496	0.075638	0.030952	0.014686	0.0077192
99.502	99.49	99.476	99.462	99.448	99.432	99.415	99.398	99.379	99.359	99.338	99.316	99.292	99.267	99.24	99.212	99.181	99.149	99.115	99.078	99.039	98.997	98.953	98.905	98.854	98.8	98.741	98.678	98.609	98.532	98.444	98.338	98.199	97.998	97.676	97.118	96.145	94.582	92.487	90.235	87.906	79.261	12.752	1.0466	0.19507	0.054609	0.019937	0.0089139	0.0046421	0.0026823
99.502	99.49	99.476	99.462	99.448	99.432	99.415	99.398	99.379	99.359	99.338	99.316	99.292	99.267	99.24	99.212	99.181	99.149	99.115	99.078	99.039	98.997	98.953	98.905	98.854	98.8	98.741	98.678	98.609	98.532	98.444	98.338	98.199	97.999	97.677	97.119	96.146	94.587	92.504	90.303	88.221	81.929	33.435	3.1358	0.43592	0.12927	0.052699	0.024817	0.012835	0.0070811
99.502	99.49	99.476	99.462	99.448	99.432	99.415	99.398	99.379	99.359	99.338	99.316	99.292	99.267	99.24	99.212	99.181	99.149	99.115	99.078	99.039	98.997	98.953	98.905	98.854	98.8	98.741	98.678	98.609	98.532	98.444	98.337	98.198	97.997	97.67	97.095	96.065	94.343	91.914	89.191	86.562	80.983	28.032	3.5091	0.59512	0.15679	0.057359	0.025745	0.01314	0.0072562
99.502	99.49	99.476	99.462	99.448	99.432	99.415	99.398	99.379	99.359	99.338	99.316	99.292	99.267	99.24	99.212	99.181	99.149	99.115	99.078	99.039	98.997	98.953	98.905	98.854	98.8	98.741	98.678	98.609	98.532	98.444	98.337	98.199	97.998	97.676	97.117	96.144	94.584	92.497	90.279	88.11	81.253	29.876	3.1551	0.54933	0.16337	0.062699	0.027957	0.013911	0.0074876
99.502	99.49	99.476	99.462	99.448	99.432	99.415	99.398	99.379	99.359	99.338	99.316	99.292	99.267	99.24	99.212	99.181	99.149	99.115	99.078	99.039	98.997	98.953	98.905	98.854	98.8	98.741	98.678	98.609	98.532	98.444	98.337	98.199	97.998	97.676	97.118	96.145	94.586	92.501	90.291	88.038	75.728	28.907	4.4387	0.61602	0.16315	0.061773	0.027625	0.01377	0.0074096
99.502	99.49	99.476	99.462	99.448	99.432	99.415	99.398	99.379	99.359	99.338	99.316	99.292	99.267	99.24	99.212	99.181	99.149	99.115	99.078	99.039	98.997	98.953	98.905	98.854	98.8	98.741	98.678	98.609	98.532	98.444	98.337	98.199	97.998	97.676	97.118	96.145	94.586	92.5	90.281	87.638	65.334	25.575	4.1995	0.6044	0.16218	0.061629	0.027583	0.013749	0.0073959
99.502	99.49	99.476	99.462	99.448	99.432	99.415	99.398	99.379	99.359	99.338	99.316	99.292	99.267	99.24	99.212	99.181	99.149	99.115	99.078	99.039	98.997	98.953	98.905	98.854	98.8	98.741	98.678	98.609	98.532	98.444	98.338	98.199	97.997	97.67	97.096	96.066	94.344	91.917	89.199	86.639	83.663	59.931	5.0713	0.66887	0.16354	0.058212	0.025876	0.013166	0.0072638
99.502	99.49	99.476	99.462	99.448	99.432	99.415	99.398	99.379	99.359	99.338	99.316	99.292	99.267	99.24	99.212	99.181	99.149	99.115	99.078	99.039	98.997	98.952	98.905	98.854	98.8	98.741	98.678	98.609	98.532	98.443	98.337	98.197	97.993	97.653	97.026	95.82	93.619	90.325	86.7	83.064	62.289	13.81	2.6622	0.62177	0.19196	0.071983	0.031085	0.01507	0.0079805
99.502	99.49	99.476	99.462	99.448	99.432	99.415	99.398	99.379	99.359	99.338	99.316	99.292	99.267	99.24	99.212	99.181	99.149	99.115	99.078	99.039	98.997	98.953	98.905	98.855	98.8	98.742	98.68	98.612	98.539	98.458	98.368	98.263	98.137	97.973	97.741	97.377	96.761	95.695	93.959	91.459	86.893	33.031	3.4112	0.76509	0.22844	0.084794	0.03756	0.019043	0.010582
99.502	99.49	99.476	99.462	99.448	99.432	99.415	99.398	99.379	99.359	99.338	99.316	99.292	99.267	99.24	99.212	99.181	99.149	99.115	99.078	99.039	98.997	98.953	98.905	98.854	98.8	98.741	98.678	98.609	98.532	98.443	98.337	98.198	97.998	97.675	97.116	96.142	94.58	92.488	90.259	88.129	84.399	40.608	3.8	0.73569	0.19333	0.063656	0.025497	0.012003	0.0063366
99.502	99.49	99.476	99.462	99.448	99.432	99.415	99.398	99.379	99.359	99.338	99.316	99.292	99.267	99.24	99.212	99.181	99.149	99.115	99.078	99.039	98.997	98.953	98.905	98.854	98.8	98.741	98.678	98.609	98.532	98.444	98.338	98.199	97.999	97.676	97.118	96.146	94.586	92.502	90.298	88.28	84.508	49.887	6.1646	0.68211	0.16623	0.061948	0.027688	0.013837	0.0074693
99.502	99.49	99.476	99.462	99.448	99.432	99.415	99.398	99.379	99.359	99.338	99.316	99.292	99.267	99.24	99.212	99.181	99.149	99.115	99.078	99.039	98.997	98.952	98.905	98.854	98.8	98.741	98.678	98.608	98.531	98.443	98.335	98.193	97.983	97.626	96.957	95.654	93.311	89.97	86.499	82.468	54.182	9.9647	1.3831	0.31103	0.10603	0.045059	0.02169	0.011357	0.0062974
99.502	99.49	99.476	99.462	99.448	99.432	99.415	99.398	99.379	99.359	99.338	99.316	99.292	99.267	99.24	99.212	99.181	99.149	99.115	99.078	99.039	98.997	98.953	98.905	98.854	98.8	98.741	98.678	98.609	98.532	98.444	98.338	98.199	97.999	97.677	97.122	96.16	94.633	92.624	90.554	88.606	79.607	37.25	8.6732	1.1798	0.2906	0.10227	0.041945	0.019175	0.0095677
99.502	99.49	99.476	99.462	99.448	99.432	99.415	99.398	99.379	99.359	99.338	99.316	99.292	99.267	99.24	99.212	99.181	99.149	99.115	99.078	99.039	98.997	98.952	98.905	98.853	98.798	98.737	98.669	98.591	98.495	98.367	98.175	97.857	97.3	96.331	94.811	92.855	90.898	89.325	88.135	86.99	84.269	42.156	3.1973	0.66529	0.19842	0.075557	0.034679	0.01813	0.010293
99.502	99.49	99.476	99.462	99.448	99.432	99.415	99.398	99.379	99.359	99.338	99.316	99.292	99.267	99.24	99.212	99.181	99.149	99.115	99.078	99.039	98.997	98.952	98.905	98.854	98.8	98.741	98.678	98.608	98.531	98.443	98.336	98.197	97.996	97.673	97.113	96.137	94.571	92.469	90.039	79.412	39.498	18.032	2.4599	0.41366	0.12763	0.051975	0.024086	0.012198	0.0065909
99.502	99.49	99.476	99.462	99.448	99.432	99.415	99.398	99.379	99.359	99.338	99.316	99.292	99.267	99.24	99.212	99.181	99.149	99.115	99.078	99.039	98.997	98.953	98.905	98.854	98.8	98.741	98.678	98.609	98.532	98.444	98.338	98.199	97.997	97.671	97.096	96.066	94.345	91.919	89.209	86.654	81.7	39.427	7.2118	0.90054	0.17964	0.059706	0.026213	0.013307	0.0073299
99.502	99.49	99.476	99.462	99.448	99.432	99.415	99.398	99.379	99.359	99.338	99.316	99.292	99.267	99.24	99.212	99.181	99.149	99.115	99.078	99.039	98.997	98.952	98.905	98.854	98.8	98.741	98.678	98.608	98.531	98.443	98.336	98.197	97.996	97.673	97.113	96.138	94.574	92.478	90.065	79.541	41.658	35.059	22.947	5.2565	1.1415	0.41417	0.18788	0.093471	0.049076
99.502	99.49	99.476	99.462	99.448	99.432	99.415	99.398	99.379	99.359	99.338	99.316	99.292	99.267	99.24	99.212	99.181	99.149	99.115	99.078	99.039	98.997	98.952	98.905	98.854	98.8	98.741	98.678	98.608	98.531	98.443	98.336	98.197	97.996	97.673	97.113	96.137	94.571	92.469	90.04	79.458	41.098	29.591	8.1742	1.1258	0.25419	0.085908	0.034994	0.0161	0.0081256
99.502	99.49	99.476	99.462	99.448	99.432	99.415	99.398	99.379	99.359	99.338	99.316	99.292	99.267	99.24	99.212	99.181	99.149	99.115	99.078	99.039	98.997	98.953	98.905	98.854	98.8	98.741	98.678	98.61	98.534	98.45	98.353	98.237	98.088	97.885	97.584	97.116	96.379	95.276	93.793	91.835	79.559	19.594	3.3897	0.83399	0.24936	0.085501	0.033715	0.015302	0.007795
99.502	99.49	99.476	99.462	99.448	99.432	99.415	99.398	99.379	99.359	99.338	99.316	99.292	99.267	99.24	99.212	99.181	99.149	99.115	99.078	99.039	98.997	98.952	98.905	98.854	98.8	98.741	98.678	98.609	98.534	98.45	98.352	98.235	98.086	97.882	97.579	97.109	96.367	95.254	93.721	90.655	64.431	40.961	19.937	2.5025	0.42721	0.12356	0.044445	0.018471	0.0086685
99.502	99.49	99.476	99.462	99.448	99.432	99.415	99.398	99.379	99.359	99.338	99.316	99.292	99.267	99.24	99.212	99.181	99.149	99.115	99.078	99.039	98.997	98.952	98.905	98.854	98.8	98.741	98.678	98.609	98.534	98.449	98.352	98.235	98.085	97.881	97.578	97.108	96.367	95.258	93.758	91.345	69.216	37.033	10.913	1.3458	0.29262	0.093279	0.035586	0.015663	0.0077539
99.502	99.49	99.476	99.462	99.448	99.432	99.415	99.398	99.379	99.359	99.338	99.316	99.292	99.267	99.24	99.212	99.181	99.149	99.115	99.078	99.039	98.997	98.953	98.905	98.854	98.8	98.742	98.68	98.612	98.539	98.46	98.373	98.275	98.166	98.04	97.891	97.709	97.474	97.153	96.674	95.801	90.235	47.466	9.2072	0.98134	0.21407	0.071865	0.029968	0.014418	0.0076377
99.502	99.49	99.476	99.462	99.448	99.432	99.415	99.398	99.379	99.359	99.338	99.316	99.292	99.267	99.24	99.212	99.181	99.149	99.115	99.078	99.039	98.997	98.953	98.905	98.854	98.8	98.742	98.679	98.611	98.538	98.456	98.365	98.26	98.134	97.969	97.736	97.371	96.753	95.684	93.916	90.672	67.584	17.217	2.0377	0.35957	0.099483	0.035222	0.014821	0.0071926	0.0038904
99.502	99.49	99.476	99.462	99.448	99.432	99.415	99.398	99.379	99.359	99.338	99.316	99.292	99.267	99.24	99.212	99.181	99.149	99.115	99.078	99.039	98.997	98.953	98.905	98.854	98.8	98.742	98.679	98.611	98.538	98.456	98.365	98.26	98.134	97.969	97.737	97.372	96.755	95.688	93.951	91.261	78.743	30.837	4.7247	0.64919	0.16965	0.063329	0.028072	0.013941	0.0074973
[truncated: 11 more columns]

## Sheet: 47,1.5
99.505	99.493	99.48	99.466	99.452	99.436	99.42	99.403	99.384	99.365	99.344	99.322	99.299	99.274	99.248	99.22	99.19	99.159	99.125	99.089	99.05	99.01	98.966	98.919	98.87	98.816	98.759	98.697	98.63	98.556	98.472	98.372	98.246	98.069	97.791	97.313	96.454	94.978	92.776	90.135	87.475	81.647	36.731	5.6971	0.74557	0.18013	0.067061	0.030531	0.015515	0.0084773
99.506	99.493	99.48	99.466	99.452	99.436	99.42	99.403	99.384	99.365	99.344	99.322	99.299	99.274	99.248	99.22	99.19	99.159	99.125	99.089	99.05	99.01	98.966	98.919	98.87	98.816	98.759	98.697	98.63	98.556	98.472	98.372	98.246	98.07	97.795	97.327	96.506	95.14	93.191	90.972	88.924	86.992	81.176	15.999	1.5316	0.33787	0.10481	0.040516	0.018417	0.0094046
99.505	99.493	99.48	99.466	99.452	99.436	99.42	99.403	99.384	99.365	99.344	99.322	99.299	99.274	99.248	99.22	99.19	99.159	99.125	99.089	99.05	99.01	98.966	98.919	98.87	98.816	98.759	98.697	98.63	98.556	98.472	98.372	98.246	98.067	97.784	97.29	96.384	94.793	92.393	89.55	86.829	81.005	28.173	3.0629	0.46371	0.13389	0.05562	0.027174	0.01444	0.0080964
99.505	99.493	99.48	99.466	99.452	99.436	99.42	99.403	99.384	99.365	99.344	99.322	99.299	99.274	99.248	99.22	99.19	99.159	99.125	99.089	99.051	99.01	98.966	98.92	98.87	98.817	98.76	98.698	98.631	98.558	98.475	98.378	98.259	98.097	97.857	97.469	96.808	95.71	94.068	92.004	89.813	87.088	67.857	7.5748	1.2196	0.31415	0.1066	0.044957	0.022228	0.012218
99.506	99.493	99.48	99.466	99.452	99.436	99.42	99.403	99.384	99.365	99.344	99.322	99.299	99.274	99.248	99.22	99.19	99.159	99.125	99.089	99.05	99.01	98.966	98.919	98.87	98.816	98.759	98.697	98.63	98.556	98.471	98.372	98.245	98.068	97.792	97.323	96.499	95.13	93.173	90.934	88.74	83.843	51.305	12.373	1.2244	0.23651	0.079322	0.033492	0.016005	0.0083304
99.505	99.493	99.48	99.466	99.452	99.436	99.42	99.403	99.384	99.365	99.344	99.322	99.299	99.274	99.248	99.22	99.19	99.159	99.125	99.089	99.051	99.01	98.966	98.92	98.87	98.817	98.76	98.698	98.631	98.557	98.473	98.374	98.249	98.073	97.798	97.331	96.51	95.145	93.194	90.966	88.843	85.478	31.303	9.139	2.8396	0.73687	0.20704	0.070538	0.029576	0.014635
99.506	99.493	99.48	99.466	99.452	99.436	99.42	99.403	99.384	99.365	99.344	99.322	99.299	99.274	99.248	99.22	99.19	99.159	99.125	99.089	99.051	99.01	98.966	98.92	98.87	98.817	98.76	98.698	98.631	98.557	98.474	98.374	98.249	98.073	97.799	97.333	96.513	95.149	93.203	90.988	88.93	86.352	59.061	10.043	1.4969	0.3467	0.1151	0.048011	0.023388	0.012664
99.505	99.493	99.48	99.466	99.452	99.436	99.42	99.403	99.384	99.365	99.344	99.322	99.299	99.274	99.248	99.22	99.19	99.159	99.125	99.089	99.051	99.01	98.966	98.92	98.87	98.817	98.76	98.698	98.631	98.557	98.474	98.374	98.249	98.072	97.795	97.317	96.457	94.97	92.736	90.028	87.247	81.841	32.293	6.403	1.425	0.39116	0.13317	0.054461	0.025804	0.013657
99.505	99.493	99.48	99.466	99.452	99.436	99.42	99.403	99.384	99.365	99.344	99.322	99.299	99.274	99.248	99.22	99.19	99.159	99.125	99.089	99.05	99.01	98.966	98.919	98.87	98.816	98.759	98.697	98.63	98.556	98.472	98.372	98.246	98.069	97.79	97.311	96.449	94.96	92.723	90.009	87.234	82.611	37.861	6.1607	1.2396	0.32942	0.11062	0.044326	0.020355	0.010377
99.505	99.493	99.48	99.466	99.452	99.436	99.42	99.403	99.384	99.365	99.344	99.322	99.299	99.274	99.248	99.22	99.19	99.159	99.125	99.089	99.05	99.01	98.966	98.919	98.87	98.816	98.759	98.697	98.63	98.556	98.472	98.372	98.244	98.061	97.763	97.22	96.161	94.18	91.102	87.625	84.629	77.338	28.748	4.7701	0.72548	0.1806	0.066158	0.029868	0.015181	0.0083187
99.505	99.493	99.48	99.466	99.452	99.436	99.42	99.403	99.384	99.365	99.344	99.322	99.299	99.274	99.248	99.22	99.19	99.159	99.125	99.089	99.05	99.01	98.966	98.919	98.87	98.816	98.759	98.697	98.63	98.556	98.472	98.372	98.246	98.069	97.79	97.311	96.449	94.96	92.723	90.006	87.133	78.324	27.46	5.3086	1.0396	0.28989	0.10247	0.042304	0.019685	0.010081
99.505	99.493	99.48	99.466	99.452	99.436	99.42	99.403	99.384	99.365	99.344	99.322	99.299	99.274	99.248	99.22	99.19	99.159	99.125	99.089	99.05	99.01	98.966	98.919	98.869	98.816	98.759	98.697	98.63	98.555	98.471	98.371	98.245	98.067	97.787	97.307	96.442	94.948	92.701	89.93	85.374	50.142	21.764	4.8029	0.93818	0.26682	0.09586	0.03974	0.018396	0.0093242
99.505	99.493	99.48	99.466	99.452	99.436	99.42	99.403	99.384	99.365	99.344	99.322	99.299	99.274	99.248	99.22	99.19	99.159	99.125	99.089	99.05	99.01	98.966	98.919	98.869	98.816	98.759	98.697	98.63	98.555	98.471	98.371	98.245	98.067	97.787	97.307	96.442	94.949	92.703	89.959	86.676	67.294	23.98	5.0277	0.96018	0.26967	0.096366	0.039876	0.018452	0.0093536
99.506	99.493	99.48	99.466	99.452	99.436	99.42	99.403	99.384	99.365	99.344	99.322	99.299	99.274	99.248	99.22	99.19	99.159	99.125	99.089	99.05	99.01	98.966	98.919	98.87	98.816	98.759	98.697	98.63	98.556	98.471	98.372	98.245	98.068	97.792	97.323	96.499	95.13	93.173	90.935	88.694	80.954	42.988	18.922	3.0258	0.66683	0.24853	0.1131	0.056371	0.029837
99.505	99.493	99.48	99.466	99.452	99.436	99.42	99.403	99.384	99.365	99.344	99.322	99.299	99.274	99.248	99.22	99.19	99.159	99.125	99.089	99.05	99.01	98.966	98.919	98.87	98.816	98.759	98.697	98.63	98.556	98.472	98.372	98.246	98.069	97.791	97.312	96.45	94.962	92.726	90.024	87.306	82.477	39.219	6.4236	0.99361	0.23027	0.07696	0.032709	0.016124	0.0087154
99.506	99.493	99.48	99.466	99.452	99.436	99.42	99.403	99.384	99.365	99.344	99.322	99.299	99.274	99.248	99.22	99.19	99.159	99.125	99.089	99.05	99.01	98.966	98.919	98.87	98.816	98.759	98.697	98.63	98.556	98.472	98.373	98.247	98.07	97.796	97.33	96.514	95.165	93.256	91.111	89.15	86.796	72.075	36.417	7.0606	0.94516	0.22068	0.073797	0.030675	0.014853
99.505	99.493	99.48	99.466	99.452	99.436	99.42	99.403	99.384	99.365	99.344	99.322	99.299	99.274	99.248	99.22	99.19	99.159	99.125	99.089	99.051	99.01	98.966	98.92	98.87	98.817	98.76	98.698	98.631	98.557	98.473	98.374	98.249	98.073	97.798	97.331	96.51	95.145	93.194	90.964	88.83	85.618	52.567	11.047	2.2389	0.57628	0.18451	0.070106	0.030935	0.015489
99.505	99.493	99.48	99.466	99.452	99.436	99.42	99.403	99.384	99.365	99.344	99.322	99.299	99.274	99.248	99.22	99.19	99.159	99.125	99.089	99.05	99.01	98.966	98.919	98.869	98.816	98.759	98.697	98.63	98.555	98.471	98.371	98.245	98.067	97.787	97.307	96.442	94.949	92.703	89.955	86.539	64.669	23.694	5.0121	0.9565	0.26883	0.096133	0.039791	0.018413	0.0093329
99.506	99.493	99.48	99.466	99.452	99.436	99.42	99.403	99.384	99.365	99.344	99.322	99.299	99.274	99.248	99.22	99.19	99.159	99.125	99.089	99.05	99.01	98.966	98.919	98.87	98.816	98.759	98.698	98.632	98.56	98.481	98.392	98.29	98.168	98.011	97.791	97.45	96.878	95.892	94.261	91.51	75.467	23.33	2.6752	0.46811	0.15044	0.061631	0.028574	0.014419	0.0077573
99.505	99.493	99.48	99.466	99.452	99.436	99.42	99.403	99.384	99.365	99.344	99.322	99.299	99.274	99.248	99.22	99.19	99.159	99.125	99.089	99.05	99.01	98.966	98.919	98.87	98.816	98.759	98.697	98.63	98.556	98.472	98.372	98.246	98.069	97.791	97.312	96.449	94.961	92.723	90.009	87.219	82.599	42.547	4.3362	0.67964	0.18383	0.068262	0.030594	0.01543	0.0084135
99.506	99.493	99.48	99.466	99.452	99.436	99.42	99.403	99.384	99.365	99.344	99.322	99.299	99.274	99.248	99.22	99.19	99.159	99.125	99.089	99.05	99.01	98.966	98.919	98.87	98.816	98.759	98.698	98.631	98.558	98.477	98.385	98.275	98.139	97.956	97.692	97.286	96.646	95.666	94.302	92.615	88.47	46.6	9.9766	1.5314	0.37686	0.12036	0.045184	0.019597	0.0096303
99.505	99.493	99.48	99.466	99.452	99.436	99.42	99.403	99.384	99.365	99.344	99.322	99.299	99.274	99.248	99.22	99.19	99.159	99.125	99.089	99.05	99.01	98.966	98.919	98.87	98.816	98.759	98.697	98.63	98.556	98.472	98.372	98.244	98.061	97.763	97.219	96.16	94.178	91.094	87.586	84.482	78.635	25.343	2.8731	0.5581	0.16604	0.064494	0.029608	0.015133	0.0083118
99.506	99.493	99.48	99.466	99.452	99.436	99.42	99.403	99.384	99.365	99.344	99.322	99.299	99.274	99.248	99.22	99.19	99.159	99.125	99.089	99.05	99.01	98.966	98.919	98.87	98.817	98.76	98.698	98.632	98.561	98.482	98.395	98.295	98.177	98.027	97.822	97.509	96.992	96.097	94.6	92.369	88.386	58.824	24.225	3.3622	0.41441	0.10639	0.042021	0.019774	0.010236
99.505	99.493	99.48	99.466	99.452	99.436	99.42	99.403	99.384	99.365	99.344	99.322	99.299	99.274	99.248	99.22	99.19	99.159	99.125	99.089	99.05	99.01	98.966	98.919	98.87	98.816	98.759	98.697	98.63	98.556	98.472	98.372	98.246	98.069	97.791	97.312	96.45	94.962	92.727	90.024	87.27	80.617	31.563	5.9827	0.97067	0.22841	0.076709	0.032645	0.016093	0.0086953
99.505	99.493	99.48	99.466	99.452	99.436	99.42	99.403	99.384	99.365	99.344	99.322	99.299	99.274	99.248	99.22	99.19	99.159	99.125	99.089	99.05	99.01	98.966	98.919	98.87	98.816	98.759	98.697	98.63	98.556	98.472	98.372	98.246	98.068	97.79	97.311	96.448	94.959	92.719	89.986	86.773	68.914	24.201	5.2756	1.0387	0.2898	0.10246	0.042302	0.019684	0.010081
99.506	99.493	99.48	99.466	99.452	99.436	99.42	99.403	99.384	99.365	99.344	99.322	99.299	99.274	99.248	99.22	99.19	99.159	99.125	99.089	99.05	99.01	98.966	98.919	98.87	98.816	98.759	98.697	98.63	98.556	98.471	98.372	98.245	98.067	97.788	97.307	96.442	94.949	92.708	89.988	86.747	67.016	36.768	28.867	10.59	1.5737	0.29534	0.084959	0.031233	0.013387
99.505	99.493	99.48	99.466	99.452	99.436	99.42	99.403	99.384	99.365	99.344	99.322	99.299	99.274	99.248	99.22	99.19	99.159	99.125	99.089	99.05	99.01	98.966	98.919	98.87	98.816	98.759	98.697	98.63	98.555	98.471	98.371	98.245	98.068	97.792	97.323	96.499	95.128	93.17	90.917	88.38	73.225	23.906	3.0604	0.53287	0.16786	0.067352	0.030575	0.015155	0.0080473
99.505	99.493	99.48	99.466	99.452	99.436	99.42	99.403	99.384	99.365	99.344	99.322	99.299	99.274	99.248	99.22	99.19	99.159	99.125	99.089	99.05	99.01	98.966	98.919	98.869	98.816	98.759	98.697	98.63	98.555	98.471	98.371	98.245	98.068	97.791	97.322	96.498	95.125	93.156	90.693	79.874	39.326	18.341	2.7927	0.4997	0.15589	0.06381	0.02983	0.015173	0.0082108
99.505	99.493	99.48	99.466	99.452	99.436	99.42	99.403	99.384	99.365	99.344	99.322	99.299	99.274	99.248	99.22	99.19	99.159	99.125	99.089	99.05	99.01	98.966	98.919	98.869	98.816	98.759	98.697	98.63	98.555	98.471	98.371	98.243	98.065	97.784	97.3	96.429	94.924	92.649	89.792	84.44	49.427	22.874	4.9549	0.9407	0.26484	0.094948	0.039332	0.018186	0.0092021
99.505	99.493	99.48	99.466	99.452	99.436	99.42	99.403	99.384	99.365	99.344	99.322	99.299	99.274	99.248	99.22	99.19	99.159	99.125	99.089	99.05	99.01	98.966	98.919	98.869	98.816	98.759	98.697	98.63	98.555	98.471	98.371	98.243	98.065	97.784	97.301	96.43	94.926	92.655	89.828	85.328	56.819	27.502	5.2542	0.68659	0.16497	0.061218	0.027708	0.013955	0.0075412
99.505	99.493	99.48	99.466	99.452	99.436	99.42	99.403	99.384	99.365	99.344	99.322	99.299	99.274	99.248	99.22	99.19	99.159	99.125	99.089	99.051	99.01	98.966	98.92	98.87	98.817	98.76	98.698	98.631	98.557	98.473	98.374	98.249	98.072	97.794	97.316	96.454	94.966	92.732	90.027	87.293	83.962	61.07	6.2793	1.1018	0.28843	0.099401	0.042845	0.021586	0.01201
99.501	99.488	99.475	99.461	99.447	99.431	99.415	99.397	99.379	99.359	99.338	99.316	99.293	99.268	99.241	99.213	99.183	99.151	99.117	99.08	99.042	99	98.956	98.909	98.859	98.805	98.748	98.686	98.618	98.545	98.462	98.368	98.254	98.109	97.904	97.593	97.085	96.244	94.921	93.053	90.135	71.112	35.906	12.043	2.1712	0.54623	0.18037	0.070171	0.031202	0.015579
99.506	99.493	99.48	99.466	99.452	99.436	99.42	99.403	99.384	99.365	99.344	99.322	99.299	99.274	99.248	99.22	99.19	99.159	99.125	99.089	99.05	99.01	98.966	98.919	98.87	98.816	98.759	98.697	98.63	98.556	98.472	98.372	98.246	98.07	97.794	97.326	96.504	95.138	93.187	90.964	88.894	86.694	73.142	11.68	1.509	0.3377	0.10481	0.040513	0.018415	0.0094031
99.506	99.493	99.48	99.466	99.452	99.436	99.42	99.403	99.384	99.365	99.344	99.322	99.299	99.274	99.248	99.22	99.19	99.159	99.125	99.089	99.05	99.01	98.966	98.919	98.87	98.816	98.759	98.697	98.63	98.556	98.472	98.372	98.246	98.07	97.795	97.327	96.505	95.138	93.181	90.931	88.696	84.431	32.455	2.0508	0.31474	0.079555	0.026862	0.011331	0.0056528	0.0031738
99.506	99.493	99.48	99.466	99.452	99.436	99.42	99.403	99.384	99.365	99.344	99.322	99.299	99.274	99.248	99.22	99.19	99.159	99.125	99.089	99.05	99.01	98.966	98.919	98.87	98.816	98.759	98.697	98.63	98.556	98.472	98.373	98.247	98.07	97.795	97.328	96.507	95.141	93.193	90.975	88.889	85.547	54.029	6.8626	0.73169	0.18089	0.068654	0.031175	0.015712	0.008513
99.505	99.493	99.48	99.466	99.452	99.436	99.42	99.403	99.384	99.365	99.344	99.322	99.299	99.274	99.248	99.22	99.19	99.159	99.125	99.089	99.05	99.01	98.966	98.919	98.87	98.816	98.759	98.697	98.63	98.556	98.472	98.372	98.246	98.069	97.791	97.312	96.45	94.962	92.728	90.032	87.369	83.985	50.546	6.6089	0.99626	0.23045	0.076982	0.032714	0.016127	0.0087168
99.506	99.493	99.48	99.466	99.452	99.436	99.42	99.403	99.384	99.365	99.344	99.322	99.299	99.274	99.248	99.22	99.19	99.159	99.125	99.089	99.05	99.01	98.966	98.919	98.87	98.816	98.759	98.697	98.63	98.556	98.472	98.372	98.246	98.07	97.794	97.327	96.505	95.138	93.187	90.959	88.821	85.175	50.921	6.3116	0.88177	0.23142	0.083287	0.035669	0.017209	0.0090608
99.505	99.493	99.48	99.466	99.452	99.436	99.42	99.403	99.384	99.365	99.344	99.322	99.299	99.274	99.248	99.22	99.19	99.159	99.125	99.089	99.05	99.01	98.966	98.919	98.87	98.816	98.759	98.697	98.63	98.556	98.472	98.372	98.246	98.07	97.795	97.327	96.506	95.14	93.19	90.968	88.824	83.325	41.867	8.7932	1.0642	0.23513	0.082035	0.035194	0.017025	0.0089677
99.505	99.493	99.48	99.466	99.452	99.436	99.42	99.403	99.384	99.365	99.344	99.322	99.299	99.274	99.248	99.22	99.19	99.159	99.125	99.089	99.05	99.01	98.966	98.919	98.87	98.816	98.759	98.697	98.63	98.556	98.472	98.372	98.246	98.07	97.795	97.327	96.506	95.14	93.19	90.964	88.703	78.458	34.873	8.1881	1.0354	0.23315	0.081789	0.035136	0.017	0.0089522
99.506	99.493	99.48	99.466	99.452	99.436	99.42	99.403	99.384	99.365	99.344	99.322	99.299	99.274	99.248	99.22	99.19	99.159	99.125	99.089	99.05	99.01	98.966	98.919	98.87	98.816	98.759	98.697	98.63	98.556	98.472	98.372	98.246	98.069	97.791	97.312	96.451	94.963	92.73	90.037	87.402	84.795	75.409	11.677	1.1725	0.24419	0.078587	0.032947	0.016169	0.0087276
99.505	99.493	99.48	99.466	99.452	99.436	99.42	99.403	99.384	99.365	99.344	99.322	99.299	99.274	99.248	99.22	99.19	99.159	99.125	99.089	99.05	99.01	98.966	98.919	98.87	98.816	98.759	98.697	98.63	98.556	98.472	98.372	98.245	98.066	97.779	97.266	96.281	94.428	91.429	87.787	84.32	75.009	22.926	4.4388	0.94993	0.27178	0.096535	0.040052	0.018776	0.009697
99.506	99.493	99.48	99.466	99.452	99.436	99.42	99.403	99.384	99.365	99.344	99.322	99.299	99.274	99.248	99.22	99.19	99.159	99.125	99.089	99.051	99.01	98.966	98.92	98.87	98.817	98.76	98.699	98.633	98.562	98.484	98.396	98.297	98.179	98.03	97.825	97.513	96.995	96.099	94.595	92.338	88.982	62.696	6.0777	1.1881	0.32845	0.11397	0.047936	0.023385	0.012666
99.506	99.493	99.48	99.466	99.452	99.436	99.42	99.403	99.384	99.365	99.344	99.322	99.299	99.274	99.248	99.22	99.19	99.159	99.125	99.089	99.05	99.01	98.966	98.919	98.87	98.816	98.759	98.697	98.63	98.556	98.472	98.372	98.246	98.069	97.794	97.325	96.503	95.135	93.18	90.943	88.797	86.138	66.266	7.2266	1.195	0.29041	0.088987	0.033562	0.015061	0.007696
99.506	99.493	99.48	99.466	99.452	99.436	99.42	99.403	99.384	99.365	99.344	99.322	99.299	99.274	99.248	99.22	99.19	99.159	99.125	99.089	99.05	99.01	98.966	98.919	98.87	98.816	98.759	98.697	98.63	98.556	98.472	98.373	98.246	98.07	97.795	97.328	96.506	95.141	93.191	90.97	88.899	86.409	68.155	13.321	1.2459	0.24294	0.082422	0.035254	0.017092	0.0090307
99.505	99.493	99.48	99.466	99.452	99.436	99.42	99.403	99.384	99.365	99.344	99.322	99.299	99.274	99.248	99.22	99.19	99.159	99.125	99.089	99.05	99.01	98.966	98.919	98.87	98.816	98.759	98.697	98.63	98.555	98.471	98.371	98.242	98.059	97.76	97.215	96.153	94.166	91.074	87.539	84.104	70.05	18.309	2.4721	0.46969	0.14458	0.058111	0.027087	0.01386	0.0075633
99.506	99.493	99.48	99.466	99.452	99.436	99.42	99.403	99.384	99.365	99.344	99.322	99.299	99.274	99.248	99.22	99.19	99.159	99.125	99.089	99.05	99.01	98.966	98.919	98.87	98.816	98.759	98.697	98.63	98.556	98.472	98.373	98.246	98.07	97.796	97.33	96.516	95.174	93.284	91.18	89.254	85.189	49.652	15.781	2.0913	0.42788	0.13928	0.05498	0.024357	0.011847
99.505	99.493	99.48	99.466	99.452	99.436	99.42	99.403	99.384	99.365	99.344	99.322	99.299	99.274	99.248	99.22	99.19	99.159	99.125	99.089	99.05	99.01	98.966	98.919	98.869	98.815	98.756	98.691	98.616	98.527	98.411	98.244	97.975	97.51	96.691	95.353	93.498	91.487	89.773	88.48	87.376	85.617	68.646	6.2425	1.0443	0.2848	0.10062	0.043782	0.022074	0.012249
99.505	99.493	99.48	99.466	99.452	99.436	99.42	99.403	99.384	99.365	99.344	99.322	99.299	99.274	99.248	99.22	99.19	99.159	99.125	99.089	99.05	99.01	98.966	98.919	98.87	98.816	98.759	98.697	98.63	98.555	98.471	98.371	98.245	98.068	97.792	97.323	96.498	95.128	93.167	90.866	85.981	48.518	26.048	4.8161	0.66761	0.17708	0.067778	0.03041	0.015026	0.0079726
99.506	99.493	99.48	99.466	99.452	99.436	99.42	99.403	99.384	99.365	99.344	99.322	99.299	99.274	99.248	99.22	99.19	99.159	99.125	99.089	99.05	99.01	98.966	98.919	98.87	98.816	98.759	98.697	98.63	98.556	98.472	98.373	98.246	98.069	97.791	97.313	96.451	94.964	92.732	90.044	87.425	84.302	58.137	13.33	1.6888	0.28121	0.081518	0.033436	0.01635	0.0088117
99.505	99.493	99.48	99.466	99.452	99.436	99.42	99.403	99.384	99.365	99.344	99.322	99.299	99.274	99.248	99.22	99.19	99.159	99.125	99.089	99.05	99.01	98.966	98.919	98.87	98.816	98.759	98.697	98.63	98.555	98.471	98.371	98.245	98.068	97.792	97.323	96.499	95.13	93.173	90.884	86.044	49.519	36.511	28.61	9.0868	1.7361	0.55172	0.23928	0.11642	0.060255
99.505	99.493	99.48	99.466	99.452	99.436	99.42	99.403	99.384	99.365	99.344	99.322	99.299	99.274	99.248	99.22	99.19	99.159	99.125	99.089	99.05	99.01	98.966	98.919	98.87	98.816	98.759	98.697	98.63	98.555	98.471	98.371	98.245	98.068	97.792	97.323	96.499	95.128	93.167	90.866	85.989	49.224	33.752	14.286	2.0255	0.38282	0.11774	0.045829	0.020374	0.010015
99.506	99.493	99.48	99.466	99.452	99.436	99.42	99.403	99.384	99.365	99.344	99.322	99.299	99.274	99.248	99.22	99.19	99.159	99.125	99.089	99.05	99.01	98.966	98.919	98.87	98.816	98.759	98.698	98.631	98.558	98.477	98.385	98.275	98.139	97.956	97.692	97.285	96.644	95.662	94.291	92.555	87.434	34.764	5.6293	1.253	0.35806	0.11766	0.044478	0.019371	0.0095549
99.506	99.493	99.48	99.466	99.452	99.436	99.42	99.403	99.384	99.365	99.344	99.322	99.299	99.274	99.248	99.22	99.19	99.159	99.125	99.089	99.05	99.01	98.966	98.919	98.87	98.816	98.759	98.697	98.631	98.558	98.476	98.384	98.274	98.137	97.953	97.687	97.279	96.634	95.645	94.248	92.136	77.97	44.671	29.08	4.9687	0.6877	0.17644	0.060307	0.024037	0.010888
99.506	99.493	99.48	99.466	99.452	99.436	99.42	99.403	99.384	99.365	99.344	99.322	99.299	99.274	99.248	99.22	99.19	99.159	99.125	99.089	99.05	99.01	98.966	98.919	98.869	98.816	98.759	98.697	98.63	98.557	98.476	98.383	98.273	98.136	97.952	97.686	97.278	96.634	95.647	94.266	92.391	82.093	43.046	19.196	2.4813	0.44431	0.1302	0.047413	0.020021	0.0095875
99.506	99.493	99.48	99.466	99.452	99.436	99.42	99.403	99.384	99.365	99.344	99.322	99.299	99.274	99.248	99.22	99.19	99.159	99.125	99.089	99.05	99.01	98.966	98.919	98.87	98.817	98.76	98.699	98.633	98.562	98.485	98.4	98.307	98.201	98.081	97.941	97.771	97.556	97.268	96.851	96.165	93.706	63.644	18.361	1.8422	0.32468	0.098524	0.03886	0.01798	0.0092766
99.505	99.493	99.48	99.466	99.452	99.436	99.42	99.403	99.384	99.365	99.344	99.322	99.299	99.274	99.248	99.22	99.19	99.159	99.125	99.089	99.05	99.01	98.966	98.919	98.87	98.817	98.76	98.698	98.632	98.561	98.482	98.394	98.295	98.176	98.026	97.82	97.507	96.988	96.09	94.572	92.06	80.976	29.463	3.9486	0.58369	0.14477	0.047922	0.019178	0.0089247	0.0046804
99.506	99.493	99.48	99.466	99.452	99.436	99.42	99.403	99.384	99.365	99.344	99.322	99.299	99.274	99.248	99.22	99.19	99.159	99.125	99.089	99.05	99.01	98.966	98.919	98.87	98.817	98.76	98.698	98.632	98.561	98.482	98.394	98.295	98.176	98.026	97.821	97.508	96.989	96.093	94.589	92.282	86.195	44.561	9.4047	1.1257	0.24596	0.084499	0.035856	0.017254	0.0090745
[truncated: 11 more columns]

## Sheet: 47,1.6
99.509	99.496	99.484	99.47	99.456	99.441	99.425	99.408	99.39	99.37	99.35	99.329	99.306	99.281	99.255	99.228	99.199	99.167	99.134	99.099	99.061	99.021	98.978	98.933	98.884	98.832	98.776	98.715	98.65	98.578	98.497	98.403	98.286	98.128	97.887	97.481	96.756	95.484	93.479	90.907	88.243	84.64	54.201	10.566	1.2772	0.25714	0.087176	0.037977	0.018798	0.010093
99.509	99.496	99.484	99.47	99.456	99.441	99.425	99.408	99.39	99.37	99.35	99.329	99.306	99.281	99.255	99.228	99.199	99.167	99.134	99.099	99.061	99.021	98.978	98.933	98.884	98.832	98.776	98.715	98.65	98.578	98.497	98.403	98.286	98.128	97.889	97.491	96.793	95.603	93.806	91.615	89.488	87.583	84.409	37.963	2.6912	0.50739	0.14497	0.052821	0.022987	0.011394
99.509	99.496	99.484	99.47	99.456	99.441	99.425	99.408	99.39	99.37	99.35	99.329	99.306	99.281	99.255	99.228	99.199	99.167	99.134	99.099	99.061	99.021	98.978	98.933	98.884	98.832	98.776	98.715	98.65	98.578	98.497	98.403	98.286	98.126	97.882	97.465	96.705	95.341	93.157	90.371	87.595	84.076	48.537	5.8768	0.75288	0.18384	0.070581	0.033262	0.017321	0.0095859
99.509	99.496	99.484	99.47	99.456	99.441	99.425	99.408	99.39	99.37	99.35	99.329	99.306	99.281	99.255	99.228	99.199	99.168	99.134	99.099	99.061	99.021	98.978	98.933	98.884	98.832	98.776	98.716	98.651	98.579	98.5	98.408	98.296	98.15	97.938	97.603	97.038	96.086	94.601	92.631	90.456	88.072	79.792	15.545	1.9599	0.45602	0.14352	0.057053	0.027064	0.014491
99.509	99.496	99.484	99.47	99.456	99.441	99.425	99.408	99.39	99.37	99.35	99.329	99.306	99.281	99.255	99.228	99.199	99.167	99.134	99.099	99.061	99.021	98.978	98.933	98.884	98.832	98.775	98.715	98.65	98.577	98.497	98.402	98.285	98.127	97.887	97.488	96.788	95.595	93.791	91.586	89.389	86.317	64.597	22.017	2.314	0.35337	0.10572	0.042502	0.01971	0.010046
99.509	99.496	99.484	99.47	99.456	99.441	99.425	99.408	99.39	99.37	99.35	99.329	99.306	99.281	99.255	99.228	99.199	99.168	99.134	99.099	99.061	99.021	98.978	98.933	98.884	98.832	98.776	98.716	98.651	98.579	98.498	98.405	98.289	98.131	97.892	97.495	96.797	95.608	93.811	91.613	89.445	87.066	55.877	12.134	4.2056	1.1139	0.29995	0.095802	0.037764	0.017872
99.509	99.496	99.484	99.47	99.456	99.441	99.425	99.408	99.39	99.37	99.35	99.329	99.306	99.281	99.255	99.228	99.199	99.168	99.134	99.099	99.061	99.021	98.978	98.933	98.884	98.832	98.776	98.716	98.651	98.579	98.499	98.405	98.289	98.131	97.893	97.496	96.8	95.612	93.818	91.63	89.502	87.392	74.981	17.765	2.5266	0.51147	0.15537	0.061122	0.028601	0.015082
99.509	99.496	99.484	99.47	99.456	99.441	99.425	99.408	99.39	99.37	99.35	99.329	99.306	99.281	99.255	99.228	99.199	99.168	99.134	99.099	99.061	99.021	98.978	98.933	98.884	98.832	98.776	98.716	98.651	98.579	98.499	98.405	98.289	98.131	97.89	97.486	96.76	95.481	93.452	90.826	88.056	84.487	52.272	10.071	2.1838	0.5609	0.17966	0.069839	0.031802	0.01636
99.509	99.496	99.484	99.47	99.456	99.441	99.425	99.408	99.39	99.37	99.35	99.329	99.306	99.281	99.255	99.228	99.199	99.167	99.134	99.099	99.061	99.021	98.978	98.933	98.884	98.832	98.776	98.715	98.65	98.578	98.497	98.403	98.286	98.127	97.886	97.48	96.753	95.471	93.44	90.809	88.036	84.694	59.063	10.185	1.9346	0.47429	0.14965	0.057202	0.025331	0.012573
99.509	99.496	99.484	99.47	99.456	99.441	99.425	99.408	99.39	99.37	99.35	99.329	99.306	99.281	99.255	99.228	99.199	99.167	99.134	99.099	99.061	99.021	98.978	98.933	98.884	98.832	98.776	98.715	98.65	98.578	98.497	98.403	98.285	98.122	97.867	97.415	96.544	94.874	92.083	88.602	85.457	81.377	44.459	8.4949	1.2079	0.259	0.086621	0.037254	0.018397	0.0098993
99.509	99.496	99.484	99.47	99.456	99.441	99.425	99.408	99.39	99.37	99.35	99.329	99.306	99.281	99.255	99.228	99.199	99.167	99.134	99.099	99.061	99.021	98.978	98.933	98.884	98.832	98.776	98.715	98.65	98.578	98.497	98.403	98.286	98.127	97.886	97.48	96.753	95.471	93.44	90.808	88.002	83.227	42.285	8.8268	1.6123	0.40902	0.13658	0.05418	0.024422	0.012203
99.509	99.496	99.484	99.47	99.456	99.441	99.425	99.408	99.39	99.37	99.35	99.329	99.306	99.281	99.255	99.228	99.199	99.167	99.134	99.099	99.061	99.021	98.978	98.933	98.884	98.831	98.775	98.715	98.649	98.577	98.496	98.402	98.285	98.126	97.884	97.476	96.747	95.461	93.422	90.764	87.404	65.664	28.115	7.967	1.4486	0.3734	0.12716	0.050853	0.022862	0.011321
99.509	99.496	99.484	99.47	99.456	99.441	99.425	99.408	99.39	99.37	99.35	99.329	99.306	99.281	99.255	99.228	99.199	99.167	99.134	99.099	99.061	99.021	98.978	98.933	98.884	98.831	98.775	98.715	98.649	98.577	98.496	98.402	98.285	98.126	97.884	97.476	96.747	95.462	93.423	90.775	87.817	78.316	32.973	8.4125	1.4912	0.37849	0.12799	0.051049	0.022935	0.011357
99.509	99.496	99.484	99.47	99.456	99.441	99.425	99.408	99.39	99.37	99.35	99.329	99.306	99.281	99.255	99.228	99.199	99.167	99.134	99.099	99.061	99.021	98.978	98.933	98.884	98.832	98.775	98.715	98.65	98.577	98.497	98.402	98.285	98.127	97.887	97.488	96.788	95.595	93.791	91.586	89.379	85.35	53.365	26.566	5.2959	0.96124	0.32113	0.14062	0.068631	0.03581
99.509	99.496	99.484	99.47	99.456	99.441	99.425	99.408	99.39	99.37	99.35	99.329	99.306	99.281	99.255	99.228	99.199	99.167	99.134	99.099	99.061	99.021	98.978	98.933	98.884	98.832	98.776	98.715	98.65	98.578	98.497	98.403	98.286	98.128	97.886	97.48	96.754	95.473	93.442	90.819	88.085	84.771	58.514	11.271	1.6672	0.34041	0.10347	0.041412	0.019678	0.010402
99.509	99.496	99.484	99.47	99.456	99.441	99.425	99.408	99.39	99.37	99.35	99.329	99.306	99.281	99.255	99.228	99.199	99.168	99.134	99.099	99.061	99.021	98.978	98.933	98.884	98.832	98.776	98.715	98.65	98.578	98.497	98.403	98.287	98.129	97.89	97.493	96.799	95.622	93.857	91.73	89.693	87.705	79.906	45.93	13.045	1.6067	0.32286	0.099315	0.039067	0.018198
99.509	99.496	99.484	99.47	99.456	99.441	99.425	99.408	99.39	99.37	99.35	99.329	99.306	99.281	99.255	99.228	99.199	99.168	99.134	99.099	99.061	99.021	98.978	98.933	98.884	98.832	98.776	98.716	98.651	98.579	98.498	98.405	98.289	98.131	97.892	97.495	96.797	95.608	93.81	91.612	89.438	87.017	70.394	17.657	3.5279	0.84064	0.25401	0.091989	0.038911	0.018836
99.509	99.496	99.484	99.47	99.456	99.441	99.425	99.408	99.39	99.37	99.35	99.329	99.306	99.281	99.255	99.228	99.199	99.167	99.134	99.099	99.061	99.021	98.978	98.933	98.884	98.831	98.775	98.715	98.649	98.577	98.496	98.402	98.285	98.126	97.884	97.476	96.747	95.462	93.423	90.773	87.77	76.796	32.06	8.3853	1.4851	0.37714	0.12764	0.050933	0.022884	0.011331
99.509	99.496	99.484	99.47	99.456	99.441	99.425	99.408	99.39	99.37	99.35	99.329	99.306	99.281	99.255	99.228	99.199	99.167	99.134	99.099	99.061	99.021	98.978	98.933	98.884	98.832	98.776	98.716	98.651	98.581	98.504	98.419	98.321	98.206	98.062	97.864	97.567	97.078	96.233	94.811	92.534	84.6	36.835	5.1283	0.71512	0.20222	0.078771	0.035468	0.017521	0.0092792
99.509	99.496	99.484	99.47	99.456	99.441	99.425	99.408	99.39	99.37	99.35	99.329	99.306	99.281	99.255	99.228	99.199	99.167	99.134	99.099	99.061	99.021	98.978	98.933	98.884	98.832	98.776	98.715	98.65	98.578	98.497	98.403	98.286	98.128	97.886	97.48	96.753	95.472	93.44	90.81	88.032	84.621	63.159	8.4077	1.0947	0.25949	0.089328	0.038244	0.018732	0.010022
99.509	99.496	99.484	99.47	99.456	99.441	99.425	99.408	99.39	99.37	99.35	99.329	99.306	99.281	99.255	99.228	99.199	99.167	99.134	99.099	99.061	99.021	98.978	98.933	98.884	98.832	98.776	98.716	98.65	98.579	98.501	98.413	98.309	98.182	98.016	97.78	97.423	96.863	95.99	94.734	93.14	90.651	64.355	17.066	2.5051	0.54462	0.16443	0.059169	0.024683	0.011752
99.509	99.496	99.484	99.47	99.456	99.441	99.425	99.408	99.39	99.37	99.35	99.329	99.306	99.281	99.255	99.228	99.199	99.167	99.134	99.099	99.061	99.021	98.978	98.933	98.884	98.832	98.776	98.715	98.65	98.578	98.497	98.402	98.284	98.122	97.867	97.415	96.543	94.872	92.078	88.577	85.346	81.559	46.603	5.1147	0.85904	0.22983	0.08358	0.036815	0.018318	0.0098859
99.509	99.496	99.484	99.47	99.456	99.441	99.425	99.408	99.39	99.37	99.35	99.329	99.306	99.281	99.255	99.228	99.199	99.168	99.134	99.099	99.061	99.021	98.978	98.933	98.884	98.832	98.776	98.716	98.652	98.582	98.505	98.421	98.325	98.214	98.075	97.89	97.618	97.176	96.416	95.12	93.111	90.096	73.142	32.713	6.5988	0.70866	0.14875	0.053917	0.02443	0.012363
99.509	99.496	99.484	99.47	99.456	99.441	99.425	99.408	99.39	99.37	99.35	99.329	99.306	99.281	99.255	99.228	99.199	99.167	99.134	99.099	99.061	99.021	98.978	98.933	98.884	98.832	98.776	98.715	98.65	98.578	98.497	98.403	98.286	98.128	97.886	97.481	96.754	95.473	93.443	90.819	88.074	84.179	48.311	10.212	1.6147	0.33675	0.10304	0.041323	0.019641	0.01038
99.509	99.496	99.484	99.47	99.456	99.441	99.425	99.408	99.39	99.37	99.35	99.329	99.306	99.281	99.255	99.228	99.199	99.167	99.134	99.099	99.061	99.021	98.978	98.933	98.884	98.832	98.776	98.715	98.65	98.578	98.497	98.403	98.286	98.127	97.886	97.48	96.752	95.47	93.437	90.797	87.865	79.085	33.5	8.6951	1.6101	0.40885	0.13656	0.054177	0.024421	0.012202
99.509	99.496	99.484	99.47	99.456	99.441	99.425	99.408	99.39	99.37	99.35	99.329	99.306	99.281	99.255	99.228	99.199	99.167	99.134	99.099	99.061	99.021	98.978	98.933	98.884	98.832	98.775	98.715	98.65	98.577	98.497	98.402	98.285	98.126	97.884	97.476	96.747	95.462	93.426	90.793	87.889	77.92	40.636	31.757	16.351	2.794	0.46061	0.11917	0.041359	0.017032
99.509	99.496	99.484	99.47	99.456	99.441	99.425	99.408	99.39	99.37	99.35	99.329	99.306	99.281	99.255	99.228	99.199	99.167	99.134	99.099	99.061	99.021	98.978	98.933	98.884	98.831	98.775	98.715	98.649	98.577	98.497	98.402	98.285	98.127	97.887	97.487	96.787	95.594	93.789	91.577	89.258	82.039	36.428	5.755	0.81739	0.22682	0.086598	0.03817	0.018501	0.0096572
99.509	99.496	99.484	99.47	99.456	99.441	99.425	99.408	99.39	99.37	99.35	99.329	99.306	99.281	99.255	99.228	99.199	99.167	99.134	99.099	99.061	99.021	98.978	98.933	98.884	98.831	98.775	98.715	98.649	98.577	98.496	98.402	98.285	98.126	97.886	97.487	96.786	95.591	93.781	91.492	86.242	47.653	25.472	5.0389	0.76894	0.21046	0.08142	0.036931	0.0184	0.0098084
99.509	99.496	99.484	99.47	99.456	99.441	99.425	99.408	99.39	99.37	99.35	99.329	99.306	99.281	99.255	99.228	99.199	99.167	99.134	99.099	99.061	99.021	98.978	98.933	98.884	98.831	98.775	98.715	98.649	98.577	98.496	98.401	98.284	98.124	97.88	97.47	96.736	95.441	93.381	90.666	86.924	63.361	29.37	8.2978	1.4607	0.37104	0.12595	0.050329	0.022606	0.011177
99.509	99.496	99.484	99.47	99.456	99.441	99.425	99.408	99.39	99.37	99.35	99.329	99.306	99.281	99.255	99.228	99.199	99.167	99.134	99.099	99.061	99.021	98.978	98.933	98.884	98.831	98.775	98.715	98.649	98.577	98.496	98.402	98.284	98.124	97.881	97.471	96.737	95.443	93.385	90.684	87.239	69.712	34.501	9.6295	1.1786	0.23563	0.079635	0.034525	0.016951	0.0090062
99.509	99.496	99.484	99.47	99.456	99.441	99.425	99.408	99.39	99.37	99.35	99.329	99.306	99.281	99.255	99.228	99.199	99.168	99.134	99.099	99.061	99.021	98.978	98.933	98.884	98.832	98.776	98.716	98.651	98.579	98.499	98.405	98.289	98.131	97.89	97.484	96.758	95.477	93.448	90.824	88.072	85.143	75.151	12.442	1.7495	0.41787	0.13318	0.054042	0.026159	0.014203
99.504	99.492	99.479	99.465	99.451	99.435	99.419	99.402	99.384	99.364	99.344	99.322	99.299	99.275	99.248	99.221	99.191	99.16	99.126	99.09	99.052	99.012	98.969	98.923	98.873	98.821	98.764	98.704	98.638	98.566	98.487	98.397	98.29	98.155	97.972	97.699	97.261	96.534	95.361	93.651	91.264	81.325	42.777	18.696	3.5187	0.79055	0.24524	0.091427	0.039171	0.018959
99.509	99.496	99.484	99.47	99.456	99.441	99.425	99.408	99.39	99.37	99.35	99.329	99.306	99.281	99.255	99.228	99.199	99.167	99.134	99.099	99.061	99.021	98.978	98.933	98.884	98.832	98.776	98.715	98.65	98.578	98.497	98.403	98.286	98.128	97.889	97.49	96.792	95.602	93.803	91.608	89.468	87.45	81.379	23.849	2.5867	0.50677	0.14495	0.052818	0.022985	0.011393
99.509	99.496	99.484	99.47	99.456	99.441	99.425	99.408	99.39	99.37	99.35	99.329	99.306	99.281	99.255	99.228	99.199	99.167	99.134	99.099	99.061	99.021	98.978	98.933	98.884	98.832	98.776	98.715	98.65	98.578	98.497	98.403	98.286	98.128	97.889	97.491	96.793	95.602	93.8	91.588	89.355	86.45	59.164	4.1616	0.51151	0.11576	0.03619	0.014376	0.0068639	0.0037416
99.509	99.496	99.484	99.47	99.456	99.441	99.425	99.408	99.39	99.37	99.35	99.329	99.306	99.281	99.255	99.228	99.199	99.167	99.134	99.099	99.061	99.021	98.978	98.933	98.884	98.832	98.776	98.715	98.65	98.578	98.497	98.403	98.287	98.129	97.89	97.492	96.794	95.605	93.808	91.618	89.479	87.077	70.486	14.225	1.2868	0.25577	0.089124	0.038866	0.019089	0.010161
99.509	99.496	99.484	99.47	99.456	99.441	99.425	99.408	99.39	99.37	99.35	99.329	99.306	99.281	99.255	99.228	99.199	99.167	99.134	99.099	99.061	99.021	98.978	98.933	98.884	98.832	98.776	98.715	98.65	98.578	98.497	98.403	98.286	98.128	97.887	97.481	96.754	95.473	93.444	90.824	88.116	85.32	69.598	12.089	1.6748	0.34079	0.10351	0.041419	0.019681	0.010404
99.509	99.496	99.484	99.47	99.456	99.441	99.425	99.408	99.39	99.37	99.35	99.329	99.306	99.281	99.255	99.228	99.199	99.167	99.134	99.099	99.061	99.021	98.978	98.933	98.884	98.832	98.776	98.715	98.65	98.578	98.497	98.403	98.286	98.128	97.889	97.491	96.792	95.602	93.804	91.606	89.436	86.852	68.749	12.429	1.45	0.32805	0.11009	0.045175	0.021141	0.010891
99.509	99.496	99.484	99.47	99.456	99.441	99.425	99.408	99.39	99.37	99.35	99.329	99.306	99.281	99.255	99.228	99.199	99.167	99.134	99.099	99.061	99.021	98.978	98.933	98.884	98.832	98.776	98.715	98.65	98.578	98.497	98.403	98.286	98.128	97.889	97.491	96.793	95.603	93.806	91.613	89.451	86.31	57.103	15.648	1.8861	0.34293	0.10861	0.044503	0.020898	0.010779
99.509	99.496	99.484	99.47	99.456	99.441	99.425	99.408	99.39	99.37	99.35	99.329	99.306	99.281	99.255	99.228	99.199	99.167	99.134	99.099	99.061	99.021	98.978	98.933	98.884	98.832	98.776	98.715	98.65	98.578	98.497	98.403	98.286	98.128	97.889	97.491	96.793	95.603	93.806	91.611	89.409	84.524	45.511	14.335	1.8162	0.33888	0.10818	0.044421	0.020868	0.010761
99.509	99.496	99.484	99.47	99.456	99.441	99.425	99.408	99.39	99.37	99.35	99.329	99.306	99.281	99.255	99.228	99.199	99.167	99.134	99.099	99.061	99.021	98.978	98.933	98.884	98.832	98.776	98.715	98.65	98.578	98.497	98.403	98.286	98.128	97.887	97.481	96.755	95.474	93.445	90.828	88.133	85.6	80.845	27.047	2.1008	0.36821	0.10645	0.041822	0.019749	0.01042
99.509	99.496	99.484	99.47	99.456	99.441	99.425	99.408	99.39	99.37	99.35	99.329	99.306	99.281	99.255	99.228	99.199	99.167	99.134	99.099	99.061	99.021	98.978	98.933	98.884	98.832	98.776	98.715	98.65	98.578	98.497	98.403	98.286	98.126	97.879	97.45	96.636	95.079	92.398	88.831	85.309	80.156	37.298	7.1978	1.4473	0.38232	0.12856	0.051213	0.023241	0.011709
99.509	99.496	99.484	99.47	99.456	99.441	99.425	99.408	99.39	99.37	99.35	99.329	99.306	99.281	99.255	99.228	99.199	99.168	99.134	99.099	99.061	99.021	98.979	98.933	98.884	98.832	98.777	98.717	98.652	98.583	98.507	98.423	98.327	98.216	98.078	97.894	97.621	97.18	96.418	95.118	93.089	90.2	79.54	11.521	1.8392	0.46997	0.15285	0.060958	0.028592	0.015084
99.509	99.496	99.484	99.47	99.456	99.441	99.425	99.408	99.39	99.37	99.35	99.329	99.306	99.281	99.255	99.228	99.199	99.167	99.134	99.099	99.061	99.021	98.978	98.933	98.884	98.832	98.776	98.715	98.65	98.578	98.497	98.403	98.286	98.128	97.888	97.489	96.79	95.599	93.798	91.595	89.408	87.115	78.588	14.646	1.9316	0.433	0.12406	0.044055	0.018839	0.0093076
99.509	99.496	99.484	99.47	99.456	99.441	99.425	99.408	99.39	99.37	99.35	99.329	99.306	99.281	99.255	99.228	99.199	99.167	99.134	99.099	99.061	99.021	98.978	98.933	98.884	98.832	98.776	98.715	98.65	98.578	98.497	98.403	98.287	98.129	97.889	97.491	96.794	95.604	93.807	91.615	89.477	87.366	78.567	25.624	2.3597	0.36185	0.1095	0.04457	0.020962	0.010844
99.509	99.496	99.484	99.47	99.456	99.441	99.425	99.408	99.39	99.37	99.35	99.329	99.306	99.281	99.255	99.228	99.199	99.167	99.134	99.099	99.061	99.021	98.978	98.933	98.884	98.831	98.775	98.715	98.649	98.577	98.496	98.402	98.283	98.12	97.864	97.411	96.537	94.863	92.061	88.543	85.178	78.032	30.868	4.4117	0.71949	0.19712	0.07456	0.033555	0.016778	0.0090138
99.509	99.496	99.484	99.47	99.456	99.441	99.425	99.408	99.39	99.37	99.35	99.329	99.306	99.281	99.255	99.228	99.199	99.167	99.134	99.099	99.061	99.021	98.978	98.933	98.884	98.832	98.776	98.715	98.65	98.578	98.497	98.403	98.287	98.129	97.89	97.493	96.8	95.628	93.878	91.785	89.8	87.322	64.343	24.486	3.7664	0.63727	0.18849	0.071354	0.030683	0.014565
99.509	99.496	99.484	99.47	99.456	99.441	99.425	99.408	99.39	99.37	99.35	99.329	99.306	99.281	99.255	99.228	99.199	99.168	99.134	99.099	99.061	99.021	98.978	98.932	98.883	98.83	98.773	98.71	98.639	98.555	98.448	98.3	98.069	97.675	96.98	95.807	94.084	92.069	90.231	88.821	87.701	86.325	79.622	13.733	1.6472	0.40817	0.13403	0.055123	0.026756	0.014499
99.509	99.496	99.484	99.47	99.456	99.441	99.425	99.408	99.39	99.37	99.35	99.329	99.306	99.281	99.255	99.228	99.199	99.167	99.134	99.099	99.061	99.021	98.978	98.933	98.884	98.831	98.775	98.715	98.649	98.577	98.497	98.402	98.285	98.126	97.887	97.487	96.787	95.593	93.788	91.559	88.495	62.34	32.22	8.8829	1.1111	0.24706	0.087852	0.03805	0.018357	0.0095701
99.509	99.496	99.484	99.47	99.456	99.441	99.425	99.408	99.39	99.37	99.35	99.329	99.306	99.281	99.255	99.228	99.199	99.167	99.134	99.099	99.061	99.021	98.978	98.933	98.884	98.832	98.776	98.715	98.65	98.578	98.497	98.403	98.286	98.128	97.887	97.481	96.755	95.475	93.447	90.832	88.152	85.501	72.652	21.949	3.1269	0.44884	0.11232	0.042565	0.019982	0.010525
99.509	99.496	99.484	99.47	99.456	99.441	99.425	99.408	99.39	99.37	99.35	99.329	99.306	99.281	99.255	99.228	99.199	99.167	99.134	99.099	99.061	99.021	98.978	98.933	98.884	98.831	98.775	98.715	98.649	98.577	98.497	98.402	98.285	98.126	97.887	97.487	96.787	95.595	93.792	91.573	88.536	62.792	37.928	32.178	14.404	2.7058	0.7385	0.30221	0.14361	0.07329
99.509	99.496	99.484	99.47	99.456	99.441	99.425	99.408	99.39	99.37	99.35	99.329	99.306	99.281	99.255	99.228	99.199	99.167	99.134	99.099	99.061	99.021	98.978	98.933	98.884	98.831	98.775	98.715	98.649	98.577	98.497	98.402	98.285	98.126	97.887	97.487	96.787	95.593	93.788	91.559	88.496	62.624	36.52	21.241	3.6384	0.5843	0.16084	0.0595	0.025588	0.012258
99.509	99.496	99.484	99.47	99.456	99.441	99.425	99.408	99.39	99.37	99.35	99.329	99.306	99.281	99.255	99.228	99.199	99.167	99.134	99.099	99.061	99.021	98.978	98.933	98.884	98.832	98.776	98.716	98.65	98.579	98.501	98.413	98.309	98.182	98.015	97.78	97.423	96.861	95.987	94.726	93.107	90.244	55.829	9.3499	1.866	0.50628	0.16011	0.058175	0.024377	0.011651
99.509	99.496	99.484	99.47	99.456	99.441	99.425	99.408	99.39	99.37	99.35	99.329	99.306	99.281	99.255	99.228	99.199	99.167	99.134	99.099	99.061	99.021	98.978	98.933	98.884	98.832	98.776	98.715	98.65	98.579	98.5	98.412	98.308	98.18	98.013	97.776	97.417	96.853	95.972	94.696	92.933	86.09	50.333	35.499	9.423	1.1338	0.25112	0.081008	0.031046	0.013597
99.509	99.496	99.484	99.47	99.456	99.441	99.425	99.408	99.39	99.37	99.35	99.329	99.306	99.281	99.255	99.228	99.199	99.167	99.134	99.099	99.061	99.021	98.978	98.933	98.884	98.831	98.775	98.715	98.65	98.579	98.5	98.411	98.307	98.18	98.012	97.775	97.416	96.852	95.974	94.705	93.037	88.22	51.311	27.774	4.6179	0.68237	0.18046	0.062599	0.025426	0.01179
99.509	99.496	99.484	99.47	99.456	99.441	99.425	99.408	99.39	99.37	99.35	99.329	99.306	99.281	99.255	99.228	99.199	99.167	99.134	99.099	99.061	99.021	98.978	98.933	98.884	98.832	98.776	98.716	98.652	98.583	98.507	98.425	98.335	98.233	98.118	97.985	97.825	97.627	97.364	96.995	96.418	95.021	78.756	30.141	3.5513	0.50004	0.13501	0.050126	0.022293	0.011199
99.509	99.496	99.484	99.47	99.456	99.441	99.425	99.408	99.39	99.37	99.35	99.329	99.306	99.281	99.255	99.228	99.199	99.167	99.134	99.099	99.061	99.021	98.978	98.933	98.884	98.832	98.776	98.716	98.651	98.582	98.505	98.421	98.325	98.213	98.075	97.889	97.616	97.174	96.41	95.103	92.975	87.198	44.519	7.4786	0.95925	0.21009	0.064902	0.024688	0.011027	0.0056063
99.509	99.496	99.484	99.47	99.456	99.441	99.425	99.408	99.39	99.37	99.35	99.329	99.306	99.281	99.255	99.228	99.199	99.167	99.134	99.099	99.061	99.021	98.978	98.933	98.884	98.832	98.776	98.716	98.651	98.582	98.505	98.421	98.325	98.213	98.075	97.889	97.616	97.174	96.412	95.112	93.07	89.288	60.42	16.77	2.0018	0.36063	0.11245	0.045481	0.021208	0.01091
[truncated: 11 more columns]

## Sheet: 50,1.4
99.504	99.492	99.479	99.465	99.45	99.435	99.418	99.401	99.382	99.363	99.342	99.32	99.297	99.272	99.245	99.217	99.187	99.155	99.121	99.085	99.046	99.005	98.961	98.914	98.864	98.81	98.752	98.69	98.622	98.547	98.461	98.359	98.228	98.042	97.747	97.234	96.313	94.75	92.469	89.814	87.138	79.442	30.535	4.3627	0.60647	0.15693	0.060377	0.02794	0.014355	0.0078943
99.504	99.492	99.479	99.465	99.45	99.435	99.418	99.401	99.382	99.363	99.342	99.32	99.297	99.272	99.245	99.217	99.187	99.155	99.121	99.085	99.046	99.005	98.961	98.914	98.864	98.81	98.752	98.69	98.622	98.547	98.461	98.359	98.228	98.043	97.751	97.25	96.372	94.932	92.924	90.708	88.698	86.713	78.494	11.01	1.2345	0.28748	0.092058	0.03642	0.016852	0.0087014
99.504	99.492	99.479	99.465	99.45	99.435	99.418	99.401	99.382	99.363	99.342	99.32	99.297	99.272	99.245	99.217	99.187	99.155	99.121	99.085	99.046	99.005	98.961	98.914	98.864	98.81	98.752	98.69	98.622	98.547	98.461	98.359	98.228	98.04	97.739	97.207	96.233	94.546	92.059	89.211	86.498	78.63	21.742	2.3452	0.38581	0.11838	0.050553	0.025025	0.01341	0.0075553
99.504	99.492	99.479	99.465	99.45	99.435	99.418	99.401	99.382	99.363	99.342	99.32	99.297	99.272	99.245	99.217	99.187	99.155	99.121	99.085	99.046	99.005	98.961	98.914	98.864	98.81	98.753	98.691	98.623	98.549	98.465	98.366	98.242	98.074	97.82	97.406	96.701	95.541	93.833	91.74	89.544	86.543	59.261	5.7884	1.0123	0.27076	0.094687	0.040869	0.020546	0.011403
99.504	99.492	99.479	99.465	99.45	99.435	99.418	99.401	99.382	99.363	99.342	99.32	99.297	99.272	99.245	99.217	99.187	99.155	99.121	99.085	99.046	99.005	98.961	98.914	98.864	98.81	98.752	98.69	98.622	98.546	98.461	98.358	98.227	98.042	97.748	97.246	96.366	94.921	92.905	90.664	88.45	82.13	45.957	9.3706	0.9592	0.20275	0.070707	0.030401	0.014712	0.0077178
99.504	99.492	99.479	99.465	99.45	99.435	99.418	99.401	99.382	99.363	99.342	99.32	99.297	99.272	99.245	99.217	99.187	99.155	99.121	99.085	99.046	99.005	98.961	98.914	98.864	98.81	98.753	98.691	98.623	98.548	98.463	98.361	98.231	98.046	97.755	97.254	96.377	94.937	92.927	90.698	88.592	84.182	24.58	8.0377	2.3992	0.62142	0.17831	0.062443	0.026855	0.013513
99.504	99.492	99.479	99.465	99.45	99.435	99.418	99.401	99.382	99.363	99.342	99.32	99.297	99.272	99.245	99.217	99.187	99.155	99.121	99.085	99.046	99.005	98.961	98.914	98.864	98.81	98.753	98.691	98.623	98.548	98.463	98.361	98.231	98.047	97.756	97.256	96.38	94.942	92.937	90.725	88.696	85.668	50.419	7.8635	1.2187	0.29741	0.10213	0.043577	0.021577	0.011799
99.504	99.492	99.479	99.465	99.45	99.435	99.418	99.401	99.382	99.363	99.342	99.32	99.297	99.272	99.245	99.217	99.187	99.155	99.121	99.085	99.046	99.005	98.961	98.914	98.864	98.81	98.753	98.691	98.623	98.548	98.463	98.361	98.231	98.046	97.751	97.238	96.314	94.739	92.423	89.693	86.897	79.851	26.02	5.2862	1.1999	0.33835	0.11805	0.049267	0.023733	0.012694
99.504	99.492	99.479	99.465	99.45	99.435	99.418	99.401	99.382	99.363	99.342	99.32	99.297	99.272	99.245	99.217	99.187	99.155	99.121	99.085	99.046	99.005	98.961	98.914	98.864	98.81	98.752	98.69	98.622	98.547	98.461	98.359	98.228	98.042	97.746	97.232	96.307	94.729	92.409	89.674	86.89	81.136	30.113	4.9987	1.0377	0.28459	0.097924	0.039974	0.018641	0.0095985
99.504	99.492	99.479	99.465	99.45	99.435	99.418	99.401	99.382	99.363	99.342	99.32	99.297	99.272	99.245	99.217	99.187	99.155	99.121	99.085	99.046	99.005	98.961	98.914	98.864	98.81	98.752	98.69	98.622	98.547	98.461	98.358	98.225	98.033	97.715	97.126	95.978	93.863	90.678	87.232	84.267	74.298	23.741	3.7258	0.59501	0.1569	0.059419	0.027313	0.014046	0.0077485
99.504	99.492	99.479	99.465	99.45	99.435	99.418	99.401	99.382	99.363	99.342	99.32	99.297	99.272	99.245	99.217	99.187	99.155	99.121	99.085	99.046	99.005	98.961	98.914	98.864	98.81	98.752	98.69	98.622	98.547	98.461	98.359	98.228	98.042	97.746	97.232	96.307	94.729	92.408	89.67	86.731	74.69	22.893	4.2831	0.87455	0.25249	0.091197	0.038251	0.018045	0.0093274
99.504	99.492	99.479	99.465	99.45	99.435	99.418	99.401	99.382	99.363	99.342	99.32	99.297	99.272	99.245	99.217	99.187	99.155	99.121	99.085	99.046	99.005	98.961	98.914	98.864	98.81	98.752	98.69	98.622	98.546	98.46	98.358	98.227	98.04	97.743	97.227	96.299	94.716	92.385	89.569	83.97	44.573	19.085	3.8733	0.79122	0.23314	0.085445	0.035933	0.016849	0.0086152
99.504	99.492	99.479	99.465	99.45	99.435	99.418	99.401	99.382	99.363	99.342	99.32	99.297	99.272	99.245	99.217	99.187	99.155	99.121	99.085	99.046	99.005	98.961	98.914	98.864	98.81	98.752	98.69	98.622	98.546	98.46	98.358	98.227	98.04	97.743	97.227	96.299	94.717	92.387	89.614	86.042	60.915	20.736	4.041	0.80805	0.2354	0.085862	0.036052	0.0169	0.0086424
99.504	99.492	99.479	99.465	99.45	99.435	99.418	99.401	99.382	99.363	99.342	99.32	99.297	99.272	99.245	99.217	99.187	99.155	99.121	99.085	99.046	99.005	98.961	98.914	98.864	98.81	98.752	98.69	98.622	98.546	98.461	98.358	98.227	98.041	97.748	97.246	96.365	94.921	92.905	90.665	88.368	77.817	39.848	15.776	2.4267	0.58022	0.22425	0.10346	0.05203	0.027684
99.504	99.492	99.479	99.465	99.45	99.435	99.418	99.401	99.382	99.363	99.342	99.32	99.297	99.272	99.245	99.217	99.187	99.155	99.121	99.085	99.046	99.005	98.961	98.914	98.864	98.81	98.752	98.69	98.622	98.547	98.461	98.359	98.228	98.042	97.746	97.232	96.307	94.73	92.413	89.693	86.972	80.819	32.105	5.0458	0.81004	0.19746	0.068435	0.029752	0.014883	0.0081096
99.504	99.492	99.479	99.465	99.45	99.435	99.418	99.401	99.382	99.363	99.342	99.32	99.297	99.272	99.245	99.217	99.187	99.155	99.121	99.085	99.046	99.005	98.961	98.914	98.864	98.81	98.752	98.69	98.622	98.547	98.461	98.359	98.229	98.044	97.752	97.254	96.382	94.961	92.997	90.858	88.928	86.249	67.71	32.313	5.4153	0.76876	0.18983	0.065517	0.027857	0.013686
99.504	99.492	99.479	99.465	99.45	99.435	99.418	99.401	99.382	99.363	99.342	99.32	99.297	99.272	99.245	99.217	99.187	99.155	99.121	99.085	99.046	99.005	98.961	98.914	98.864	98.81	98.753	98.691	98.623	98.548	98.463	98.361	98.231	98.046	97.755	97.254	96.377	94.937	92.927	90.696	88.573	84.665	44.309	9.0335	1.8665	0.49499	0.16216	0.062824	0.028225	0.014316
99.504	99.492	99.479	99.465	99.45	99.435	99.418	99.401	99.382	99.363	99.342	99.32	99.297	99.272	99.245	99.217	99.187	99.155	99.121	99.085	99.046	99.005	98.961	98.914	98.864	98.81	98.752	98.69	98.622	98.546	98.46	98.358	98.227	98.04	97.743	97.227	96.299	94.717	92.387	89.608	85.83	58.138	20.565	4.0282	0.80505	0.2347	0.085663	0.035976	0.016864	0.0086234
99.504	99.492	99.479	99.465	99.45	99.435	99.418	99.401	99.382	99.363	99.342	99.32	99.297	99.272	99.245	99.217	99.187	99.155	99.121	99.085	99.046	99.005	98.961	98.914	98.864	98.81	98.753	98.691	98.624	98.551	98.471	98.381	98.277	98.152	97.989	97.758	97.396	96.786	95.733	94.01	90.949	69.718	18.66	2.0658	0.39885	0.13368	0.055768	0.026155	0.013321	0.0072088
99.504	99.492	99.479	99.465	99.45	99.435	99.418	99.401	99.382	99.363	99.342	99.32	99.297	99.272	99.245	99.217	99.187	99.155	99.121	99.085	99.046	99.005	98.961	98.914	98.864	98.81	98.752	98.69	98.622	98.547	98.461	98.359	98.228	98.042	97.746	97.232	96.307	94.729	92.409	89.674	86.868	81.26	33.541	3.3325	0.56534	0.16044	0.061288	0.02795	0.014267	0.0078338
99.504	99.492	99.479	99.465	99.45	99.435	99.418	99.401	99.382	99.363	99.342	99.32	99.297	99.272	99.245	99.217	99.187	99.155	99.121	99.085	99.046	99.005	98.961	98.914	98.864	98.81	98.752	98.69	98.623	98.549	98.467	98.373	98.261	98.12	97.93	97.652	97.223	96.548	95.521	94.113	92.381	86.793	40.143	7.8458	1.2652	0.32489	0.10597	0.040488	0.017859	0.0088843
99.504	99.492	99.479	99.465	99.45	99.435	99.418	99.401	99.382	99.363	99.342	99.32	99.297	99.272	99.245	99.217	99.187	99.155	99.121	99.085	99.046	99.005	98.961	98.914	98.864	98.81	98.752	98.69	98.622	98.547	98.461	98.358	98.225	98.033	97.714	97.126	95.977	93.86	90.668	87.185	84.111	76.446	18.973	2.2834	0.47168	0.14594	0.058116	0.027103	0.014008	0.0077436
99.504	99.492	99.479	99.465	99.45	99.435	99.418	99.401	99.382	99.363	99.342	99.32	99.297	99.272	99.245	99.217	99.187	99.155	99.121	99.085	99.046	99.005	98.961	98.914	98.864	98.81	98.753	98.691	98.624	98.552	98.472	98.384	98.282	98.161	98.006	97.791	97.459	96.906	95.948	94.364	92.041	87.269	52.842	20.544	2.5358	0.33798	0.093443	0.038015	0.018157	0.0094783
99.504	99.492	99.479	99.465	99.45	99.435	99.418	99.401	99.382	99.363	99.342	99.32	99.297	99.272	99.245	99.217	99.187	99.155	99.121	99.085	99.046	99.005	98.961	98.914	98.864	98.81	98.752	98.69	98.622	98.547	98.461	98.359	98.228	98.042	97.746	97.232	96.307	94.731	92.413	89.692	86.914	77.902	26.276	4.7412	0.79359	0.19604	0.06823	0.029695	0.014854	0.0080904
99.504	99.492	99.479	99.465	99.45	99.435	99.418	99.401	99.382	99.363	99.342	99.32	99.297	99.272	99.245	99.217	99.187	99.155	99.121	99.085	99.046	99.005	98.961	98.914	98.864	98.81	98.752	98.69	98.622	98.547	98.461	98.359	98.228	98.042	97.746	97.231	96.306	94.727	92.404	89.644	86.184	62.783	20.933	4.2643	0.87389	0.25243	0.091189	0.038249	0.018044	0.009327
99.504	99.492	99.479	99.465	99.45	99.435	99.418	99.401	99.382	99.363	99.342	99.32	99.297	99.272	99.245	99.217	99.187	99.155	99.121	99.085	99.046	99.005	98.961	98.914	98.864	98.81	98.752	98.69	98.622	98.546	98.461	98.358	98.227	98.04	97.743	97.227	96.299	94.717	92.393	89.649	86.095	61.195	35.764	27.25	8.5793	1.2473	0.24806	0.074181	0.02791	0.012146
99.504	99.492	99.479	99.465	99.45	99.435	99.418	99.401	99.382	99.363	99.342	99.32	99.297	99.272	99.245	99.217	99.187	99.155	99.121	99.085	99.046	99.005	98.961	98.914	98.864	98.81	98.752	98.69	98.622	98.546	98.46	98.358	98.227	98.041	97.748	97.246	96.365	94.92	92.901	90.641	87.896	67.659	19.491	2.3729	0.45306	0.14882	0.060789	0.02792	0.013976	0.0074689
99.504	99.492	99.479	99.465	99.45	99.435	99.418	99.401	99.382	99.363	99.342	99.32	99.297	99.272	99.245	99.217	99.187	99.155	99.121	99.085	99.046	99.005	98.961	98.914	98.864	98.81	98.752	98.69	98.622	98.546	98.46	98.358	98.227	98.041	97.748	97.245	96.363	94.917	92.884	90.295	75.469	36.945	15.375	2.1929	0.42394	0.13836	0.057791	0.027333	0.014029	0.0076343
99.504	99.492	99.479	99.465	99.45	99.435	99.418	99.401	99.382	99.363	99.342	99.32	99.297	99.272	99.245	99.217	99.187	99.155	99.121	99.085	99.046	99.005	98.961	98.914	98.864	98.81	98.752	98.689	98.621	98.546	98.46	98.357	98.225	98.038	97.739	97.22	96.285	94.689	92.327	89.405	82.748	44.606	20.073	3.9793	0.79188	0.23134	0.084633	0.035563	0.016654	0.0085009
99.504	99.492	99.479	99.465	99.45	99.435	99.418	99.401	99.382	99.363	99.342	99.32	99.297	99.272	99.245	99.217	99.187	99.155	99.121	99.085	99.046	99.005	98.961	98.914	98.864	98.81	98.752	98.689	98.621	98.546	98.46	98.357	98.225	98.038	97.739	97.22	96.286	94.691	92.334	89.454	84.103	51.618	24.325	4.03	0.55805	0.14369	0.055094	0.025335	0.012897	0.0070129
99.504	99.492	99.479	99.465	99.45	99.435	99.418	99.401	99.382	99.363	99.342	99.32	99.297	99.272	99.245	99.217	99.187	99.155	99.121	99.085	99.046	99.005	98.961	98.914	98.864	98.81	98.753	98.691	98.623	98.548	98.463	98.361	98.231	98.045	97.75	97.237	96.312	94.735	92.419	89.694	86.967	83.311	51.612	4.8745	0.91734	0.24884	0.0885	0.039048	0.019989	0.01122
99.5	99.487	99.474	99.46	99.445	99.429	99.413	99.395	99.377	99.357	99.336	99.314	99.29	99.265	99.238	99.21	99.179	99.147	99.113	99.076	99.037	98.995	98.951	98.904	98.853	98.799	98.741	98.678	98.61	98.536	98.452	98.356	98.239	98.088	97.874	97.545	97.004	96.113	94.722	92.788	89.48	65.601	33.218	9.7883	1.7955	0.47112	0.15922	0.063019	0.028478	0.01439
99.504	99.492	99.479	99.465	99.45	99.435	99.418	99.401	99.382	99.363	99.342	99.32	99.297	99.272	99.245	99.217	99.187	99.155	99.121	99.085	99.046	99.005	98.961	98.914	98.864	98.81	98.752	98.69	98.622	98.547	98.461	98.359	98.228	98.043	97.751	97.25	96.371	94.93	92.92	90.698	88.661	86.282	67.02	8.7459	1.2229	0.28738	0.092051	0.036417	0.016851	0.0086999
99.504	99.492	99.479	99.465	99.45	99.435	99.418	99.401	99.382	99.363	99.342	99.32	99.297	99.272	99.245	99.217	99.187	99.155	99.121	99.085	99.046	99.005	98.961	98.914	98.864	98.81	98.752	98.69	98.622	98.547	98.461	98.359	98.228	98.043	97.751	97.25	96.372	94.93	92.913	90.659	88.406	82.991	22.926	1.5601	0.26027	0.068511	0.023851	0.010301	0.0052313	0.0029698
99.504	99.492	99.479	99.465	99.45	99.435	99.418	99.401	99.382	99.363	99.342	99.32	99.297	99.272	99.245	99.217	99.187	99.155	99.121	99.085	99.046	99.005	98.961	98.914	98.864	98.81	98.752	98.69	98.622	98.547	98.461	98.359	98.229	98.044	97.752	97.251	96.373	94.934	92.927	90.711	88.639	84.494	45.915	5.0276	0.59261	0.15813	0.061815	0.0285	0.01452	0.0079196
99.504	99.492	99.479	99.465	99.45	99.435	99.418	99.401	99.382	99.363	99.342	99.32	99.297	99.272	99.245	99.217	99.187	99.155	99.121	99.085	99.046	99.005	98.961	98.914	98.864	98.81	98.752	98.69	98.622	98.547	98.461	98.359	98.228	98.042	97.747	97.233	96.308	94.731	92.415	89.702	87.061	83.118	41.139	5.1472	0.81184	0.1976	0.068452	0.029756	0.014886	0.008111
99.504	99.492	99.479	99.465	99.45	99.435	99.418	99.401	99.382	99.363	99.342	99.32	99.297	99.272	99.245	99.217	99.187	99.155	99.121	99.085	99.046	99.005	98.961	98.914	98.864	98.81	98.752	98.69	98.622	98.547	98.461	98.359	98.228	98.043	97.751	97.25	96.371	94.931	92.92	90.692	88.558	84.03	42.389	4.7795	0.72926	0.20153	0.07442	0.032405	0.015836	0.0084066
99.504	99.492	99.479	99.465	99.45	99.435	99.418	99.401	99.382	99.363	99.342	99.32	99.297	99.272	99.245	99.217	99.187	99.155	99.121	99.085	99.046	99.005	98.961	98.914	98.864	98.81	98.752	98.69	98.622	98.547	98.461	98.359	98.228	98.043	97.751	97.25	96.372	94.932	92.924	90.702	88.544	81.097	36.454	6.7532	0.85397	0.20311	0.073296	0.031992	0.015671	0.0083199
99.504	99.492	99.479	99.465	99.45	99.435	99.418	99.401	99.382	99.363	99.342	99.32	99.297	99.272	99.245	99.217	99.187	99.155	99.121	99.085	99.046	99.005	98.961	98.914	98.864	98.81	98.752	98.69	98.622	98.547	98.461	98.359	98.228	98.043	97.751	97.25	96.372	94.932	92.923	90.696	88.352	74.186	31.184	6.3288	0.83382	0.20163	0.073098	0.031942	0.015648	0.0083052
99.504	99.492	99.479	99.465	99.45	99.435	99.418	99.401	99.382	99.363	99.342	99.32	99.297	99.272	99.245	99.217	99.187	99.155	99.121	99.085	99.046	99.005	98.961	98.914	98.864	98.81	98.752	98.69	98.622	98.547	98.461	98.359	98.228	98.042	97.747	97.233	96.308	94.732	92.417	89.708	87.105	84.405	71.027	8.298	0.93645	0.20798	0.069703	0.029942	0.01492	0.0081204
99.504	99.492	99.479	99.465	99.45	99.435	99.418	99.401	99.382	99.363	99.342	99.32	99.297	99.272	99.245	99.217	99.187	99.155	99.121	99.085	99.046	99.005	98.961	98.914	98.864	98.81	98.752	98.69	98.622	98.547	98.461	98.359	98.227	98.039	97.733	97.179	96.112	94.128	91.004	87.358	83.875	71.171	18.789	3.6268	0.80357	0.23692	0.085948	0.036242	0.017229	0.0089813
99.504	99.492	99.479	99.465	99.45	99.435	99.418	99.401	99.382	99.363	99.342	99.32	99.297	99.272	99.245	99.217	99.187	99.155	99.121	99.085	99.046	99.005	98.961	98.914	98.864	98.811	98.753	98.692	98.625	98.553	98.474	98.385	98.284	98.163	98.009	97.794	97.463	96.91	95.949	94.357	92.009	88.32	51.468	4.8035	0.9987	0.28446	0.10132	0.043524	0.021576	0.011801
99.504	99.492	99.479	99.465	99.45	99.435	99.418	99.401	99.382	99.363	99.342	99.32	99.297	99.272	99.245	99.217	99.187	99.155	99.121	99.085	99.046	99.005	98.961	98.914	98.864	98.81	98.752	98.69	98.622	98.547	98.461	98.359	98.228	98.043	97.75	97.249	96.369	94.927	92.913	90.675	88.542	85.587	57.467	5.5551	0.98715	0.24726	0.077886	0.030096	0.013776	0.007128
99.504	99.492	99.479	99.465	99.45	99.435	99.418	99.401	99.382	99.363	99.342	99.32	99.297	99.272	99.245	99.217	99.187	99.155	99.121	99.085	99.046	99.005	98.961	98.914	98.864	98.81	98.752	98.69	98.622	98.547	98.461	98.359	98.229	98.044	97.751	97.251	96.373	94.933	92.925	90.706	88.662	85.829	61.765	9.8881	0.97639	0.20854	0.073575	0.032054	0.015739	0.0083817
99.504	99.492	99.479	99.465	99.45	99.435	99.418	99.401	99.382	99.363	99.342	99.32	99.297	99.272	99.245	99.217	99.187	99.155	99.121	99.085	99.046	99.005	98.961	98.914	98.864	98.81	98.752	98.69	98.622	98.546	98.46	98.357	98.224	98.031	97.711	97.121	95.97	93.848	90.647	87.13	83.565	64.751	14.532	1.9576	0.39844	0.12785	0.052545	0.024822	0.012825	0.0070392
99.504	99.492	99.479	99.465	99.45	99.435	99.418	99.401	99.382	99.363	99.342	99.32	99.297	99.272	99.245	99.217	99.187	99.155	99.121	99.085	99.046	99.005	98.961	98.914	98.864	98.81	98.752	98.69	98.622	98.547	98.461	98.359	98.229	98.044	97.752	97.254	96.384	94.971	93.028	90.933	89.018	83.587	44.34	12.641	1.6621	0.36652	0.12325	0.049429	0.022184	0.010892
99.504	99.492	99.479	99.465	99.45	99.435	99.418	99.401	99.382	99.363	99.342	99.32	99.297	99.272	99.245	99.217	99.187	99.155	99.121	99.085	99.046	99.005	98.961	98.914	98.863	98.808	98.749	98.683	98.607	98.515	98.394	98.218	97.932	97.433	96.559	95.149	93.249	91.255	89.592	88.343	87.233	85.198	60.034	4.7202	0.87343	0.24672	0.08976	0.039923	0.020436	0.01144
99.504	99.492	99.479	99.465	99.45	99.435	99.418	99.401	99.382	99.363	99.342	99.32	99.297	99.272	99.245	99.217	99.187	99.155	99.121	99.085	99.046	99.005	98.961	98.914	98.864	98.81	98.752	98.69	98.622	98.546	98.46	98.358	98.227	98.041	97.748	97.246	96.364	94.919	92.898	90.561	84.11	44.309	23.033	3.6947	0.55023	0.15541	0.061017	0.027748	0.013853	0.0073988
99.504	99.492	99.479	99.465	99.45	99.435	99.418	99.401	99.382	99.363	99.342	99.32	99.297	99.272	99.245	99.217	99.187	99.155	99.121	99.085	99.046	99.005	98.961	98.914	98.864	98.81	98.752	98.69	98.622	98.547	98.461	98.359	98.228	98.043	97.747	97.233	96.309	94.733	92.419	89.716	87.128	83.538	50.703	10.572	1.3172	0.23473	0.071933	0.030361	0.015084	0.0081969
99.504	99.492	99.479	99.465	99.45	99.435	99.418	99.401	99.382	99.363	99.342	99.32	99.297	99.272	99.245	99.217	99.187	99.155	99.121	99.085	99.046	99.005	98.961	98.914	98.864	98.81	98.752	98.69	98.622	98.546	98.46	98.358	98.227	98.041	97.748	97.246	96.365	94.922	92.905	90.582	84.19	45.664	35.979	26.609	7.373	1.4648	0.492	0.21758	0.1069	0.055602
99.504	99.492	99.479	99.465	99.45	99.435	99.418	99.401	99.382	99.363	99.342	99.32	99.297	99.272	99.245	99.217	99.187	99.155	99.121	99.085	99.046	99.005	98.961	98.914	98.864	98.81	98.752	98.69	98.622	98.546	98.46	98.358	98.227	98.041	97.748	97.246	96.364	94.919	92.898	90.561	84.126	45.288	32.349	11.634	1.6034	0.32487	0.10389	0.041206	0.018583	0.0092236
99.504	99.492	99.479	99.465	99.45	99.435	99.418	99.401	99.382	99.363	99.342	99.32	99.297	99.272	99.245	99.217	99.187	99.155	99.121	99.085	99.046	99.005	98.961	98.914	98.864	98.81	98.752	98.69	98.623	98.549	98.467	98.373	98.261	98.12	97.929	97.652	97.222	96.546	95.516	94.101	92.3	85.238	27.866	4.5916	1.0681	0.31065	0.10371	0.039874	0.01766	0.0088178
99.504	99.492	99.479	99.465	99.45	99.435	99.418	99.401	99.382	99.363	99.342	99.32	99.297	99.272	99.245	99.217	99.187	99.155	99.121	99.085	99.046	99.005	98.961	98.914	98.864	98.81	98.752	98.69	98.623	98.549	98.466	98.372	98.259	98.118	97.926	97.647	97.215	96.535	95.497	94.05	91.68	73.058	43.101	25.661	3.795	0.56757	0.15314	0.053467	0.02168	0.0099507
99.504	99.492	99.479	99.465	99.45	99.435	99.418	99.401	99.382	99.363	99.342	99.32	99.297	99.272	99.245	99.217	99.187	99.155	99.121	99.085	99.046	99.005	98.961	98.914	98.864	98.81	98.752	98.69	98.622	98.548	98.466	98.371	98.259	98.117	97.925	97.646	97.215	96.535	95.5	94.073	92.054	77.841	40.599	15.67	1.9424	0.37596	0.11408	0.042341	0.018184	0.0088174
99.504	99.492	99.479	99.465	99.45	99.435	99.418	99.401	99.382	99.363	99.342	99.32	99.297	99.272	99.245	99.217	99.187	99.155	99.121	99.085	99.046	99.005	98.961	98.914	98.864	98.81	98.753	98.691	98.625	98.553	98.475	98.39	98.295	98.188	98.066	97.922	97.748	97.526	97.225	96.786	96.04	92.728	57.006	14.225	1.4296	0.27471	0.086886	0.035067	0.01649	0.0085935
99.504	99.492	99.479	99.465	99.45	99.435	99.418	99.401	99.382	99.363	99.342	99.32	99.297	99.272	99.245	99.217	99.187	99.155	99.121	99.085	99.046	99.005	98.961	98.914	98.864	98.81	98.753	98.691	98.624	98.552	98.472	98.383	98.282	98.16	98.005	97.789	97.457	96.903	95.94	94.329	91.597	76.685	24.232	3.0314	0.4812	0.12477	0.042406	0.017318	0.0081993	0.0043508
99.504	99.492	99.479	99.465	99.45	99.435	99.418	99.401	99.382	99.363	99.342	99.32	99.297	99.272	99.245	99.217	99.187	99.155	99.121	99.085	99.046	99.005	98.961	98.914	98.864	98.81	98.753	98.691	98.624	98.552	98.472	98.383	98.282	98.16	98.005	97.789	97.458	96.904	95.943	94.351	91.917	83.991	38.836	7.2106	0.90207	0.21198	0.075352	0.032559	0.015875	0.0084186
[truncated: 11 more columns]

## Sheet: 50,1.5
99.507	99.495	99.482	99.469	99.454	99.439	99.423	99.406	99.388	99.368	99.348	99.326	99.303	99.279	99.253	99.225	99.196	99.164	99.131	99.095	99.057	99.017	98.974	98.928	98.879	98.826	98.77	98.709	98.643	98.57	98.488	98.392	98.272	98.107	97.854	97.423	96.652	95.307	93.228	90.628	87.969	83.813	47.655	8.4661	1.0413	0.22498	0.079015	0.035014	0.017506	0.009458
99.507	99.495	99.482	99.469	99.454	99.439	99.423	99.406	99.388	99.368	99.348	99.326	99.303	99.279	99.253	99.225	99.196	99.164	99.131	99.095	99.057	99.017	98.974	98.928	98.879	98.826	98.77	98.709	98.643	98.57	98.488	98.392	98.272	98.108	97.857	97.435	96.694	95.441	93.586	91.381	89.281	87.376	83.572	28.258	2.1708	0.43632	0.12841	0.047837	0.021165	0.010606
99.507	99.495	99.482	99.469	99.454	99.439	99.423	99.406	99.388	99.368	99.348	99.326	99.303	99.279	99.253	99.225	99.196	99.164	99.131	99.095	99.057	99.017	98.974	98.928	98.879	98.826	98.77	98.709	98.643	98.57	98.488	98.392	98.272	98.106	97.848	97.405	96.594	95.149	92.884	90.072	87.32	83.248	40.636	4.6202	0.62556	0.16319	0.064547	0.030849	0.016191	0.0090016
99.507	99.495	99.482	99.469	99.454	99.439	99.423	99.406	99.388	99.368	99.348	99.326	99.303	99.279	99.253	99.225	99.196	99.164	99.131	99.095	99.057	99.017	98.974	98.928	98.879	98.826	98.77	98.709	98.644	98.572	98.491	98.397	98.283	98.131	97.91	97.557	96.958	95.954	94.412	92.406	90.225	87.751	76.692	11.796	1.6391	0.39725	0.12839	0.052184	0.025149	0.013597
99.507	99.495	99.482	99.469	99.454	99.439	99.423	99.406	99.388	99.368	99.348	99.326	99.303	99.279	99.253	99.225	99.196	99.164	99.131	99.095	99.057	99.017	98.974	98.928	98.879	98.826	98.769	98.709	98.642	98.57	98.488	98.391	98.271	98.106	97.854	97.431	96.688	95.432	93.57	91.349	89.159	85.613	59.842	18.125	1.818	0.30368	0.094922	0.038894	0.018244	0.0093683
99.507	99.495	99.482	99.469	99.454	99.439	99.423	99.406	99.388	99.368	99.348	99.326	99.303	99.279	99.253	99.225	99.196	99.164	99.131	99.095	99.057	99.017	98.974	98.928	98.879	98.826	98.77	98.709	98.643	98.571	98.489	98.394	98.274	98.111	97.86	97.439	96.698	95.446	93.59	91.378	89.227	86.633	46.237	10.969	3.6501	0.9583	0.26133	0.085432	0.034465	0.016583
99.507	99.495	99.482	99.469	99.454	99.439	99.423	99.406	99.388	99.368	99.348	99.326	99.303	99.279	99.253	99.225	99.196	99.164	99.131	99.095	99.057	99.017	98.974	98.928	98.879	98.826	98.77	98.709	98.644	98.571	98.49	98.394	98.275	98.111	97.861	97.44	96.701	95.45	93.598	91.397	89.294	87.077	70.281	14.448	2.0753	0.44254	0.13884	0.055846	0.026536	0.014129
99.507	99.495	99.482	99.469	99.454	99.439	99.423	99.406	99.388	99.368	99.348	99.326	99.303	99.279	99.253	99.225	99.196	99.164	99.131	99.095	99.057	99.017	98.974	98.928	98.879	98.826	98.77	98.709	98.644	98.571	98.49	98.394	98.275	98.11	97.858	97.428	96.656	95.302	93.197	90.537	87.767	83.751	44.571	8.5382	1.8634	0.49113	0.16069	0.063658	0.029424	0.015294
99.507	99.495	99.482	99.469	99.454	99.439	99.423	99.406	99.388	99.368	99.348	99.326	99.303	99.279	99.253	99.225	99.196	99.164	99.131	99.095	99.057	99.017	98.974	98.928	98.879	98.826	98.77	98.709	98.643	98.57	98.488	98.392	98.272	98.107	97.853	97.422	96.648	95.293	93.184	90.52	87.748	84.091	51.537	8.4646	1.6384	0.4146	0.13372	0.052027	0.023356	0.011705
99.507	99.495	99.482	99.469	99.454	99.439	99.423	99.406	99.388	99.368	99.348	99.326	99.303	99.279	99.253	99.225	99.196	99.164	99.131	99.095	99.057	99.017	98.974	98.928	98.879	98.826	98.77	98.709	98.643	98.57	98.488	98.391	98.27	98.101	97.832	97.349	96.413	94.632	91.732	88.243	85.16	80.292	38.224	6.8989	0.99662	0.22634	0.078295	0.034308	0.01713	0.009278
99.507	99.495	99.482	99.469	99.454	99.439	99.423	99.406	99.388	99.368	99.348	99.326	99.303	99.279	99.253	99.225	99.196	99.164	99.131	99.095	99.057	99.017	98.974	98.928	98.879	98.826	98.77	98.709	98.643	98.57	98.488	98.392	98.272	98.107	97.853	97.422	96.648	95.293	93.184	90.518	87.698	81.902	36.27	7.3376	1.3673	0.36019	0.12274	0.049427	0.022545	0.011364
99.507	99.495	99.482	99.469	99.454	99.439	99.423	99.406	99.388	99.368	99.348	99.326	99.303	99.279	99.253	99.225	99.196	99.164	99.131	99.095	99.057	99.017	98.974	98.928	98.879	98.826	98.769	98.708	98.642	98.569	98.487	98.391	98.271	98.105	97.851	97.418	96.642	95.282	93.165	90.465	86.819	59.976	25.84	6.6349	1.2301	0.32982	0.1145	0.046412	0.021094	0.010532
99.507	99.495	99.482	99.469	99.454	99.439	99.423	99.406	99.388	99.368	99.348	99.326	99.303	99.279	99.253	99.225	99.196	99.164	99.131	99.095	99.057	99.017	98.974	98.928	98.879	98.826	98.769	98.708	98.642	98.569	98.487	98.391	98.271	98.105	97.851	97.418	96.642	95.282	93.167	90.481	87.446	75.081	29.464	6.9828	1.2634	0.33395	0.11519	0.046583	0.02116	0.010565
99.507	99.495	99.482	99.469	99.454	99.439	99.423	99.406	99.388	99.368	99.348	99.326	99.303	99.279	99.253	99.225	99.196	99.164	99.131	99.095	99.057	99.017	98.974	98.928	98.879	98.826	98.769	98.709	98.642	98.57	98.488	98.391	98.271	98.106	97.854	97.431	96.688	95.431	93.57	91.35	89.142	84.147	49.095	23.819	4.2977	0.83678	0.29166	0.12967	0.063802	0.033458
99.507	99.495	99.482	99.469	99.454	99.439	99.423	99.406	99.388	99.368	99.348	99.326	99.303	99.279	99.253	99.225	99.196	99.164	99.131	99.095	99.057	99.017	98.974	98.928	98.879	98.826	98.77	98.709	98.643	98.57	98.488	98.392	98.272	98.107	97.854	97.423	96.649	95.294	93.187	90.531	87.806	84.122	51.573	9.2007	1.3731	0.29428	0.092583	0.037914	0.018273	0.009738
99.508	99.495	99.482	99.469	99.454	99.439	99.423	99.406	99.388	99.368	99.348	99.326	99.303	99.279	99.253	99.225	99.196	99.164	99.131	99.095	99.057	99.017	98.974	98.928	98.879	98.826	98.77	98.709	98.643	98.57	98.488	98.392	98.273	98.108	97.858	97.437	96.701	95.462	93.642	91.505	89.495	87.42	77.546	42.415	10.484	1.3176	0.27983	0.088884	0.035702	0.016868
99.507	99.495	99.482	99.469	99.454	99.439	99.423	99.406	99.388	99.368	99.348	99.326	99.303	99.279	99.253	99.225	99.196	99.164	99.131	99.095	99.057	99.017	98.974	98.928	98.879	98.826	98.77	98.709	98.643	98.571	98.489	98.394	98.274	98.111	97.86	97.439	96.698	95.445	93.589	91.377	89.219	86.604	64.722	14.896	2.978	0.73154	0.22555	0.083147	0.03573	0.017509
99.507	99.495	99.482	99.469	99.454	99.439	99.423	99.406	99.388	99.368	99.348	99.326	99.303	99.279	99.253	99.225	99.196	99.164	99.131	99.095	99.057	99.017	98.974	98.928	98.879	98.826	98.769	98.708	98.642	98.569	98.487	98.391	98.271	98.105	97.851	97.418	96.642	95.282	93.166	90.479	87.377	73.117	28.849	6.961	1.2584	0.33281	0.11489	0.046479	0.021114	0.010541
99.507	99.495	99.482	99.469	99.454	99.439	99.423	99.406	99.388	99.368	99.348	99.326	99.303	99.279	99.253	99.225	99.196	99.164	99.131	99.095	99.057	99.017	98.974	98.928	98.879	98.826	98.77	98.709	98.644	98.573	98.496	98.409	98.31	98.193	98.044	97.839	97.526	97.008	96.114	94.62	92.202	81.988	31.608	4.0226	0.60761	0.18117	0.071883	0.032729	0.0163	0.0086798
99.507	99.495	99.482	99.469	99.454	99.439	99.423	99.406	99.388	99.368	99.348	99.326	99.303	99.279	99.253	99.225	99.196	99.164	99.131	99.095	99.057	99.017	98.974	98.928	98.879	98.826	98.77	98.709	98.643	98.57	98.488	98.392	98.272	98.107	97.853	97.422	96.649	95.293	93.185	90.521	87.741	84.018	56.423	6.5607	0.91372	0.22825	0.080774	0.035191	0.017431	0.0093896
99.507	99.495	99.482	99.469	99.454	99.439	99.423	99.406	99.388	99.368	99.348	99.326	99.303	99.279	99.253	99.225	99.196	99.164	99.131	99.095	99.057	99.017	98.974	98.928	98.879	98.826	98.77	98.709	98.643	98.572	98.492	98.402	98.297	98.167	97.995	97.749	97.376	96.787	95.876	94.581	92.955	90.06	57.826	14.13	2.0784	0.4752	0.14638	0.053515	0.02265	0.010908
99.507	99.495	99.482	99.469	99.454	99.439	99.423	99.406	99.388	99.368	99.348	99.326	99.303	99.279	99.253	99.225	99.196	99.164	99.131	99.095	99.057	99.017	98.974	98.928	98.879	98.826	98.77	98.709	98.643	98.57	98.488	98.391	98.27	98.101	97.831	97.348	96.412	94.63	91.726	88.213	85.035	80.748	38.308	4.1214	0.73001	0.20371	0.075863	0.033945	0.017064	0.0092673
99.507	99.495	99.482	99.469	99.454	99.439	99.423	99.406	99.388	99.368	99.348	99.326	99.303	99.279	99.253	99.225	99.196	99.164	99.131	99.095	99.057	99.017	98.974	98.928	98.879	98.826	98.77	98.71	98.645	98.574	98.497	98.411	98.315	98.2	98.058	97.866	97.58	97.113	96.306	94.94	92.852	89.58	68.295	29.669	5.167	0.57885	0.13095	0.049116	0.022584	0.011523
99.507	99.495	99.482	99.469	99.454	99.439	99.423	99.406	99.388	99.368	99.348	99.326	99.303	99.279	99.253	99.225	99.196	99.164	99.131	99.095	99.057	99.017	98.974	98.928	98.879	98.826	98.77	98.709	98.643	98.57	98.488	98.392	98.272	98.107	97.854	97.423	96.649	95.294	93.187	90.531	87.788	83.217	41.673	8.4321	1.3345	0.29143	0.092234	0.037836	0.018238	0.0097165
99.507	99.495	99.482	99.469	99.454	99.439	99.423	99.406	99.388	99.368	99.348	99.326	99.303	99.279	99.253	99.225	99.196	99.164	99.131	99.095	99.057	99.017	98.974	98.928	98.879	98.826	98.77	98.709	98.642	98.57	98.488	98.392	98.272	98.107	97.853	97.422	96.648	95.291	93.181	90.505	87.506	76.142	29.832	7.2586	1.3658	0.36006	0.12273	0.049424	0.022544	0.011364
99.507	99.495	99.482	99.469	99.454	99.439	99.423	99.406	99.388	99.368	99.348	99.326	99.303	99.279	99.253	99.225	99.196	99.164	99.131	99.095	99.057	99.017	98.974	98.928	98.879	98.826	98.769	98.709	98.642	98.57	98.488	98.391	98.271	98.105	97.851	97.418	96.642	95.282	93.17	90.503	87.522	74.603	38.908	30.833	14.13	2.2654	0.38975	0.10505	0.037274	0.015572
99.507	99.495	99.482	99.469	99.454	99.439	99.423	99.406	99.388	99.368	99.348	99.326	99.303	99.279	99.253	99.225	99.196	99.164	99.131	99.095	99.057	99.017	98.974	98.928	98.879	98.826	98.769	98.708	98.642	98.569	98.487	98.391	98.271	98.106	97.854	97.431	96.687	95.43	93.567	91.338	88.972	79.531	31.59	4.5529	0.69365	0.20284	0.078859	0.03515	0.017182	0.0090226
99.507	99.495	99.482	99.469	99.454	99.439	99.423	99.406	99.388	99.368	99.348	99.326	99.303	99.279	99.253	99.225	99.196	99.164	99.131	99.095	99.057	99.017	98.974	98.928	98.879	98.826	98.769	98.708	98.642	98.569	98.487	98.391	98.271	98.106	97.854	97.43	96.686	95.428	93.558	91.219	84.524	44.038	22.97	4.0538	0.65207	0.18819	0.074339	0.034112	0.017131	0.0091797
99.507	99.495	99.482	99.469	99.454	99.439	99.423	99.406	99.388	99.368	99.348	99.326	99.303	99.279	99.253	99.225	99.196	99.164	99.131	99.095	99.057	99.017	98.974	98.928	98.879	98.826	98.769	98.708	98.642	98.569	98.487	98.39	98.27	98.103	97.847	97.412	96.631	95.26	93.12	90.356	86.21	58.102	27.074	6.8873	1.2376	0.32759	0.11341	0.045935	0.020856	0.010396
99.507	99.495	99.482	99.469	99.454	99.439	99.423	99.406	99.388	99.368	99.348	99.326	99.303	99.279	99.253	99.225	99.196	99.164	99.131	99.095	99.057	99.017	98.974	98.928	98.879	98.826	98.769	98.708	98.642	98.569	98.487	98.39	98.27	98.103	97.847	97.412	96.632	95.262	93.125	90.379	86.668	65.19	32.054	7.7637	0.96017	0.20611	0.072163	0.031811	0.015772	0.0084297
99.507	99.495	99.482	99.469	99.454	99.439	99.423	99.406	99.388	99.368	99.348	99.326	99.303	99.279	99.253	99.225	99.196	99.164	99.131	99.095	99.057	99.017	98.974	98.928	98.879	98.826	98.77	98.709	98.644	98.571	98.49	98.394	98.275	98.11	97.857	97.427	96.653	95.298	93.193	90.535	87.791	84.755	71.415	9.5448	1.4709	0.36427	0.11934	0.049542	0.024352	0.013342
99.503	99.491	99.477	99.464	99.449	99.434	99.417	99.4	99.382	99.362	99.342	99.32	99.297	99.272	99.246	99.218	99.188	99.156	99.123	99.087	99.048	99.008	98.964	98.918	98.868	98.815	98.758	98.697	98.631	98.559	98.478	98.386	98.277	98.139	97.948	97.662	97.2	96.433	95.206	93.441	90.908	78.202	40.127	16.083	2.9345	0.68937	0.21874	0.08286	0.035996	0.017618
99.507	99.495	99.482	99.469	99.454	99.439	99.423	99.406	99.388	99.368	99.348	99.326	99.303	99.279	99.253	99.225	99.196	99.164	99.131	99.095	99.057	99.017	98.974	98.928	98.879	98.826	98.77	98.709	98.643	98.57	98.488	98.392	98.272	98.108	97.856	97.434	96.693	95.439	93.582	91.374	89.259	87.201	79.225	18.344	2.1104	0.43594	0.12839	0.047834	0.021163	0.010604
99.507	99.495	99.482	99.469	99.454	99.439	99.423	99.406	99.388	99.368	99.348	99.326	99.303	99.279	99.253	99.225	99.196	99.164	99.131	99.095	99.057	99.017	98.974	98.928	98.879	98.826	98.77	98.709	98.643	98.57	98.488	98.392	98.272	98.108	97.857	97.435	96.694	95.439	93.579	91.35	89.121	85.87	49.868	3.1795	0.42585	0.10075	0.03237	0.013152	0.006385	0.0035186
99.507	99.495	99.482	99.469	99.454	99.439	99.423	99.406	99.388	99.368	99.348	99.326	99.303	99.279	99.253	99.225	99.196	99.164	99.131	99.095	99.057	99.017	98.974	98.928	98.879	98.826	98.77	98.709	98.643	98.57	98.488	98.392	98.273	98.108	97.857	97.435	96.695	95.442	93.588	91.384	89.266	86.632	65.278	10.939	1.0356	0.22451	0.080821	0.035799	0.017758	0.0095121
99.507	99.495	99.482	99.469	99.454	99.439	99.423	99.406	99.388	99.368	99.348	99.326	99.303	99.279	99.253	99.225	99.196	99.164	99.131	99.095	99.057	99.017	98.974	98.928	98.879	98.826	98.77	98.709	98.643	98.57	98.488	98.392	98.272	98.107	97.854	97.423	96.649	95.294	93.189	90.537	87.845	84.912	63.774	9.6739	1.3781	0.29457	0.092614	0.03792	0.018275	0.0097395
99.507	99.495	99.482	99.469	99.454	99.439	99.423	99.406	99.388	99.368	99.348	99.326	99.303	99.279	99.253	99.225	99.196	99.164	99.131	99.095	99.057	99.017	98.974	98.928	98.879	98.826	98.77	98.709	98.643	98.57	98.488	98.392	98.272	98.108	97.857	97.434	96.693	95.439	93.583	91.371	89.216	86.363	63.072	9.6887	1.1995	0.28812	0.099197	0.041371	0.019586	0.010169
99.507	99.495	99.482	99.469	99.454	99.439	99.423	99.406	99.388	99.368	99.348	99.326	99.303	99.279	99.253	99.225	99.196	99.164	99.131	99.095	99.057	99.017	98.974	98.928	98.879	98.826	98.77	98.709	98.643	98.57	98.488	98.392	98.272	98.108	97.857	97.435	96.694	95.441	93.586	91.379	89.229	85.498	51.323	12.808	1.5185	0.29761	0.097776	0.040779	0.019367	0.010064
99.507	99.495	99.482	99.469	99.454	99.439	99.423	99.406	99.388	99.368	99.348	99.326	99.303	99.279	99.253	99.225	99.196	99.164	99.131	99.095	99.057	99.017	98.974	98.928	98.879	98.826	98.77	98.709	98.643	98.57	98.488	98.392	98.272	98.108	97.857	97.435	96.694	95.441	93.585	91.376	89.168	82.877	41.248	11.808	1.4681	0.29451	0.097429	0.040708	0.019339	0.010047
99.507	99.495	99.482	99.469	99.454	99.439	99.423	99.406	99.388	99.368	99.348	99.326	99.303	99.279	99.253	99.225	99.196	99.164	99.131	99.095	99.057	99.017	98.974	98.928	98.879	98.826	98.77	98.709	98.643	98.57	98.488	98.392	98.272	98.107	97.854	97.423	96.65	95.295	93.19	90.541	87.866	85.321	79.448	19.977	1.6839	0.31584	0.094966	0.03825	0.018332	0.0097531
99.507	99.495	99.482	99.469	99.454	99.439	99.423	99.406	99.388	99.368	99.348	99.326	99.303	99.279	99.253	99.225	99.196	99.164	99.131	99.095	99.057	99.017	98.974	98.928	98.879	98.826	98.77	98.709	98.643	98.57	98.488	98.392	98.271	98.105	97.845	97.387	96.515	94.853	92.053	88.45	84.958	78.769	31.325	6.0312	1.2364	0.33712	0.11558	0.046747	0.021473	0.010915
99.507	99.495	99.482	99.469	99.454	99.439	99.423	99.406	99.388	99.368	99.348	99.326	99.303	99.279	99.253	99.225	99.196	99.164	99.131	99.095	99.057	99.017	98.974	98.928	98.879	98.827	98.771	98.71	98.645	98.575	98.498	98.413	98.317	98.203	98.061	97.87	97.584	97.116	96.308	94.938	92.826	89.798	75.146	8.9713	1.5613	0.41172	0.13697	0.055723	0.02653	0.014132
99.507	99.495	99.482	99.469	99.454	99.439	99.423	99.406	99.388	99.368	99.348	99.326	99.303	99.279	99.253	99.225	99.196	99.164	99.131	99.095	99.057	99.017	98.974	98.928	98.879	98.826	98.77	98.709	98.643	98.57	98.488	98.392	98.272	98.107	97.856	97.433	96.691	95.436	93.577	91.358	89.187	86.798	75.379	11.152	1.6136	0.37374	0.10959	0.039796	0.01733	0.0086687
99.507	99.495	99.482	99.469	99.454	99.439	99.423	99.406	99.388	99.368	99.348	99.326	99.303	99.279	99.253	99.225	99.196	99.164	99.131	99.095	99.057	99.017	98.974	98.928	98.879	98.826	98.77	98.709	98.643	98.57	98.488	98.392	98.272	98.108	97.857	97.435	96.694	95.441	93.586	91.38	89.267	87.066	75.583	20.402	1.8514	0.31132	0.09843	0.040843	0.019432	0.010129
99.507	99.495	99.482	99.469	99.454	99.439	99.423	99.406	99.388	99.368	99.348	99.326	99.303	99.279	99.253	99.225	99.196	99.164	99.131	99.095	99.057	99.017	98.974	98.928	98.879	98.826	98.769	98.708	98.642	98.569	98.487	98.391	98.269	98.099	97.829	97.344	96.406	94.62	91.708	88.176	84.813	75.792	25.725	3.5578	0.61206	0.17569	0.06794	0.030987	0.015631	0.0084436
99.507	99.495	99.482	99.469	99.454	99.439	99.423	99.406	99.388	99.368	99.348	99.326	99.303	99.279	99.253	99.225	99.196	99.164	99.131	99.095	99.057	99.017	98.974	98.928	98.879	98.826	98.77	98.709	98.643	98.57	98.488	98.392	98.272	98.108	97.857	97.437	96.702	95.468	93.665	91.565	89.604	86.739	58.923	21.165	3.0194	0.54868	0.16834	0.064765	0.028165	0.013485
99.507	99.495	99.482	99.469	99.454	99.439	99.423	99.406	99.388	99.368	99.348	99.326	99.303	99.279	99.253	99.225	99.196	99.164	99.131	99.095	99.057	99.017	98.974	98.928	98.878	98.825	98.767	98.703	98.631	98.545	98.435	98.28	98.037	97.619	96.881	95.648	93.874	91.854	90.059	88.695	87.586	86.102	76.901	10.086	1.3869	0.35722	0.12036	0.050568	0.024905	0.013615
99.507	99.495	99.482	99.469	99.454	99.439	99.423	99.406	99.388	99.368	99.348	99.326	99.303	99.279	99.253	99.225	99.196	99.164	99.131	99.095	99.057	99.017	98.974	98.928	98.879	98.826	98.769	98.708	98.642	98.569	98.487	98.391	98.271	98.106	97.854	97.431	96.687	95.43	93.566	91.312	87.812	56.851	30.168	7.1369	0.91464	0.21809	0.079736	0.035008	0.017043	0.0089402
99.507	99.495	99.482	99.469	99.454	99.439	99.423	99.406	99.388	99.368	99.348	99.326	99.303	99.279	99.253	99.225	99.196	99.164	99.131	99.095	99.057	99.017	98.974	98.928	98.879	98.826	98.77	98.709	98.643	98.57	98.488	98.392	98.272	98.107	97.854	97.423	96.65	95.296	93.192	90.546	87.887	85.131	68.212	18.434	2.4883	0.37663	0.09949	0.038881	0.018545	0.0098501
99.507	99.495	99.482	99.469	99.454	99.439	99.423	99.406	99.388	99.368	99.348	99.326	99.303	99.279	99.253	99.225	99.196	99.164	99.131	99.095	99.057	99.017	98.974	98.928	98.879	98.826	98.769	98.708	98.642	98.569	98.487	98.391	98.271	98.106	97.854	97.431	96.688	95.431	93.571	91.327	87.859	57.466	37.363	31.055	12.276	2.2901	0.66137	0.27705	0.13287	0.068146
99.507	99.495	99.482	99.469	99.454	99.439	99.423	99.406	99.388	99.368	99.348	99.326	99.303	99.279	99.253	99.225	99.196	99.164	99.131	99.095	99.057	99.017	98.974	98.928	98.879	98.826	98.769	98.708	98.642	98.569	98.487	98.391	98.271	98.106	97.854	97.431	96.687	95.43	93.566	91.312	87.815	57.261	35.567	18.665	2.926	0.49864	0.14313	0.054005	0.023516	0.011369
99.507	99.495	99.482	99.469	99.454	99.439	99.423	99.406	99.388	99.368	99.348	99.326	99.303	99.279	99.253	99.225	99.196	99.164	99.131	99.095	99.057	99.017	98.974	98.928	98.879	98.826	98.77	98.709	98.643	98.572	98.492	98.402	98.297	98.167	97.995	97.749	97.375	96.785	95.873	94.572	92.915	89.493	47.781	7.7368	1.607	0.4458	0.14277	0.05264	0.022377	0.010817
99.507	99.495	99.482	99.469	99.454	99.439	99.423	99.406	99.388	99.368	99.348	99.326	99.303	99.279	99.253	99.225	99.196	99.164	99.131	99.095	99.057	99.017	98.974	98.928	98.879	98.826	98.77	98.709	98.643	98.571	98.492	98.401	98.296	98.165	97.992	97.745	97.369	96.776	95.857	94.538	92.68	83.738	47.868	33.446	7.4806	0.93908	0.22	0.072598	0.028234	0.012515
99.507	99.495	99.482	99.469	99.454	99.439	99.423	99.406	99.388	99.368	99.348	99.326	99.303	99.279	99.253	99.225	99.196	99.164	99.131	99.095	99.057	99.017	98.974	98.928	98.879	98.826	98.769	98.709	98.643	98.571	98.491	98.401	98.295	98.164	97.991	97.744	97.368	96.776	95.859	94.55	92.823	86.548	47.794	24.718	3.6611	0.58082	0.15973	0.056453	0.023264	0.010912
99.507	99.495	99.482	99.469	99.454	99.439	99.423	99.406	99.388	99.368	99.348	99.326	99.303	99.279	99.253	99.225	99.196	99.164	99.131	99.095	99.057	99.017	98.974	98.928	98.879	98.826	98.77	98.71	98.645	98.575	98.499	98.416	98.324	98.222	98.105	97.969	97.806	97.602	97.331	96.945	96.333	94.658	73.731	25.63	2.7721	0.42512	0.11995	0.045582	0.020579	0.010439
99.507	99.495	99.482	99.469	99.454	99.439	99.423	99.406	99.388	99.368	99.348	99.326	99.303	99.279	99.253	99.225	99.196	99.164	99.131	99.095	99.057	99.017	98.974	98.928	98.879	98.826	98.77	98.71	98.644	98.574	98.497	98.411	98.314	98.2	98.058	97.865	97.578	97.11	96.3	94.92	92.67	85.47	38.674	5.9181	0.7949	0.18304	0.057963	0.022472	0.010193	0.0052406
99.507	99.495	99.482	99.469	99.454	99.439	99.423	99.406	99.388	99.368	99.348	99.326	99.303	99.279	99.253	99.225	99.196	99.164	99.131	99.095	99.057	99.017	98.974	98.928	98.879	98.826	98.77	98.71	98.644	98.574	98.497	98.411	98.314	98.2	98.058	97.865	97.579	97.11	96.302	94.931	92.799	88.418	54.472	13.723	1.6096	0.31239	0.10103	0.041626	0.019643	0.010186
[truncated: 11 more columns]

## Sheet: 50,1.6
99.511	99.499	99.486	99.472	99.458	99.443	99.427	99.41	99.393	99.374	99.354	99.332	99.31	99.285	99.26	99.233	99.204	99.173	99.14	99.105	99.068	99.028	98.986	98.941	98.892	98.841	98.786	98.726	98.662	98.591	98.512	98.421	98.309	98.16	97.939	97.572	96.92	95.762	93.889	91.386	88.71	85.647	64.782	15.086	1.8295	0.32781	0.1037	0.043721	0.021244	0.011262
99.511	99.499	99.486	99.472	99.458	99.443	99.427	99.41	99.393	99.374	99.354	99.332	99.31	99.286	99.26	99.233	99.204	99.173	99.14	99.105	99.068	99.028	98.986	98.941	98.892	98.841	98.786	98.726	98.662	98.591	98.512	98.421	98.31	98.161	97.941	97.58	96.95	95.861	94.17	92.018	89.85	87.923	85.395	55.593	3.9604	0.66397	0.17946	0.062804	0.026528	0.012872
99.511	99.499	99.486	99.472	99.458	99.443	99.427	99.41	99.393	99.374	99.354	99.332	99.31	99.286	99.26	99.233	99.204	99.173	99.14	99.105	99.068	99.028	98.986	98.941	98.892	98.841	98.786	98.726	98.662	98.591	98.512	98.421	98.309	98.159	97.935	97.559	96.878	95.641	93.605	90.885	88.069	85.066	61.507	8.8307	1.0469	0.22821	0.082626	0.037885	0.019442	0.010654
99.511	99.499	99.486	99.472	99.458	99.443	99.427	99.41	99.393	99.374	99.354	99.332	99.31	99.286	99.26	99.233	99.204	99.173	99.14	99.105	99.068	99.028	98.986	98.941	98.893	98.841	98.786	98.727	98.663	98.592	98.515	98.425	98.318	98.18	97.983	97.677	97.163	96.293	94.909	93.011	90.852	88.562	83.15	25.222	2.6832	0.58218	0.17464	0.066687	0.030737	0.016146
99.511	99.499	99.486	99.472	99.458	99.443	99.427	99.41	99.393	99.374	99.354	99.332	99.31	99.286	99.26	99.233	99.204	99.173	99.14	99.105	99.068	99.028	98.986	98.941	98.892	98.841	98.785	98.726	98.661	98.591	98.512	98.42	98.309	98.16	97.939	97.577	96.945	95.853	94.156	91.993	89.778	87.197	71.97	29.174	3.5281	0.46669	0.12793	0.049573	0.022514	0.011303
99.511	99.498	99.486	99.472	99.458	99.443	99.427	99.41	99.393	99.374	99.354	99.332	99.31	99.286	99.26	99.233	99.204	99.173	99.14	99.105	99.068	99.028	98.986	98.941	98.893	98.841	98.786	98.727	98.662	98.592	98.513	98.423	98.312	98.163	97.944	97.583	96.954	95.866	94.174	92.018	89.821	87.625	70.187	14.421	5.2881	1.443	0.38135	0.11709	0.044325	0.020326
99.511	99.499	99.486	99.472	99.458	99.443	99.427	99.41	99.393	99.374	99.354	99.332	99.31	99.286	99.26	99.233	99.204	99.173	99.14	99.105	99.068	99.028	98.986	98.941	98.893	98.841	98.786	98.727	98.662	98.592	98.514	98.423	98.312	98.164	97.945	97.585	96.956	95.87	94.181	92.032	89.866	87.839	80.47	25.064	3.5548	0.66262	0.18949	0.071568	0.032569	0.016849
99.511	99.498	99.486	99.472	99.458	99.443	99.427	99.41	99.393	99.374	99.354	99.332	99.31	99.286	99.26	99.233	99.204	99.173	99.14	99.105	99.068	99.028	98.986	98.941	98.893	98.841	98.786	98.727	98.662	98.592	98.514	98.423	98.312	98.163	97.943	97.576	96.924	95.762	93.869	91.319	88.548	85.413	64.532	13.312	2.8647	0.70856	0.21845	0.082083	0.036392	0.018349
99.511	99.498	99.486	99.472	99.458	99.443	99.427	99.41	99.393	99.374	99.354	99.332	99.31	99.285	99.26	99.233	99.204	99.173	99.14	99.105	99.068	99.028	98.986	98.941	98.892	98.841	98.786	98.726	98.662	98.591	98.512	98.421	98.309	98.16	97.939	97.571	96.918	95.753	93.858	91.303	88.528	85.495	69.611	13.999	2.5758	0.60131	0.18222	0.067453	0.029151	0.014199
99.511	99.499	99.486	99.472	99.458	99.443	99.427	99.41	99.393	99.374	99.354	99.332	99.31	99.286	99.26	99.233	99.204	99.173	99.14	99.105	99.068	99.028	98.986	98.941	98.892	98.841	98.786	98.726	98.662	98.591	98.512	98.421	98.308	98.156	97.923	97.519	96.747	95.251	92.659	89.227	85.974	82.635	55.762	11.918	1.69	0.33027	0.10357	0.04299	0.0208	0.011043
99.511	99.498	99.486	99.472	99.458	99.443	99.427	99.41	99.393	99.374	99.354	99.332	99.31	99.285	99.26	99.233	99.204	99.173	99.14	99.105	99.068	99.028	98.986	98.941	98.892	98.841	98.786	98.726	98.662	98.591	98.512	98.421	98.309	98.16	97.939	97.571	96.918	95.753	93.858	91.302	88.51	84.762	53.777	11.968	2.1483	0.51218	0.16455	0.063525	0.028035	0.013769
99.511	99.498	99.486	99.472	99.458	99.443	99.427	99.41	99.393	99.374	99.354	99.332	99.31	99.285	99.26	99.233	99.204	99.173	99.14	99.105	99.068	99.028	98.986	98.941	98.892	98.841	98.785	98.726	98.661	98.591	98.512	98.42	98.308	98.159	97.936	97.567	96.912	95.744	93.842	91.267	88.191	73.999	32.15	10.711	1.928	0.46511	0.15265	0.059561	0.026266	0.012796
99.511	99.498	99.486	99.472	99.458	99.443	99.427	99.41	99.393	99.374	99.354	99.332	99.31	99.285	99.26	99.233	99.204	99.173	99.14	99.105	99.068	99.028	98.986	98.941	98.892	98.841	98.785	98.726	98.661	98.591	98.512	98.42	98.308	98.159	97.936	97.567	96.912	95.744	93.843	91.274	88.394	82.097	40.147	11.383	1.9925	0.47249	0.15379	0.05981	0.026351	0.012837
99.511	99.499	99.486	99.472	99.458	99.443	99.427	99.41	99.393	99.374	99.354	99.332	99.31	99.286	99.26	99.233	99.204	99.173	99.14	99.105	99.068	99.028	98.986	98.941	98.892	98.841	98.785	98.726	98.661	98.591	98.512	98.42	98.309	98.159	97.939	97.576	96.945	95.853	94.156	91.993	89.775	86.736	61.736	30.889	7.532	1.2407	0.38065	0.16168	0.077739	0.040134
99.511	99.498	99.486	99.472	99.458	99.443	99.427	99.41	99.393	99.374	99.354	99.332	99.31	99.285	99.26	99.233	99.204	99.173	99.14	99.105	99.068	99.028	98.986	98.941	98.892	98.841	98.786	98.726	98.662	98.591	98.512	98.421	98.309	98.16	97.939	97.571	96.918	95.754	93.86	91.31	88.565	85.604	68.722	15.737	2.3319	0.44163	0.12599	0.048314	0.022365	0.01163
99.511	99.499	99.486	99.472	99.458	99.443	99.427	99.41	99.393	99.374	99.354	99.332	99.31	99.286	99.26	99.233	99.204	99.173	99.14	99.105	99.068	99.028	98.986	98.941	98.893	98.841	98.786	98.726	98.662	98.591	98.512	98.421	98.31	98.161	97.942	97.581	96.955	95.877	94.213	92.119	90.039	88.12	82.872	52.281	18.274	2.2941	0.41642	0.12065	0.045706	0.020721
99.511	99.499	99.486	99.472	99.458	99.443	99.427	99.41	99.393	99.374	99.354	99.332	99.31	99.286	99.26	99.233	99.204	99.173	99.14	99.105	99.068	99.028	98.986	98.941	98.893	98.841	98.786	98.727	98.662	98.592	98.513	98.423	98.312	98.163	97.944	97.583	96.954	95.866	94.174	92.017	89.817	87.58	77.513	23.526	4.7164	1.074	0.31258	0.10966	0.04512	0.021339
99.511	99.498	99.486	99.472	99.458	99.443	99.427	99.41	99.393	99.374	99.354	99.332	99.31	99.285	99.26	99.233	99.204	99.173	99.14	99.105	99.068	99.028	98.986	98.941	98.892	98.841	98.785	98.726	98.661	98.591	98.512	98.42	98.308	98.159	97.936	97.567	96.912	95.744	93.843	91.273	88.37	81.207	38.499	11.339	1.9844	0.47065	0.15334	0.059668	0.026292	0.012807
99.511	99.499	99.486	99.472	99.458	99.443	99.427	99.41	99.393	99.374	99.354	99.332	99.31	99.286	99.26	99.233	99.204	99.173	99.14	99.105	99.068	99.028	98.986	98.941	98.892	98.841	98.786	98.727	98.663	98.594	98.518	98.435	98.34	98.229	98.091	97.905	97.631	97.186	96.42	95.118	93.039	87.642	46.76	7.754	0.95948	0.24605	0.09238	0.040733	0.01983	0.010382
99.511	99.499	99.486	99.472	99.458	99.443	99.427	99.41	99.393	99.374	99.354	99.332	99.31	99.285	99.26	99.233	99.204	99.173	99.14	99.105	99.068	99.028	98.986	98.941	98.892	98.841	98.786	98.726	98.662	98.591	98.512	98.421	98.309	98.16	97.939	97.571	96.918	95.753	93.858	91.304	88.526	85.439	71.896	12.955	1.5077	0.32643	0.10664	0.044188	0.021204	0.011188
99.511	99.499	99.486	99.472	99.458	99.443	99.427	99.41	99.393	99.374	99.354	99.332	99.31	99.286	99.26	99.233	99.204	99.173	99.14	99.105	99.068	99.028	98.986	98.941	98.893	98.841	98.786	98.726	98.662	98.592	98.516	98.429	98.329	98.207	98.05	97.83	97.5	96.983	96.174	94.987	93.447	91.364	74.379	22.872	3.4787	0.69355	0.20127	0.070417	0.028638	0.013339
99.511	99.499	99.486	99.472	99.458	99.443	99.427	99.41	99.393	99.374	99.354	99.332	99.31	99.285	99.26	99.233	99.204	99.173	99.14	99.105	99.068	99.028	98.986	98.941	98.892	98.841	98.786	98.726	98.662	98.591	98.512	98.421	98.308	98.156	97.923	97.518	96.746	95.249	92.655	89.208	85.886	82.569	59.904	7.4741	1.1432	0.28493	0.099078	0.042377	0.020692	0.011023
99.511	99.499	99.486	99.472	99.458	99.443	99.427	99.41	99.393	99.374	99.354	99.332	99.31	99.286	99.26	99.233	99.204	99.173	99.14	99.105	99.068	99.028	98.986	98.941	98.893	98.841	98.786	98.727	98.663	98.594	98.519	98.437	98.344	98.235	98.103	97.929	97.677	97.276	96.589	95.409	93.537	90.816	79.78	37.928	9.785	1.0235	0.1875	0.063499	0.027977	0.013926
99.511	99.499	99.486	99.472	99.458	99.443	99.427	99.41	99.393	99.374	99.354	99.332	99.31	99.285	99.26	99.233	99.204	99.173	99.14	99.105	99.068	99.028	98.986	98.941	98.892	98.841	98.786	98.726	98.662	98.591	98.512	98.421	98.309	98.16	97.939	97.571	96.918	95.754	93.86	91.311	88.56	85.318	60.029	13.908	2.243	0.43594	0.12538	0.048202	0.022324	0.011606
99.511	99.498	99.486	99.472	99.458	99.443	99.427	99.41	99.393	99.374	99.354	99.332	99.31	99.285	99.26	99.233	99.204	99.173	99.14	99.105	99.068	99.028	98.986	98.941	98.892	98.841	98.786	98.726	98.661	98.591	98.512	98.421	98.309	98.16	97.938	97.571	96.917	95.752	93.856	91.294	88.431	82.506	41.05	11.654	2.1444	0.51192	0.16452	0.063521	0.028034	0.013768
99.511	99.499	99.486	99.472	99.458	99.443	99.427	99.41	99.393	99.374	99.354	99.332	99.31	99.286	99.26	99.233	99.204	99.173	99.14	99.105	99.068	99.028	98.986	98.941	98.892	98.841	98.785	98.726	98.661	98.591	98.512	98.42	98.308	98.159	97.937	97.568	96.912	95.744	93.844	91.287	88.457	81.908	44.957	33.077	20.124	4.0106	0.62048	0.14877	0.049559	0.019857
99.511	99.499	99.486	99.472	99.458	99.443	99.427	99.41	99.393	99.374	99.354	99.332	99.31	99.285	99.26	99.233	99.204	99.173	99.14	99.105	99.068	99.028	98.986	98.941	98.892	98.841	98.785	98.726	98.661	98.591	98.512	98.42	98.308	98.159	97.939	97.576	96.944	95.852	94.154	91.987	89.705	84.92	45.7	8.537	1.0981	0.2768	0.10192	0.043994	0.021002	0.010828
99.511	99.498	99.486	99.472	99.458	99.443	99.427	99.41	99.393	99.374	99.354	99.332	99.31	99.285	99.26	99.233	99.204	99.173	99.14	99.105	99.068	99.028	98.986	98.941	98.892	98.841	98.785	98.726	98.661	98.591	98.512	98.42	98.308	98.159	97.938	97.576	96.943	95.851	94.148	91.937	88.175	55.611	29.389	7.2405	1.0317	0.25715	0.095434	0.042346	0.020797	0.010965
99.511	99.498	99.486	99.472	99.458	99.443	99.427	99.41	99.393	99.374	99.354	99.332	99.31	99.285	99.26	99.233	99.204	99.173	99.14	99.105	99.068	99.028	98.986	98.941	98.892	98.841	98.785	98.726	98.661	98.59	98.511	98.42	98.307	98.157	97.933	97.562	96.903	95.726	93.806	91.186	87.864	71.59	33.315	11.21	1.9528	0.46267	0.15119	0.058945	0.025973	0.012636
99.511	99.499	99.486	99.472	99.458	99.443	99.427	99.41	99.393	99.374	99.354	99.332	99.31	99.285	99.26	99.233	99.204	99.173	99.14	99.105	99.068	99.028	98.986	98.941	98.892	98.841	98.785	98.726	98.661	98.59	98.511	98.42	98.307	98.157	97.934	97.563	96.903	95.727	93.809	91.199	88.035	76.14	38.803	13.484	1.6904	0.30057	0.094759	0.039784	0.019186	0.010067
99.511	99.499	99.486	99.472	99.458	99.443	99.427	99.41	99.393	99.374	99.354	99.332	99.31	99.286	99.26	99.233	99.204	99.173	99.14	99.105	99.068	99.028	98.986	98.941	98.893	98.841	98.786	98.727	98.662	98.592	98.514	98.423	98.312	98.163	97.942	97.575	96.922	95.758	93.865	91.315	88.556	85.735	79.205	20.107	2.3676	0.53276	0.16164	0.06293	0.029615	0.015794
99.506	99.494	99.481	99.467	99.453	99.438	99.422	99.405	99.387	99.368	99.347	99.326	99.303	99.279	99.253	99.225	99.196	99.165	99.132	99.097	99.059	99.019	98.976	98.931	98.882	98.83	98.774	98.715	98.65	98.579	98.502	98.414	98.31	98.182	98.01	97.758	97.357	96.693	95.611	93.999	91.792	85.173	48.249	23.327	4.8156	1.0085	0.29941	0.10844	0.045344	0.021485
99.511	99.499	99.486	99.472	99.458	99.443	99.427	99.41	99.393	99.374	99.354	99.332	99.31	99.286	99.26	99.233	99.204	99.173	99.14	99.105	99.068	99.028	98.986	98.941	98.892	98.841	98.786	98.726	98.662	98.591	98.512	98.421	98.309	98.161	97.941	97.579	96.949	95.86	94.167	92.012	89.834	87.838	83.768	36.261	3.6974	0.66249	0.17944	0.0628	0.026526	0.01287
99.511	99.499	99.486	99.472	99.458	99.443	99.427	99.41	99.393	99.374	99.354	99.332	99.31	99.286	99.26	99.233	99.204	99.173	99.14	99.105	99.068	99.028	98.986	98.941	98.892	98.841	98.786	98.726	98.662	98.591	98.512	98.421	98.31	98.161	97.941	97.58	96.95	95.86	94.165	91.998	89.753	87.204	71.305	6.7784	0.70661	0.14809	0.044049	0.016801	0.0077844	0.0041549
99.511	99.499	99.486	99.472	99.458	99.443	99.427	99.41	99.393	99.374	99.354	99.332	99.31	99.286	99.26	99.233	99.204	99.173	99.14	99.105	99.068	99.028	98.986	98.941	98.892	98.841	98.786	98.726	98.662	98.591	98.512	98.421	98.31	98.161	97.941	97.58	96.95	95.862	94.172	92.021	89.848	87.664	77.219	21.648	1.9011	0.3244	0.10587	0.044808	0.021613	0.011356
99.511	99.499	99.486	99.472	99.458	99.443	99.427	99.41	99.393	99.374	99.354	99.332	99.31	99.285	99.26	99.233	99.204	99.173	99.14	99.105	99.068	99.028	98.986	98.941	98.892	98.841	98.786	98.726	98.662	98.591	98.512	98.421	98.309	98.16	97.939	97.571	96.918	95.754	93.861	91.314	88.586	85.905	76.525	17.742	2.3481	0.44224	0.12604	0.048323	0.022369	0.011632
99.511	99.499	99.486	99.472	99.458	99.443	99.427	99.41	99.393	99.374	99.354	99.332	99.31	99.286	99.26	99.233	99.204	99.173	99.14	99.105	99.068	99.028	98.986	98.941	98.892	98.841	98.786	98.726	98.662	98.591	98.512	98.421	98.31	98.161	97.941	97.579	96.949	95.86	94.167	92.011	89.815	87.498	76.087	18.819	2.0342	0.41384	0.13214	0.052618	0.024116	0.012231
99.511	99.499	99.486	99.472	99.458	99.443	99.427	99.41	99.393	99.374	99.354	99.332	99.31	99.286	99.26	99.233	99.204	99.173	99.14	99.105	99.068	99.028	98.986	98.941	98.892	98.841	98.786	98.726	98.662	98.591	98.512	98.421	98.31	98.161	97.941	97.58	96.95	95.861	94.17	92.017	89.83	87.269	66.79	21.204	2.7567	0.44379	0.13072	0.051783	0.023823	0.012103
99.511	99.499	99.486	99.472	99.458	99.443	99.427	99.41	99.393	99.374	99.354	99.332	99.31	99.285	99.26	99.233	99.204	99.173	99.14	99.105	99.068	99.028	98.986	98.941	98.892	98.841	98.786	98.726	98.662	98.591	98.512	98.421	98.31	98.161	97.941	97.58	96.95	95.861	94.169	92.015	89.808	86.364	54.198	19.169	2.6345	0.4373	0.1301	0.051678	0.023788	0.012084
99.511	99.499	99.486	99.472	99.458	99.443	99.427	99.41	99.393	99.374	99.354	99.332	99.31	99.286	99.26	99.233	99.204	99.173	99.14	99.105	99.068	99.028	98.986	98.941	98.892	98.841	98.786	98.726	98.662	98.591	98.512	98.421	98.31	98.161	97.939	97.572	96.919	95.755	93.862	91.317	88.598	86.056	82.437	42.285	3.1088	0.48518	0.13037	0.048895	0.022461	0.011652
99.511	99.498	99.486	99.472	99.458	99.443	99.427	99.41	99.393	99.374	99.354	99.332	99.31	99.285	99.26	99.233	99.204	99.173	99.14	99.105	99.068	99.028	98.986	98.941	98.892	98.841	98.786	98.726	98.662	98.591	98.512	98.421	98.309	98.159	97.933	97.547	96.825	95.431	92.959	89.486	85.907	81.764	49.075	9.6801	1.9012	0.47729	0.15481	0.059994	0.026643	0.013192
99.511	99.499	99.486	99.472	99.458	99.443	99.427	99.41	99.393	99.374	99.354	99.332	99.31	99.286	99.26	99.233	99.204	99.173	99.14	99.105	99.068	99.028	98.986	98.941	98.893	98.841	98.786	98.727	98.664	98.595	98.521	98.438	98.345	98.238	98.106	97.932	97.681	97.279	96.592	95.409	93.521	90.823	84.118	18.446	2.4463	0.59348	0.18533	0.071301	0.032553	0.016851
99.511	99.499	99.486	99.472	99.458	99.443	99.427	99.41	99.393	99.374	99.354	99.332	99.31	99.286	99.26	99.233	99.204	99.173	99.14	99.105	99.068	99.028	98.986	98.941	98.892	98.841	98.786	98.726	98.662	98.591	98.512	98.421	98.309	98.16	97.94	97.578	96.947	95.857	94.162	92.001	89.789	87.592	82.061	23.746	2.6421	0.56097	0.15423	0.052634	0.021786	0.010508
99.511	99.499	99.486	99.472	99.458	99.443	99.427	99.41	99.393	99.374	99.354	99.332	99.31	99.286	99.26	99.233	99.204	99.173	99.14	99.105	99.068	99.028	98.986	98.941	98.892	98.841	98.786	98.726	98.662	98.591	98.512	98.421	98.31	98.161	97.941	97.58	96.95	95.862	94.17	92.018	89.844	87.805	82.113	36.189	3.6146	0.47697	0.13224	0.051867	0.023883	0.012169
99.511	99.499	99.486	99.472	99.458	99.443	99.427	99.41	99.393	99.374	99.354	99.332	99.31	99.285	99.26	99.233	99.204	99.173	99.14	99.105	99.068	99.028	98.986	98.941	98.892	98.841	98.785	98.726	98.661	98.591	98.511	98.42	98.307	98.154	97.921	97.515	96.741	95.241	92.641	89.18	85.776	80.628	41.238	6.3728	0.95802	0.24208	0.087735	0.038503	0.018946	0.010061
99.511	99.499	99.486	99.472	99.458	99.443	99.427	99.41	99.393	99.374	99.354	99.332	99.31	99.286	99.26	99.233	99.204	99.173	99.14	99.105	99.068	99.028	98.986	98.941	98.892	98.841	98.786	98.726	98.662	98.591	98.512	98.421	98.31	98.161	97.942	97.581	96.955	95.881	94.23	92.167	90.14	88.026	72.766	30.228	5.5028	0.83657	0.22988	0.084356	0.035554	0.016594
99.511	99.499	99.486	99.472	99.458	99.443	99.427	99.41	99.393	99.374	99.354	99.332	99.31	99.286	99.26	99.233	99.204	99.173	99.14	99.105	99.068	99.028	98.986	98.94	98.892	98.84	98.783	98.721	98.652	98.571	98.469	98.331	98.119	97.764	97.138	96.063	94.434	92.436	90.534	89.047	87.896	86.647	82.456	23.781	2.2331	0.5168	0.16201	0.064092	0.03029	0.016132
99.511	99.499	99.486	99.472	99.458	99.443	99.427	99.41	99.393	99.374	99.354	99.332	99.31	99.285	99.26	99.233	99.204	99.173	99.14	99.105	99.068	99.028	98.986	98.941	98.892	98.841	98.785	98.726	98.661	98.591	98.512	98.42	98.308	98.159	97.939	97.576	96.944	95.852	94.153	91.976	89.333	71.475	35.478	12.535	1.5704	0.30968	0.10411	0.04394	0.020852	0.010733
99.511	99.499	99.486	99.472	99.458	99.443	99.427	99.41	99.393	99.374	99.354	99.332	99.31	99.286	99.26	99.233	99.204	99.173	99.14	99.105	99.068	99.028	98.986	98.941	98.892	98.841	98.786	98.726	98.662	98.591	98.512	98.421	98.31	98.161	97.939	97.572	96.919	95.756	93.864	91.321	88.613	86.038	78.07	29.005	4.5953	0.61579	0.13965	0.049903	0.022738	0.011773
99.511	99.499	99.486	99.472	99.458	99.443	99.427	99.41	99.393	99.374	99.354	99.332	99.31	99.285	99.26	99.233	99.204	99.173	99.14	99.105	99.068	99.028	98.986	98.941	98.892	98.841	98.785	98.726	98.661	98.591	98.512	98.42	98.308	98.159	97.939	97.576	96.944	95.853	94.157	91.988	89.366	71.731	39.23	33.687	18.272	3.6515	0.90029	0.35127	0.164	0.082812
99.511	99.499	99.486	99.472	99.458	99.443	99.427	99.41	99.393	99.374	99.354	99.332	99.31	99.285	99.26	99.233	99.204	99.173	99.14	99.105	99.068	99.028	98.986	98.941	98.892	98.841	98.785	98.726	98.661	98.591	98.512	98.42	98.308	98.159	97.939	97.576	96.944	95.852	94.153	91.976	89.333	71.611	38.298	25.342	5.2605	0.77875	0.19762	0.070402	0.029602	0.01393
99.511	99.499	99.486	99.472	99.458	99.443	99.427	99.41	99.393	99.374	99.354	99.332	99.31	99.286	99.26	99.233	99.204	99.173	99.14	99.105	99.068	99.028	98.986	98.941	98.892	98.841	98.786	98.726	98.662	98.592	98.516	98.429	98.329	98.207	98.049	97.829	97.499	96.982	96.171	94.981	93.424	91.126	68.73	12.96	2.4174	0.63204	0.19531	0.069175	0.028268	0.013217
99.511	99.499	99.486	99.472	99.458	99.443	99.427	99.41	99.393	99.374	99.354	99.332	99.31	99.286	99.26	99.233	99.204	99.173	99.14	99.105	99.068	99.028	98.986	98.941	98.892	98.841	98.786	98.726	98.662	98.592	98.515	98.428	98.328	98.205	98.047	97.826	97.494	96.974	96.158	94.956	93.315	88.831	56.058	38.294	13.562	1.5973	0.31743	0.097965	0.036581	0.015659
99.511	99.499	99.486	99.472	99.458	99.443	99.427	99.41	99.393	99.374	99.354	99.332	99.31	99.286	99.26	99.233	99.204	99.173	99.14	99.105	99.068	99.028	98.986	98.941	98.892	98.841	98.785	98.726	98.662	98.592	98.515	98.428	98.327	98.205	98.046	97.825	97.493	96.973	96.158	94.962	93.377	90.087	59	32.395	6.8439	0.91481	0.22356	0.074889	0.029652	0.013447
99.511	99.499	99.486	99.472	99.458	99.443	99.427	99.41	99.393	99.374	99.354	99.332	99.31	99.286	99.26	99.233	99.204	99.173	99.14	99.105	99.068	99.028	98.986	98.941	98.893	98.841	98.786	98.727	98.664	98.595	98.521	98.44	98.351	98.252	98.14	98.011	97.857	97.667	97.419	97.074	96.549	95.465	85.499	37.965	5.4576	0.67227	0.16644	0.059166	0.025602	0.012618
99.511	99.499	99.486	99.472	99.458	99.443	99.427	99.41	99.393	99.374	99.354	99.332	99.31	99.286	99.26	99.233	99.204	99.173	99.14	99.105	99.068	99.028	98.986	98.941	98.893	98.841	98.786	98.727	98.663	98.594	98.519	98.436	98.343	98.235	98.102	97.928	97.676	97.273	96.584	95.396	93.451	89.225	55.406	11.017	1.3364	0.26842	0.079124	0.029089	0.012643	0.0062904
99.511	99.499	99.486	99.472	99.458	99.443	99.427	99.41	99.393	99.374	99.354	99.332	99.31	99.286	99.26	99.233	99.204	99.173	99.14	99.105	99.068	99.028	98.986	98.941	98.893	98.841	98.786	98.727	98.663	98.594	98.519	98.436	98.343	98.235	98.103	97.928	97.676	97.274	96.586	95.403	93.51	90.379	70.161	22.715	2.9325	0.46809	0.13581	0.053041	0.024202	0.012255
[truncated: 11 more columns]

## Sheet: 53,1.4
99.506	99.494	99.481	99.467	99.453	99.437	99.421	99.404	99.386	99.366	99.346	99.324	99.301	99.276	99.25	99.222	99.192	99.161	99.127	99.091	99.053	99.012	98.969	98.922	98.873	98.82	98.763	98.701	98.634	98.561	98.477	98.379	98.255	98.082	97.813	97.351	96.522	95.089	92.926	90.297	87.641	82.497	40.192	6.5059	0.83079	0.19342	0.070786	0.031938	0.016152	0.0087913
99.506	99.494	99.481	99.467	99.453	99.437	99.421	99.404	99.386	99.366	99.346	99.324	99.301	99.276	99.25	99.222	99.192	99.161	99.127	99.091	99.053	99.012	98.969	98.922	98.873	98.82	98.763	98.701	98.634	98.561	98.478	98.379	98.255	98.083	97.816	97.364	96.57	95.241	93.322	91.106	89.041	87.123	82.145	19.382	1.7154	0.36713	0.11209	0.042783	0.019285	0.0097861
99.506	99.494	99.481	99.467	99.453	99.437	99.421	99.404	99.386	99.366	99.346	99.324	99.301	99.276	99.25	99.222	99.192	99.161	99.127	99.091	99.053	99.012	98.969	98.922	98.873	98.82	98.763	98.701	98.634	98.561	98.478	98.379	98.255	98.08	97.806	97.329	96.456	94.913	92.556	89.721	86.993	81.895	31.981	3.5081	0.511	0.14273	0.05844	0.028338	0.015004	0.0083874
99.506	99.494	99.481	99.467	99.453	99.437	99.421	99.404	99.386	99.366	99.346	99.324	99.301	99.276	99.25	99.222	99.192	99.161	99.127	99.091	99.053	99.012	98.969	98.923	98.873	98.82	98.763	98.702	98.636	98.563	98.481	98.385	98.267	98.109	97.876	97.499	96.86	95.793	94.183	92.138	89.95	87.326	71.347	8.7337	1.3441	0.33915	0.11337	0.047213	0.02316	0.01266
99.506	99.494	99.481	99.467	99.453	99.437	99.421	99.404	99.386	99.366	99.346	99.324	99.301	99.276	99.25	99.222	99.192	99.161	99.127	99.091	99.053	99.012	98.969	98.922	98.873	98.82	98.763	98.701	98.634	98.56	98.477	98.378	98.254	98.081	97.814	97.36	96.564	95.231	93.304	91.07	88.882	84.525	54.112	14.123	1.3913	0.25611	0.084145	0.035175	0.016716	0.0086607
99.506	99.494	99.481	99.467	99.453	99.437	99.421	99.404	99.386	99.366	99.346	99.324	99.301	99.276	99.25	99.222	99.192	99.161	99.127	99.091	99.053	99.012	98.969	98.922	98.873	98.82	98.763	98.702	98.635	98.562	98.479	98.381	98.258	98.086	97.82	97.368	96.575	95.246	93.326	91.101	88.97	85.938	35.675	9.7317	3.0927	0.80395	0.22375	0.075117	0.031111	0.015252
99.506	99.494	99.481	99.467	99.453	99.437	99.421	99.404	99.386	99.366	99.346	99.324	99.301	99.276	99.25	99.222	99.192	99.161	99.127	99.091	99.053	99.012	98.969	98.923	98.873	98.82	98.763	98.702	98.635	98.562	98.479	98.381	98.258	98.086	97.821	97.37	96.577	95.25	93.334	91.122	89.05	86.624	63.145	11.341	1.6659	0.37524	0.12245	0.050452	0.02439	0.013132
99.506	99.494	99.481	99.467	99.453	99.437	99.421	99.404	99.386	99.366	99.346	99.324	99.301	99.276	99.25	99.222	99.192	99.161	99.127	99.091	99.053	99.012	98.969	98.923	98.873	98.82	98.763	98.702	98.635	98.562	98.479	98.381	98.258	98.085	97.817	97.355	96.525	95.082	92.89	90.195	87.421	82.589	36.044	7.0504	1.5573	0.42128	0.1417	0.057319	0.026952	0.014179
99.506	99.494	99.481	99.467	99.453	99.437	99.421	99.404	99.386	99.366	99.346	99.324	99.301	99.276	99.25	99.222	99.192	99.161	99.127	99.091	99.053	99.012	98.969	98.922	98.873	98.82	98.763	98.701	98.634	98.561	98.477	98.379	98.255	98.082	97.812	97.349	96.517	95.072	92.876	90.177	87.406	83.181	42.264	6.8472	1.359	0.35499	0.11777	0.046715	0.021304	0.010799
99.506	99.494	99.481	99.467	99.453	99.437	99.421	99.404	99.386	99.366	99.346	99.324	99.301	99.276	99.25	99.222	99.192	99.161	99.127	99.091	99.053	99.012	98.969	98.922	98.873	98.82	98.763	98.701	98.634	98.561	98.477	98.379	98.253	98.075	97.787	97.264	96.248	94.333	91.311	87.827	84.807	78.507	31.644	5.3972	0.80463	0.19421	0.069938	0.031261	0.015804	0.008626
99.506	99.494	99.481	99.467	99.453	99.437	99.421	99.404	99.386	99.366	99.346	99.324	99.301	99.276	99.25	99.222	99.192	99.161	99.127	99.091	99.053	99.012	98.969	98.922	98.873	98.82	98.763	98.701	98.634	98.561	98.477	98.379	98.255	98.082	97.812	97.349	96.517	95.072	92.876	90.174	87.326	79.733	30.12	5.9139	1.1372	0.311	0.10876	0.044518	0.020589	0.010489
99.506	99.494	99.481	99.467	99.453	99.437	99.421	99.404	99.386	99.366	99.346	99.324	99.301	99.276	99.25	99.222	99.192	99.161	99.127	99.091	99.053	99.012	98.969	98.922	98.873	98.82	98.763	98.701	98.634	98.56	98.477	98.378	98.254	98.08	97.809	97.345	96.511	95.061	92.856	90.108	85.931	53.282	23.123	5.3504	1.0249	0.28574	0.10165	0.041814	0.019249	0.0097074
99.506	99.494	99.481	99.467	99.453	99.437	99.421	99.404	99.386	99.366	99.346	99.324	99.301	99.276	99.25	99.222	99.192	99.161	99.127	99.091	99.053	99.012	98.969	98.922	98.873	98.82	98.763	98.701	98.634	98.56	98.477	98.378	98.254	98.08	97.809	97.345	96.511	95.061	92.857	90.131	86.953	70.175	25.718	5.6105	1.0501	0.28896	0.10221	0.041961	0.019308	0.0097381
99.506	99.494	99.481	99.467	99.453	99.437	99.421	99.404	99.386	99.366	99.346	99.324	99.301	99.276	99.25	99.222	99.192	99.161	99.127	99.091	99.053	99.012	98.969	98.922	98.873	98.82	98.763	98.701	98.634	98.56	98.477	98.378	98.254	98.081	97.814	97.36	96.564	95.231	93.305	91.071	88.848	82.201	44.816	20.542	3.3927	0.71676	0.26202	0.11832	0.058747	0.030994
99.506	99.494	99.481	99.467	99.453	99.437	99.421	99.404	99.386	99.366	99.346	99.324	99.301	99.276	99.25	99.222	99.192	99.161	99.127	99.091	99.053	99.012	98.969	98.922	98.873	98.82	98.763	98.701	98.634	98.561	98.477	98.379	98.255	98.082	97.813	97.35	96.518	95.073	92.88	90.191	87.473	83.116	43.192	7.2463	1.105	0.24931	0.081801	0.034334	0.016809	0.0090426
99.506	99.494	99.481	99.467	99.453	99.437	99.421	99.404	99.386	99.366	99.346	99.324	99.301	99.276	99.25	99.222	99.192	99.161	99.127	99.091	99.053	99.012	98.969	98.922	98.873	98.82	98.763	98.701	98.635	98.561	98.478	98.379	98.256	98.083	97.817	97.367	96.578	95.265	93.384	91.24	89.263	87.025	74.071	38.421	8.0635	1.0512	0.23851	0.078407	0.032248	0.015489
99.506	99.494	99.481	99.467	99.453	99.437	99.421	99.404	99.386	99.366	99.346	99.324	99.301	99.276	99.25	99.222	99.192	99.161	99.127	99.091	99.053	99.012	98.969	98.922	98.873	98.82	98.763	98.702	98.635	98.562	98.479	98.381	98.258	98.086	97.82	97.368	96.575	95.246	93.325	91.099	88.959	85.993	56.78	12.21	2.4594	0.6228	0.19719	0.074134	0.032444	0.016129
99.506	99.494	99.481	99.467	99.453	99.437	99.421	99.404	99.386	99.366	99.346	99.324	99.301	99.276	99.25	99.222	99.192	99.161	99.127	99.091	99.053	99.012	98.969	98.922	98.873	98.82	98.763	98.701	98.634	98.56	98.477	98.378	98.254	98.08	97.809	97.345	96.511	95.061	92.857	90.128	86.845	67.73	25.347	5.5931	1.046	0.28802	0.10195	0.04187	0.019267	0.0097164
99.506	99.494	99.481	99.467	99.453	99.437	99.421	99.404	99.386	99.366	99.346	99.324	99.301	99.276	99.25	99.222	99.192	99.161	99.127	99.091	99.053	99.012	98.969	98.922	98.873	98.82	98.763	98.702	98.636	98.564	98.486	98.398	98.297	98.177	98.023	97.808	97.476	96.923	95.968	94.383	91.759	77.932	25.92	3.0559	0.5092	0.15978	0.064862	0.029883	0.015021	0.0080522
99.506	99.494	99.481	99.467	99.453	99.437	99.421	99.404	99.386	99.366	99.346	99.324	99.301	99.276	99.25	99.222	99.192	99.161	99.127	99.091	99.053	99.012	98.969	98.922	98.873	98.82	98.763	98.701	98.634	98.561	98.477	98.379	98.255	98.082	97.812	97.35	96.518	95.072	92.877	90.178	87.394	83.136	47.282	4.9654	0.74838	0.19714	0.072164	0.032035	0.016069	0.008726
99.506	99.494	99.481	99.467	99.453	99.437	99.421	99.404	99.386	99.366	99.346	99.324	99.301	99.276	99.25	99.222	99.192	99.161	99.127	99.091	99.053	99.012	98.969	98.922	98.873	98.82	98.763	98.702	98.635	98.563	98.482	98.391	98.283	98.149	97.97	97.712	97.317	96.693	95.737	94.395	92.73	89.101	50.185	11.223	1.6909	0.40623	0.1284	0.047758	0.020558	0.010034
99.506	99.494	99.481	99.467	99.453	99.437	99.421	99.404	99.386	99.366	99.346	99.324	99.301	99.276	99.25	99.222	99.192	99.161	99.127	99.091	99.053	99.012	98.969	98.922	98.873	98.82	98.763	98.701	98.634	98.561	98.477	98.379	98.253	98.074	97.787	97.264	96.247	94.331	91.304	87.791	84.667	79.466	29.258	3.2341	0.60934	0.17741	0.068054	0.03097	0.015751	0.008618
99.506	99.494	99.481	99.467	99.453	99.437	99.421	99.404	99.386	99.366	99.346	99.324	99.301	99.276	99.25	99.222	99.192	99.161	99.127	99.091	99.053	99.012	98.969	98.922	98.873	98.82	98.763	98.702	98.637	98.565	98.487	98.401	98.302	98.185	98.038	97.837	97.534	97.033	96.168	94.716	92.532	88.835	62.004	26.056	3.8784	0.46085	0.11384	0.044224	0.020667	0.010646
99.506	99.494	99.481	99.467	99.453	99.437	99.421	99.404	99.386	99.366	99.346	99.324	99.301	99.276	99.25	99.222	99.192	99.161	99.127	99.091	99.053	99.012	98.969	98.922	98.873	98.82	98.763	98.701	98.634	98.561	98.477	98.379	98.255	98.082	97.813	97.35	96.518	95.074	92.88	90.191	87.445	81.645	34.638	6.7159	1.0778	0.24718	0.081522	0.034266	0.016777	0.0090221
99.506	99.494	99.481	99.467	99.453	99.437	99.421	99.404	99.386	99.366	99.346	99.324	99.301	99.276	99.25	99.222	99.192	99.161	99.127	99.091	99.053	99.012	98.969	98.922	98.873	98.82	98.763	98.701	98.634	98.561	98.477	98.379	98.255	98.082	97.812	97.349	96.517	95.071	92.873	90.157	87.035	71.616	25.972	5.8699	1.1361	0.3109	0.10875	0.044516	0.020589	0.010488
99.506	99.494	99.481	99.467	99.453	99.437	99.421	99.404	99.386	99.366	99.346	99.324	99.301	99.276	99.25	99.222	99.192	99.161	99.127	99.091	99.053	99.012	98.969	98.922	98.873	98.82	98.763	98.701	98.634	98.56	98.477	98.378	98.254	98.08	97.81	97.345	96.511	95.061	92.862	90.158	87.028	69.76	37.378	29.579	11.708	1.7708	0.32325	0.09102	0.033101	0.014069
99.506	99.494	99.481	99.467	99.453	99.437	99.421	99.404	99.386	99.366	99.346	99.324	99.301	99.276	99.25	99.222	99.192	99.161	99.127	99.091	99.053	99.012	98.969	98.922	98.873	98.82	98.763	98.701	98.634	98.56	98.477	98.378	98.254	98.081	97.813	97.36	96.564	95.23	93.302	91.056	88.593	75.612	26.321	3.485	0.58016	0.17846	0.070968	0.032012	0.015802	0.0083585
99.506	99.494	99.481	99.467	99.453	99.437	99.421	99.404	99.386	99.366	99.346	99.324	99.301	99.276	99.25	99.222	99.192	99.161	99.127	99.091	99.053	99.012	98.969	98.922	98.873	98.82	98.763	98.701	98.634	98.56	98.477	98.378	98.254	98.081	97.813	97.359	96.562	95.227	93.29	90.875	81.691	40.703	19.876	3.1579	0.54468	0.16569	0.067131	0.031181	0.015801	0.008521
99.506	99.494	99.481	99.467	99.453	99.437	99.421	99.404	99.386	99.366	99.346	99.324	99.301	99.276	99.25	99.222	99.192	99.161	99.127	99.091	99.053	99.012	98.969	98.922	98.873	98.82	98.762	98.701	98.634	98.56	98.476	98.377	98.252	98.078	97.806	97.339	96.498	95.037	92.806	89.98	85.122	52.157	24.284	5.531	1.0287	0.28366	0.10068	0.041384	0.01903	0.0095809
99.506	99.494	99.481	99.467	99.453	99.437	99.421	99.404	99.386	99.366	99.346	99.324	99.301	99.276	99.25	99.222	99.192	99.161	99.127	99.091	99.053	99.012	98.969	98.922	98.873	98.82	98.763	98.701	98.634	98.56	98.476	98.378	98.253	98.078	97.806	97.339	96.499	95.039	92.811	90.011	85.834	59.59	29.051	5.9921	0.76538	0.17715	0.064628	0.028995	0.014535	0.0078253
99.506	99.494	99.481	99.467	99.453	99.437	99.421	99.404	99.386	99.366	99.346	99.324	99.301	99.276	99.25	99.222	99.192	99.161	99.127	99.091	99.053	99.012	98.969	98.923	98.873	98.82	98.763	98.702	98.635	98.562	98.479	98.381	98.258	98.085	97.816	97.354	96.523	95.078	92.885	90.194	87.458	84.246	65.086	7.1809	1.212	0.31125	0.1056	0.044938	0.022469	0.012437
99.502	99.489	99.476	99.462	99.447	99.432	99.416	99.398	99.38	99.36	99.339	99.317	99.294	99.269	99.243	99.214	99.185	99.153	99.119	99.082	99.044	99.003	98.959	98.912	98.862	98.809	98.751	98.69	98.623	98.549	98.468	98.374	98.262	98.119	97.92	97.617	97.125	96.308	95.017	93.183	90.418	73.679	37.271	13.307	2.3961	0.58901	0.19225	0.0741	0.032712	0.016224
99.506	99.494	99.481	99.467	99.453	99.437	99.421	99.404	99.386	99.366	99.346	99.324	99.301	99.276	99.25	99.222	99.192	99.161	99.127	99.091	99.053	99.012	98.969	98.922	98.873	98.82	98.763	98.701	98.634	98.561	98.477	98.379	98.255	98.083	97.816	97.363	96.569	95.239	93.318	91.098	89.014	86.874	75.55	13.548	1.6839	0.36691	0.11208	0.042779	0.019283	0.0097846
99.506	99.494	99.481	99.467	99.453	99.437	99.421	99.404	99.386	99.366	99.346	99.324	99.301	99.276	99.25	99.222	99.192	99.161	99.127	99.091	99.053	99.012	98.969	98.922	98.873	98.82	98.763	98.701	98.634	98.561	98.478	98.379	98.255	98.083	97.816	97.364	96.57	95.239	93.313	91.069	88.838	84.986	38.044	2.3644	0.3475	0.085897	0.028566	0.011896	0.0058849	0.0032839
99.506	99.494	99.481	99.467	99.453	99.437	99.421	99.404	99.386	99.366	99.346	99.324	99.301	99.276	99.25	99.222	99.192	99.161	99.127	99.091	99.053	99.012	98.969	98.922	98.873	98.82	98.763	98.701	98.635	98.561	98.478	98.379	98.256	98.083	97.817	97.365	96.571	95.242	93.324	91.109	89.014	85.963	57.987	8.0167	0.81811	0.1939	0.072465	0.032628	0.016366	0.0088326
99.506	99.494	99.481	99.467	99.453	99.437	99.421	99.404	99.386	99.366	99.346	99.324	99.301	99.276	99.25	99.222	99.192	99.161	99.127	99.091	99.053	99.012	98.969	98.922	98.873	98.82	98.763	98.701	98.634	98.561	98.477	98.379	98.255	98.082	97.813	97.35	96.518	95.074	92.881	90.198	87.527	84.332	55.237	7.4985	1.1083	0.24953	0.081826	0.03434	0.016812	0.0090441
99.506	99.494	99.481	99.467	99.453	99.437	99.421	99.404	99.386	99.366	99.346	99.324	99.301	99.276	99.25	99.222	99.192	99.161	99.127	99.091	99.053	99.012	98.969	98.922	98.873	98.82	98.763	98.701	98.634	98.561	98.478	98.379	98.255	98.083	97.816	97.364	96.57	95.24	93.318	91.094	88.953	85.629	55.168	7.2702	0.97415	0.24839	0.088239	0.037449	0.017964	0.009414
99.506	99.494	99.481	99.467	99.453	99.437	99.421	99.404	99.386	99.366	99.346	99.324	99.301	99.276	99.25	99.222	99.192	99.161	99.127	99.091	99.053	99.012	98.969	98.922	98.873	98.82	98.763	98.701	98.634	98.561	98.478	98.379	98.255	98.083	97.816	97.364	96.57	95.241	93.322	91.103	88.96	84.179	44.846	9.9959	1.1941	0.25355	0.08692	0.036937	0.01777	0.0093171
99.506	99.494	99.481	99.467	99.453	99.437	99.421	99.404	99.386	99.366	99.346	99.324	99.301	99.276	99.25	99.222	99.192	99.161	99.127	99.091	99.053	99.012	98.969	98.922	98.873	98.82	98.763	98.701	98.634	98.561	98.478	98.379	98.255	98.083	97.816	97.364	96.57	95.241	93.321	91.099	88.864	80.176	36.851	9.2777	1.1595	0.25127	0.086645	0.036875	0.017744	0.0093012
99.506	99.494	99.481	99.467	99.453	99.437	99.421	99.404	99.386	99.366	99.346	99.324	99.301	99.276	99.25	99.222	99.192	99.161	99.127	99.091	99.053	99.012	98.969	98.922	98.873	98.82	98.763	98.701	98.635	98.561	98.478	98.379	98.255	98.082	97.813	97.35	96.519	95.075	92.883	90.202	87.554	84.976	77.039	13.94	1.3192	0.26534	0.083645	0.0346	0.016858	0.0090557
99.506	99.494	99.481	99.467	99.453	99.437	99.421	99.404	99.386	99.366	99.346	99.324	99.301	99.276	99.25	99.222	99.192	99.161	99.127	99.091	99.053	99.012	98.969	98.922	98.873	98.82	98.763	98.701	98.634	98.561	98.477	98.379	98.254	98.079	97.802	97.308	96.362	94.571	91.637	88.004	84.535	76.492	25.41	4.9153	1.0358	0.29143	0.10244	0.042132	0.019629	0.010084
99.506	99.494	99.481	99.467	99.453	99.437	99.421	99.404	99.386	99.366	99.346	99.324	99.301	99.276	99.25	99.222	99.192	99.161	99.127	99.091	99.053	99.012	98.969	98.923	98.873	98.82	98.764	98.703	98.637	98.566	98.489	98.402	98.304	98.187	98.041	97.841	97.538	97.037	96.17	94.712	92.503	89.272	67.534	6.8826	1.3001	0.35359	0.12112	0.050364	0.024386	0.013134
99.506	99.494	99.481	99.467	99.453	99.437	99.421	99.404	99.386	99.366	99.346	99.324	99.301	99.276	99.25	99.222	99.192	99.161	99.127	99.091	99.053	99.012	98.969	98.922	98.873	98.82	98.763	98.701	98.634	98.561	98.477	98.379	98.255	98.082	97.815	97.362	96.567	95.236	93.312	91.079	88.926	86.374	69.853	8.3049	1.3195	0.31535	0.095335	0.035487	0.015777	0.0080048
99.506	99.494	99.481	99.467	99.453	99.437	99.421	99.404	99.386	99.366	99.346	99.324	99.301	99.276	99.25	99.222	99.192	99.161	99.127	99.091	99.053	99.012	98.969	98.922	98.873	98.82	98.763	98.701	98.635	98.561	98.478	98.379	98.255	98.083	97.817	97.365	96.571	95.242	93.322	91.105	89.02	86.65	70.945	15.402	1.4159	0.26291	0.087375	0.036998	0.017836	0.0093807
99.506	99.494	99.481	99.467	99.453	99.437	99.421	99.404	99.386	99.366	99.346	99.324	99.301	99.276	99.25	99.222	99.192	99.161	99.127	99.091	99.053	99.012	98.969	98.922	98.873	98.82	98.763	98.701	98.634	98.56	98.477	98.378	98.251	98.072	97.784	97.259	96.24	94.32	91.285	87.748	84.352	72.254	20.538	2.7863	0.51191	0.15397	0.061195	0.028314	0.014426	0.0078451
99.506	99.494	99.481	99.467	99.453	99.437	99.421	99.404	99.386	99.366	99.346	99.324	99.301	99.276	99.25	99.222	99.192	99.161	99.127	99.091	99.053	99.012	98.969	98.922	98.873	98.82	98.763	98.701	98.634	98.561	98.478	98.379	98.255	98.083	97.817	97.367	96.58	95.273	93.411	91.306	89.371	85.799	52.608	17.496	2.3572	0.46345	0.1483	0.058026	0.025562	0.012366
99.506	99.494	99.481	99.467	99.453	99.437	99.421	99.404	99.386	99.366	99.346	99.324	99.301	99.276	99.25	99.222	99.192	99.161	99.127	99.091	99.053	99.012	98.969	98.922	98.872	98.818	98.76	98.695	98.621	98.533	98.419	98.256	97.997	97.548	96.757	95.453	93.624	91.607	89.865	88.55	87.446	85.793	71.982	7.2636	1.1464	0.30668	0.10677	0.045907	0.022979	0.012687
99.506	99.494	99.481	99.467	99.453	99.437	99.421	99.404	99.386	99.366	99.346	99.324	99.301	99.276	99.25	99.222	99.192	99.161	99.127	99.091	99.053	99.012	98.969	98.922	98.873	98.82	98.763	98.701	98.634	98.56	98.477	98.378	98.254	98.081	97.813	97.36	96.563	95.229	93.299	91.015	86.705	51.036	27.479	5.4938	0.73893	0.18934	0.07152	0.031853	0.01567	0.0082813
99.506	99.494	99.481	99.467	99.453	99.437	99.421	99.404	99.386	99.366	99.346	99.324	99.301	99.276	99.25	99.222	99.192	99.161	99.127	99.091	99.053	99.012	98.969	98.922	98.873	98.82	98.763	98.701	98.635	98.561	98.478	98.379	98.255	98.082	97.813	97.351	96.52	95.076	92.885	90.209	87.577	84.611	61.74	14.899	1.9193	0.30889	0.087025	0.03513	0.01705	0.0091439
99.506	99.494	99.481	99.467	99.453	99.437	99.421	99.404	99.386	99.366	99.346	99.324	99.301	99.276	99.25	99.222	99.192	99.161	99.127	99.091	99.053	99.012	98.969	98.922	98.873	98.82	98.763	98.701	98.634	98.56	98.477	98.378	98.254	98.081	97.813	97.36	96.564	95.231	93.305	91.032	86.762	51.893	36.781	29.496	10.07	1.897	0.58572	0.25123	0.12173	0.062808
99.506	99.494	99.481	99.467	99.453	99.437	99.421	99.404	99.386	99.366	99.346	99.324	99.301	99.276	99.25	99.222	99.192	99.161	99.127	99.091	99.053	99.012	98.969	98.922	98.873	98.82	98.763	98.701	98.634	98.56	98.477	98.378	98.254	98.081	97.813	97.36	96.563	95.229	93.299	91.015	86.711	51.632	34.385	15.703	2.2847	0.41653	0.12553	0.048357	0.021364	0.010443
99.506	99.494	99.481	99.467	99.453	99.437	99.421	99.404	99.386	99.366	99.346	99.324	99.301	99.276	99.25	99.222	99.192	99.161	99.127	99.091	99.053	99.012	98.969	98.922	98.873	98.82	98.763	98.702	98.635	98.563	98.482	98.391	98.283	98.148	97.969	97.711	97.316	96.692	95.733	94.385	92.678	88.255	38.788	6.2475	1.3597	0.38456	0.12543	0.047002	0.020317	0.0099542
99.506	99.494	99.481	99.467	99.453	99.437	99.421	99.404	99.386	99.366	99.346	99.324	99.301	99.276	99.25	99.222	99.192	99.161	99.127	99.091	99.053	99.012	98.969	98.922	98.873	98.82	98.763	98.701	98.635	98.562	98.482	98.39	98.282	98.147	97.966	97.707	97.31	96.682	95.716	94.346	92.334	80.13	45.599	30.64	5.693	0.75927	0.18966	0.064069	0.025345	0.011398
99.506	99.494	99.481	99.467	99.453	99.437	99.421	99.404	99.386	99.366	99.346	99.324	99.301	99.276	99.25	99.222	99.192	99.161	99.127	99.091	99.053	99.012	98.969	98.922	98.873	98.82	98.763	98.701	98.635	98.562	98.481	98.389	98.281	98.146	97.966	97.706	97.309	96.682	95.719	94.361	92.544	83.827	44.453	21.029	2.817	0.48405	0.13926	0.050199	0.021039	0.010006
99.506	99.494	99.481	99.467	99.453	99.437	99.421	99.404	99.386	99.366	99.346	99.324	99.301	99.276	99.25	99.222	99.192	99.161	99.127	99.091	99.053	99.012	98.969	98.922	98.873	98.82	98.763	98.703	98.637	98.566	98.49	98.406	98.313	98.208	98.09	97.951	97.783	97.572	97.289	96.884	96.224	94.079	67.076	20.658	2.1032	0.35392	0.10511	0.040943	0.018802	0.0096461
99.506	99.494	99.481	99.467	99.453	99.437	99.421	99.404	99.386	99.366	99.346	99.324	99.301	99.276	99.25	99.222	99.192	99.161	99.127	99.091	99.053	99.012	98.969	98.922	98.873	98.82	98.763	98.702	98.636	98.565	98.487	98.4	98.301	98.184	98.037	97.836	97.532	97.03	96.162	94.69	92.275	82.712	32.343	4.5126	0.64534	0.15616	0.051013	0.020193	0.0093227	0.0048572
99.506	99.494	99.481	99.467	99.453	99.437	99.421	99.404	99.386	99.366	99.346	99.324	99.301	99.276	99.25	99.222	99.192	99.161	99.127	99.091	99.053	99.012	98.969	98.922	98.873	98.82	98.763	98.702	98.636	98.565	98.487	98.4	98.301	98.184	98.037	97.836	97.532	97.031	96.164	94.705	92.459	87.057	47.707	10.699	1.2641	0.26555	0.089626	0.037656	0.018013	0.0094287
[truncated: 11 more columns]

## Sheet: 53,1.5
99.509	99.497	99.485	99.471	99.457	99.442	99.426	99.409	99.391	99.372	99.352	99.33	99.307	99.283	99.257	99.23	99.201	99.17	99.137	99.102	99.064	99.024	98.981	98.936	98.887	98.835	98.78	98.72	98.655	98.583	98.503	98.411	98.296	98.142	97.909	97.52	96.828	95.602	93.654	91.109	88.438	85.11	58.822	12.297	1.4801	0.28349	0.093586	0.040226	0.01976	0.010549
99.509	99.497	99.485	99.471	99.457	99.442	99.426	99.409	99.391	99.372	99.352	99.33	99.307	99.283	99.257	99.23	99.201	99.17	99.137	99.102	99.064	99.024	98.981	98.936	98.887	98.835	98.78	98.72	98.655	98.583	98.504	98.411	98.296	98.142	97.912	97.529	96.861	95.712	93.961	91.784	89.637	87.727	84.876	45.419	3.1467	0.56546	0.15814	0.056676	0.024366	0.011968
99.509	99.497	99.485	99.471	99.457	99.442	99.426	99.409	99.391	99.372	99.352	99.33	99.307	99.283	99.257	99.23	99.201	99.17	99.137	99.102	99.064	99.024	98.981	98.936	98.887	98.835	98.78	98.72	98.655	98.583	98.504	98.411	98.296	98.14	97.905	97.505	96.78	95.468	93.348	90.587	87.792	84.541	54.197	6.9638	0.86097	0.20043	0.075244	0.035069	0.018154	0.010003
99.509	99.497	99.485	99.471	99.457	99.442	99.426	99.409	99.391	99.372	99.352	99.33	99.307	99.283	99.257	99.23	99.201	99.17	99.137	99.102	99.064	99.024	98.982	98.936	98.888	98.836	98.78	98.721	98.656	98.585	98.506	98.415	98.306	98.163	97.958	97.635	97.092	96.173	94.733	92.792	90.621	88.285	81.441	19.011	2.2279	0.50333	0.15546	0.060788	0.0285	0.015136
99.509	99.497	99.485	99.471	99.457	99.442	99.426	99.409	99.391	99.372	99.352	99.33	99.307	99.283	99.257	99.23	99.201	99.17	99.137	99.102	99.064	99.024	98.981	98.936	98.887	98.835	98.78	98.72	98.655	98.583	98.503	98.41	98.295	98.141	97.909	97.526	96.856	95.704	93.947	91.756	89.551	86.725	67.844	24.937	2.753	0.39501	0.11428	0.045261	0.020809	0.010535
99.509	99.497	99.485	99.471	99.457	99.442	99.426	99.409	99.391	99.372	99.352	99.33	99.307	99.283	99.257	99.23	99.201	99.17	99.137	99.102	99.064	99.024	98.982	98.936	98.888	98.836	98.78	98.72	98.656	98.584	98.505	98.412	98.298	98.145	97.915	97.533	96.865	95.717	93.965	91.783	89.601	87.32	62.463	13.017	4.6277	1.2375	0.33072	0.10391	0.040291	0.018819
99.509	99.497	99.485	99.471	99.457	99.442	99.426	99.409	99.391	99.372	99.352	99.33	99.307	99.283	99.257	99.23	99.201	99.17	99.137	99.102	99.064	99.024	98.982	98.936	98.888	98.836	98.78	98.72	98.656	98.585	98.505	98.413	98.299	98.145	97.916	97.534	96.868	95.721	93.972	91.799	89.653	87.59	77.642	20.524	2.9075	0.56771	0.16845	0.065173	0.030153	0.015771
99.509	99.497	99.485	99.471	99.457	99.442	99.426	99.409	99.391	99.372	99.352	99.33	99.307	99.283	99.257	99.23	99.201	99.17	99.137	99.102	99.064	99.024	98.982	98.936	98.888	98.836	98.78	98.72	98.656	98.585	98.505	98.412	98.299	98.145	97.913	97.525	96.831	95.6	93.63	91.034	88.262	84.914	57.701	11.309	2.4423	0.61663	0.19462	0.074599	0.033599	0.017136
99.509	99.497	99.485	99.471	99.457	99.442	99.426	99.409	99.391	99.372	99.352	99.33	99.307	99.283	99.257	99.23	99.201	99.17	99.137	99.102	99.064	99.024	98.981	98.936	98.887	98.835	98.78	98.72	98.655	98.583	98.503	98.411	98.296	98.141	97.909	97.519	96.825	95.59	93.618	91.017	88.241	85.057	63.931	11.616	2.1766	0.52219	0.16224	0.061194	0.026828	0.013207
99.509	99.497	99.485	99.471	99.457	99.442	99.426	99.409	99.391	99.372	99.352	99.33	99.307	99.283	99.257	99.23	99.201	99.17	99.137	99.102	99.064	99.024	98.981	98.936	98.887	98.835	98.78	98.72	98.655	98.583	98.503	98.41	98.295	98.136	97.891	97.46	96.632	95.034	92.329	88.863	85.67	81.974	49.189	9.8046	1.3866	0.28562	0.093172	0.039494	0.019341	0.010346
99.509	99.497	99.485	99.471	99.457	99.442	99.426	99.409	99.391	99.372	99.352	99.33	99.307	99.283	99.257	99.23	99.201	99.17	99.137	99.102	99.064	99.024	98.981	98.936	98.887	98.835	98.78	98.72	98.655	98.583	98.503	98.411	98.296	98.141	97.909	97.519	96.825	95.59	93.618	91.016	88.216	83.958	46.996	10.036	1.814	0.44805	0.14745	0.057831	0.025839	0.012813
99.509	99.497	99.485	99.471	99.457	99.442	99.426	99.409	99.391	99.372	99.352	99.33	99.307	99.283	99.257	99.23	99.201	99.17	99.137	99.102	99.064	99.024	98.981	98.936	98.887	98.835	98.78	98.72	98.654	98.583	98.503	98.41	98.295	98.14	97.906	97.515	96.819	95.581	93.602	90.976	87.757	69.421	29.768	9.0358	1.629	0.40817	0.1371	0.05426	0.024199	0.011896
99.509	99.497	99.485	99.471	99.457	99.442	99.426	99.409	99.391	99.372	99.352	99.33	99.307	99.283	99.257	99.23	99.201	99.17	99.137	99.102	99.064	99.024	98.981	98.936	98.887	98.835	98.78	98.72	98.654	98.583	98.503	98.41	98.295	98.14	97.906	97.516	96.819	95.581	93.603	90.985	88.064	80.129	35.774	9.565	1.6795	0.4141	0.13804	0.054477	0.024276	0.011934
99.509	99.497	99.485	99.471	99.457	99.442	99.426	99.409	99.391	99.372	99.352	99.33	99.307	99.283	99.257	99.23	99.201	99.17	99.137	99.102	99.064	99.024	98.981	98.936	98.887	98.835	98.78	98.72	98.654	98.583	98.503	98.41	98.295	98.141	97.909	97.526	96.856	95.704	93.947	91.757	89.545	86.012	56.758	28.425	6.137	1.0645	0.34415	0.14887	0.072213	0.037498
99.509	99.497	99.485	99.471	99.457	99.442	99.426	99.409	99.391	99.372	99.352	99.33	99.307	99.283	99.257	99.23	99.201	99.17	99.137	99.102	99.064	99.024	98.981	98.936	98.887	98.835	98.78	98.72	98.655	98.583	98.503	98.411	98.296	98.142	97.909	97.52	96.825	95.592	93.621	91.026	88.285	85.153	63.136	12.972	1.9141	0.3781	0.11211	0.044094	0.020731	0.010881
99.509	99.497	99.485	99.471	99.457	99.442	99.426	99.409	99.391	99.372	99.352	99.33	99.307	99.283	99.257	99.23	99.201	99.17	99.137	99.102	99.064	99.024	98.982	98.936	98.887	98.836	98.78	98.72	98.655	98.584	98.504	98.411	98.297	98.143	97.912	97.531	96.867	95.73	94.009	91.893	89.836	87.888	81.302	48.501	15.093	1.8559	0.35828	0.10755	0.041657	0.01918
99.509	99.497	99.485	99.471	99.457	99.442	99.426	99.409	99.391	99.372	99.352	99.33	99.307	99.283	99.257	99.23	99.201	99.17	99.137	99.102	99.064	99.024	98.982	98.936	98.888	98.836	98.78	98.72	98.656	98.584	98.505	98.412	98.298	98.145	97.915	97.533	96.865	95.717	93.965	91.782	89.596	87.27	73.775	19.895	3.9764	0.92836	0.27655	0.098836	0.041333	0.019809
99.509	99.497	99.485	99.471	99.457	99.442	99.426	99.409	99.391	99.372	99.352	99.33	99.307	99.283	99.257	99.23	99.201	99.17	99.137	99.102	99.064	99.024	98.981	98.936	98.887	98.835	98.78	98.72	98.654	98.583	98.503	98.41	98.295	98.14	97.906	97.516	96.819	95.581	93.603	90.984	88.029	78.899	34.586	9.5325	1.6727	0.41257	0.13765	0.054351	0.024222	0.011907
99.509	99.497	99.485	99.471	99.457	99.442	99.426	99.409	99.391	99.372	99.352	99.33	99.307	99.283	99.257	99.23	99.201	99.17	99.137	99.102	99.064	99.024	98.981	98.936	98.887	98.836	98.78	98.72	98.656	98.586	98.51	98.425	98.329	98.216	98.074	97.882	97.595	97.123	96.313	94.942	92.752	86.055	40.85	6.0942	0.8054	0.21883	0.084072	0.037529	0.018427	0.0097088
99.509	99.497	99.485	99.471	99.457	99.442	99.426	99.409	99.391	99.372	99.352	99.33	99.307	99.283	99.257	99.23	99.201	99.17	99.137	99.102	99.064	99.024	98.981	98.936	98.887	98.835	98.78	98.72	98.655	98.583	98.503	98.411	98.296	98.142	97.909	97.519	96.825	95.591	93.619	91.018	88.238	84.99	67.263	10.052	1.2475	0.28466	0.096035	0.040566	0.019703	0.010477
99.509	99.497	99.485	99.471	99.457	99.442	99.426	99.409	99.391	99.372	99.352	99.33	99.307	99.283	99.257	99.23	99.201	99.17	99.137	99.102	99.064	99.024	98.982	98.936	98.887	98.836	98.78	98.72	98.655	98.585	98.507	98.42	98.318	98.193	98.03	97.801	97.456	96.914	96.069	94.842	93.269	90.985	68.825	19.368	2.8656	0.60052	0.17864	0.063534	0.026224	0.012367
99.509	99.497	99.485	99.471	99.457	99.442	99.426	99.409	99.391	99.372	99.352	99.33	99.307	99.283	99.257	99.23	99.201	99.17	99.137	99.102	99.064	99.024	98.981	98.936	98.887	98.835	98.78	98.72	98.655	98.583	98.503	98.41	98.295	98.136	97.891	97.46	96.632	95.032	92.324	88.841	85.57	82.026	52.48	5.9772	0.96553	0.25066	0.089598	0.03899	0.01925	0.01033
99.509	99.497	99.485	99.471	99.457	99.442	99.426	99.409	99.391	99.372	99.352	99.33	99.307	99.283	99.257	99.23	99.201	99.17	99.137	99.102	99.064	99.024	98.982	98.936	98.888	98.836	98.78	98.721	98.656	98.587	98.511	98.428	98.333	98.223	98.087	97.907	97.643	97.218	96.49	95.244	93.29	90.415	76.204	34.853	7.8023	0.822	0.16338	0.057628	0.025817	0.012972
99.509	99.497	99.485	99.471	99.457	99.442	99.426	99.409	99.391	99.372	99.352	99.33	99.307	99.283	99.257	99.23	99.201	99.17	99.137	99.102	99.064	99.024	98.981	98.936	98.887	98.835	98.78	98.72	98.655	98.583	98.503	98.411	98.296	98.142	97.909	97.52	96.825	95.592	93.621	91.026	88.277	84.716	53.283	11.642	1.8489	0.37372	0.11162	0.043997	0.020692	0.010858
99.509	99.497	99.485	99.471	99.457	99.442	99.426	99.409	99.391	99.372	99.352	99.33	99.307	99.283	99.257	99.23	99.201	99.17	99.137	99.102	99.064	99.024	98.981	98.936	98.887	98.835	98.78	98.72	98.655	98.583	98.503	98.41	98.296	98.141	97.909	97.519	96.824	95.589	93.616	91.007	88.107	80.729	36.451	9.8463	1.8112	0.44785	0.14743	0.057828	0.025838	0.012813
99.509	99.497	99.485	99.471	99.457	99.442	99.426	99.409	99.391	99.372	99.352	99.33	99.307	99.283	99.257	99.23	99.201	99.17	99.137	99.102	99.064	99.024	98.981	98.936	98.887	98.835	98.78	98.72	98.655	98.583	98.503	98.41	98.295	98.14	97.907	97.516	96.819	95.581	93.605	91.001	88.133	79.82	42.21	32.337	17.929	3.2417	0.5203	0.13049	0.044546	0.018127
99.509	99.497	99.485	99.471	99.457	99.442	99.426	99.409	99.391	99.372	99.352	99.33	99.307	99.283	99.257	99.23	99.201	99.17	99.137	99.102	99.064	99.024	98.981	98.936	98.887	98.835	98.78	98.72	98.654	98.583	98.503	98.41	98.295	98.14	97.909	97.525	96.855	95.703	93.945	91.749	89.449	83.425	40.162	6.7897	0.92131	0.24577	0.092572	0.040451	0.019482	0.010114
99.509	99.497	99.485	99.471	99.457	99.442	99.426	99.409	99.391	99.372	99.352	99.33	99.307	99.283	99.257	99.23	99.201	99.17	99.137	99.102	99.064	99.024	98.981	98.936	98.887	98.835	98.78	98.72	98.654	98.583	98.503	98.41	98.295	98.14	97.909	97.525	96.854	95.701	93.938	91.682	87.172	50.717	27.177	5.8673	0.86643	0.2281	0.086871	0.039049	0.01934	0.010259
99.509	99.497	99.485	99.471	99.457	99.442	99.426	99.409	99.391	99.372	99.352	99.33	99.307	99.283	99.257	99.23	99.201	99.17	99.137	99.102	99.064	99.024	98.981	98.936	98.887	98.835	98.78	98.719	98.654	98.583	98.502	98.409	98.294	98.138	97.903	97.51	96.809	95.562	93.562	90.886	87.35	66.982	31.01	9.4316	1.6455	0.40577	0.13579	0.053702	0.023928	0.011746
99.509	99.497	99.485	99.471	99.457	99.442	99.426	99.409	99.391	99.372	99.352	99.33	99.307	99.283	99.257	99.23	99.201	99.17	99.137	99.102	99.064	99.024	98.981	98.936	98.887	98.835	98.78	98.719	98.654	98.583	98.503	98.409	98.294	98.138	97.904	97.51	96.809	95.563	93.566	90.902	87.593	72.625	36.264	11.134	1.3667	0.25984	0.085504	0.036585	0.01783	0.0094204
99.509	99.497	99.485	99.471	99.457	99.442	99.426	99.409	99.391	99.372	99.352	99.33	99.307	99.283	99.257	99.23	99.201	99.17	99.137	99.102	99.064	99.024	98.982	98.936	98.888	98.836	98.78	98.72	98.656	98.585	98.505	98.412	98.298	98.144	97.912	97.524	96.829	95.596	93.626	91.031	88.274	85.4	77.146	15.145	1.9798	0.46096	0.1441	0.05749	0.027511	0.014824
99.505	99.493	99.48	99.466	99.452	99.436	99.42	99.403	99.385	99.366	99.345	99.324	99.301	99.276	99.25	99.223	99.193	99.162	99.129	99.093	99.055	99.015	98.972	98.926	98.877	98.825	98.769	98.708	98.643	98.572	98.493	98.404	98.298	98.167	97.988	97.724	97.302	96.601	95.468	93.799	91.495	83.148	44.904	20.604	4.0032	0.87216	0.26613	0.098032	0.04158	0.019941
99.509	99.497	99.485	99.471	99.457	99.442	99.426	99.409	99.391	99.372	99.352	99.33	99.307	99.283	99.257	99.23	99.201	99.17	99.137	99.102	99.064	99.024	98.981	98.936	98.887	98.835	98.78	98.72	98.655	98.583	98.503	98.411	98.296	98.142	97.911	97.529	96.86	95.71	93.958	91.778	89.62	87.618	82.543	28.571	2.9935	0.56458	0.15812	0.056672	0.024364	0.011966
99.509	99.497	99.485	99.471	99.457	99.442	99.426	99.409	99.391	99.372	99.352	99.33	99.307	99.283	99.257	99.23	99.201	99.17	99.137	99.102	99.064	99.024	98.981	98.936	98.887	98.835	98.78	98.72	98.655	98.583	98.504	98.411	98.296	98.142	97.912	97.529	96.861	95.711	93.956	91.76	89.521	86.794	64.912	5.0732	0.58362	0.1279	0.03922	0.015321	0.007226	0.0039037
99.509	99.497	99.485	99.471	99.457	99.442	99.426	99.409	99.391	99.372	99.352	99.33	99.307	99.283	99.257	99.23	99.201	99.17	99.137	99.102	99.064	99.024	98.982	98.936	98.887	98.836	98.78	98.72	98.655	98.584	98.504	98.411	98.296	98.142	97.912	97.53	96.862	95.714	93.963	91.787	89.632	87.343	73.638	17.02	1.5081	0.28125	0.095593	0.041184	0.020078	0.010626
99.509	99.497	99.485	99.471	99.457	99.442	99.426	99.409	99.391	99.372	99.352	99.33	99.307	99.283	99.257	99.23	99.201	99.17	99.137	99.102	99.064	99.024	98.981	98.936	98.887	98.835	98.78	98.72	98.655	98.583	98.503	98.411	98.296	98.142	97.909	97.52	96.825	95.592	93.622	91.03	88.311	85.578	72.945	14.17	1.9245	0.37856	0.11216	0.044102	0.020734	0.010883
99.509	99.497	99.485	99.471	99.457	99.442	99.426	99.409	99.391	99.372	99.352	99.33	99.307	99.283	99.257	99.23	99.201	99.17	99.137	99.102	99.064	99.024	98.981	98.936	98.887	98.835	98.78	98.72	98.655	98.583	98.503	98.411	98.296	98.142	97.911	97.529	96.86	95.711	93.958	91.776	89.593	87.146	72.188	14.801	1.6644	0.36025	0.11863	0.048079	0.022307	0.011413
99.509	99.497	99.485	99.471	99.457	99.442	99.426	99.409	99.391	99.372	99.352	99.33	99.307	99.283	99.257	99.23	99.201	99.17	99.137	99.102	99.064	99.024	98.981	98.936	98.887	98.835	98.78	98.72	98.655	98.583	98.503	98.411	98.296	98.142	97.912	97.529	96.861	95.712	93.961	91.783	89.609	86.763	61.277	17.86	2.2047	0.38033	0.11715	0.047345	0.022045	0.011295
99.509	99.497	99.485	99.471	99.457	99.442	99.426	99.409	99.391	99.372	99.352	99.33	99.307	99.283	99.257	99.23	99.201	99.17	99.137	99.102	99.064	99.024	98.981	98.936	98.887	98.835	98.78	98.72	98.655	98.583	98.503	98.411	98.296	98.142	97.912	97.529	96.861	95.712	93.961	91.781	89.577	85.416	48.955	16.28	2.1165	0.37542	0.11666	0.047254	0.022013	0.011276
99.509	99.497	99.485	99.471	99.457	99.442	99.426	99.409	99.391	99.372	99.352	99.33	99.307	99.283	99.257	99.23	99.201	99.17	99.137	99.102	99.064	99.024	98.982	98.936	98.887	98.836	98.78	98.72	98.655	98.583	98.504	98.411	98.296	98.142	97.909	97.52	96.826	95.593	93.623	91.033	88.325	85.794	81.609	33.026	2.4653	0.41149	0.11561	0.044568	0.020811	0.0109
99.509	99.497	99.485	99.471	99.457	99.442	99.426	99.409	99.391	99.372	99.352	99.33	99.307	99.283	99.257	99.23	99.201	99.17	99.137	99.102	99.064	99.024	98.981	98.936	98.887	98.835	98.78	98.72	98.655	98.583	98.503	98.41	98.296	98.14	97.902	97.492	96.718	95.229	92.639	89.107	85.559	80.922	42.076	8.1475	1.6191	0.41833	0.13877	0.054645	0.024576	0.012287
99.509	99.497	99.485	99.471	99.457	99.442	99.426	99.409	99.391	99.372	99.352	99.33	99.307	99.283	99.257	99.23	99.201	99.17	99.137	99.102	99.064	99.024	98.982	98.936	98.888	98.836	98.781	98.721	98.657	98.588	98.513	98.429	98.335	98.225	98.09	97.91	97.647	97.222	96.493	95.243	93.271	90.468	81.824	13.923	2.0666	0.51647	0.16534	0.064972	0.030141	0.015772
99.509	99.497	99.485	99.471	99.457	99.442	99.426	99.409	99.391	99.372	99.352	99.33	99.307	99.283	99.257	99.23	99.201	99.17	99.137	99.102	99.064	99.024	98.981	98.936	98.887	98.835	98.78	98.72	98.655	98.583	98.503	98.41	98.296	98.142	97.911	97.528	96.859	95.708	93.953	91.765	89.566	87.323	80.296	17.886	2.1954	0.48083	0.13559	0.047365	0.019986	0.0097741
99.509	99.497	99.485	99.471	99.457	99.442	99.426	99.409	99.391	99.372	99.352	99.33	99.307	99.283	99.257	99.23	99.201	99.17	99.137	99.102	99.064	99.024	98.982	98.936	98.887	98.836	98.78	98.72	98.655	98.584	98.504	98.411	98.296	98.142	97.912	97.53	96.862	95.713	93.962	91.784	89.629	87.558	80.263	29.788	2.8116	0.40416	0.11827	0.047418	0.022107	0.01136
99.509	99.497	99.485	99.471	99.457	99.442	99.426	99.409	99.391	99.372	99.352	99.33	99.307	99.283	99.257	99.23	99.201	99.17	99.137	99.102	99.064	99.024	98.981	98.936	98.887	98.835	98.78	98.72	98.654	98.583	98.503	98.409	98.293	98.135	97.889	97.456	96.626	95.023	92.308	88.809	85.429	79.272	34.999	5.1417	0.80876	0.21417	0.0797	0.035495	0.017631	0.0094227
99.509	99.497	99.485	99.471	99.457	99.442	99.426	99.409	99.391	99.372	99.352	99.33	99.307	99.283	99.257	99.23	99.201	99.17	99.137	99.102	99.064	99.024	98.981	98.936	98.887	98.835	98.78	98.72	98.655	98.583	98.504	98.411	98.296	98.142	97.912	97.531	96.868	95.735	94.028	91.945	89.941	87.652	68.073	26.867	4.4076	0.71074	0.20441	0.076407	0.032584	0.015353
99.509	99.497	99.485	99.471	99.457	99.442	99.426	99.409	99.391	99.372	99.352	99.33	99.307	99.283	99.257	99.23	99.201	99.17	99.137	99.102	99.064	99.024	98.981	98.936	98.887	98.834	98.777	98.715	98.644	98.561	98.457	98.313	98.09	97.713	97.048	95.917	94.233	92.219	90.356	88.914	87.783	86.468	81.029	17.248	1.864	0.44893	0.14476	0.058598	0.028137	0.015135
99.509	99.497	99.485	99.471	99.457	99.442	99.426	99.409	99.391	99.372	99.352	99.33	99.307	99.283	99.257	99.23	99.201	99.17	99.137	99.102	99.064	99.024	98.981	98.936	98.887	98.835	98.78	98.72	98.654	98.583	98.503	98.41	98.295	98.14	97.909	97.525	96.855	95.703	93.943	91.735	88.882	66.284	33.607	10.3	1.2795	0.27048	0.094159	0.040352	0.019335	0.010023
99.509	99.497	99.485	99.471	99.457	99.442	99.426	99.409	99.391	99.372	99.352	99.33	99.307	99.283	99.257	99.23	99.201	99.17	99.137	99.102	99.064	99.024	98.981	98.936	98.887	98.836	98.78	98.72	98.655	98.584	98.504	98.411	98.296	98.142	97.91	97.52	96.826	95.594	93.625	91.038	88.343	85.737	75.242	24.706	3.6709	0.50988	0.12271	0.045408	0.021061	0.011012
99.509	99.497	99.485	99.471	99.457	99.442	99.426	99.409	99.391	99.372	99.352	99.33	99.307	99.283	99.257	99.23	99.201	99.17	99.137	99.102	99.064	99.024	98.981	98.936	98.887	98.835	98.78	98.72	98.654	98.583	98.503	98.41	98.295	98.14	97.909	97.525	96.855	95.704	93.948	91.747	88.92	66.642	38.409	32.862	15.986	3.0545	0.80013	0.32126	0.15157	0.076987
99.509	99.497	99.485	99.471	99.457	99.442	99.426	99.409	99.391	99.372	99.352	99.33	99.307	99.283	99.257	99.23	99.201	99.17	99.137	99.102	99.064	99.024	98.981	98.936	98.887	98.835	98.78	98.72	98.654	98.583	98.503	98.41	98.295	98.14	97.909	97.525	96.855	95.703	93.943	91.735	88.883	66.497	37.225	23.006	4.2426	0.65597	0.17499	0.063749	0.02716	0.012909
99.509	99.497	99.485	99.471	99.457	99.442	99.426	99.409	99.391	99.372	99.352	99.33	99.307	99.283	99.257	99.23	99.201	99.17	99.137	99.102	99.064	99.024	98.981	98.936	98.887	98.836	98.78	98.72	98.655	98.585	98.507	98.419	98.317	98.193	98.03	97.801	97.456	96.912	96.066	94.835	93.241	90.661	61.513	10.703	2.0745	0.55399	0.17371	0.062442	0.025893	0.012258
99.509	99.497	99.485	99.471	99.457	99.442	99.426	99.409	99.391	99.372	99.352	99.33	99.307	99.283	99.257	99.23	99.201	99.17	99.137	99.102	99.064	99.024	98.981	98.936	98.887	98.835	98.78	98.72	98.655	98.585	98.507	98.419	98.316	98.191	98.027	97.797	97.45	96.904	96.052	94.807	93.099	87.404	52.489	36.757	11.018	1.3017	0.2764	0.087585	0.033207	0.014397
99.509	99.497	99.485	99.471	99.457	99.442	99.426	99.409	99.391	99.372	99.352	99.33	99.307	99.283	99.257	99.23	99.201	99.17	99.137	99.102	99.064	99.024	98.981	98.936	98.887	98.835	98.78	98.72	98.655	98.584	98.506	98.418	98.316	98.19	98.027	97.796	97.449	96.903	96.053	94.815	93.182	89.124	54.287	29.794	5.4403	0.76761	0.19699	0.067364	0.027072	0.012432
99.509	99.497	99.485	99.471	99.457	99.442	99.426	99.409	99.391	99.372	99.352	99.33	99.307	99.283	99.257	99.23	99.201	99.17	99.137	99.102	99.064	99.024	98.982	98.936	98.888	98.836	98.78	98.721	98.657	98.588	98.513	98.432	98.342	98.241	98.128	97.996	97.839	97.643	97.388	97.029	96.474	95.228	81.888	33.383	4.2413	0.56311	0.14704	0.053634	0.023586	0.011751
99.509	99.497	99.485	99.471	99.457	99.442	99.426	99.409	99.391	99.372	99.352	99.33	99.307	99.283	99.257	99.23	99.201	99.17	99.137	99.102	99.064	99.024	98.982	98.936	98.887	98.836	98.78	98.721	98.656	98.587	98.511	98.427	98.333	98.222	98.086	97.906	97.642	97.216	96.485	95.228	93.178	88.161	48.986	8.8051	1.0985	0.232	0.070405	0.026405	0.011662	0.0058736
99.509	99.497	99.485	99.471	99.457	99.442	99.426	99.409	99.391	99.372	99.352	99.33	99.307	99.283	99.257	99.23	99.201	99.17	99.137	99.102	99.064	99.024	98.982	98.936	98.888	98.836	98.78	98.721	98.656	98.587	98.511	98.427	98.333	98.222	98.086	97.906	97.642	97.216	96.487	95.236	93.256	89.792	64.647	19.14	2.3419	0.40044	0.12146	0.048428	0.022381	0.011434
[truncated: 11 more columns]

## Sheet: 53,1.6
99.512	99.5	99.488	99.475	99.46	99.446	99.43	99.413	99.396	99.377	99.357	99.336	99.313	99.29	99.264	99.237	99.209	99.178	99.146	99.111	99.074	99.035	98.993	98.948	98.901	98.85	98.795	98.736	98.673	98.604	98.526	98.438	98.331	98.191	97.986	97.653	97.066	96.018	94.28	91.859	89.177	86.365	72.99	20.946	2.6633	0.42499	0.12414	0.05043	0.024028	0.012583
99.512	99.5	99.488	99.475	99.46	99.446	99.43	99.413	99.396	99.377	99.357	99.336	99.313	99.29	99.264	99.237	99.209	99.178	99.146	99.111	99.074	99.035	98.993	98.948	98.901	98.85	98.795	98.736	98.673	98.604	98.527	98.438	98.331	98.191	97.988	97.659	97.09	96.099	94.518	92.42	90.222	88.257	86.058	69.306	6.0789	0.87898	0.22353	0.074979	0.030706	0.014583
99.512	99.5	99.488	99.475	99.46	99.446	99.43	99.413	99.396	99.377	99.357	99.336	99.313	99.29	99.264	99.237	99.209	99.178	99.146	99.111	99.074	99.035	98.993	98.948	98.901	98.85	98.795	98.736	98.673	98.604	98.527	98.438	98.331	98.19	97.983	97.642	97.031	95.916	94.031	91.395	88.55	85.761	71.352	13.234	1.4883	0.28742	0.097207	0.043196	0.021824	0.011851
99.512	99.5	99.488	99.475	99.46	99.446	99.43	99.413	99.396	99.377	99.357	99.336	99.313	99.29	99.264	99.237	99.209	99.178	99.146	99.111	99.074	99.035	98.993	98.949	98.901	98.85	98.796	98.737	98.674	98.605	98.529	98.442	98.339	98.207	98.024	97.743	97.276	96.484	95.2	93.381	91.245	89.005	85.059	39.519	3.7422	0.74894	0.21375	0.078278	0.035003	0.018032
99.512	99.5	99.488	99.475	99.46	99.446	99.43	99.413	99.396	99.377	99.357	99.336	99.313	99.29	99.264	99.237	99.209	99.178	99.146	99.111	99.074	99.035	98.993	98.948	98.901	98.85	98.795	98.736	98.673	98.603	98.526	98.437	98.33	98.19	97.986	97.656	97.086	96.092	94.506	92.398	90.166	87.83	77.642	36.63	5.4404	0.63072	0.156	0.057949	0.025745	0.012741
99.512	99.5	99.488	99.475	99.46	99.446	99.43	99.413	99.396	99.377	99.357	99.336	99.313	99.29	99.264	99.237	99.209	99.178	99.146	99.111	99.074	99.035	98.993	98.949	98.901	98.85	98.796	98.737	98.674	98.605	98.528	98.44	98.333	98.193	97.991	97.663	97.094	96.104	94.523	92.421	90.203	88.072	78.921	17.563	6.5568	1.8632	0.48621	0.14388	0.052312	0.023228
99.512	99.5	99.488	99.475	99.46	99.446	99.43	99.413	99.396	99.377	99.357	99.336	99.313	99.29	99.264	99.237	99.209	99.178	99.146	99.111	99.074	99.035	98.993	98.949	98.901	98.85	98.796	98.737	98.674	98.605	98.528	98.44	98.333	98.194	97.991	97.664	97.096	96.107	94.529	92.433	90.238	88.226	83.575	34.966	5.0498	0.86863	0.23265	0.084134	0.037183	0.018869
99.512	99.5	99.488	99.475	99.46	99.446	99.43	99.413	99.396	99.377	99.357	99.336	99.313	99.29	99.264	99.237	99.209	99.178	99.146	99.111	99.074	99.035	98.993	98.949	98.901	98.85	98.796	98.737	98.674	98.605	98.528	98.44	98.333	98.194	97.99	97.657	97.071	96.019	94.266	91.804	89.039	86.11	73.39	17.696	3.7714	0.89986	0.26682	0.096823	0.041759	0.020636
99.512	99.5	99.488	99.475	99.46	99.446	99.43	99.413	99.396	99.377	99.357	99.336	99.313	99.29	99.264	99.237	99.209	99.178	99.146	99.111	99.074	99.035	98.993	98.948	98.901	98.85	98.795	98.736	98.673	98.604	98.526	98.438	98.331	98.19	97.986	97.652	97.064	96.011	94.255	91.789	89.018	86.135	76.395	19.475	3.4533	0.7674	0.22286	0.079784	0.033622	0.016077
99.512	99.5	99.488	99.475	99.46	99.446	99.43	99.413	99.396	99.377	99.357	99.336	99.313	99.29	99.264	99.237	99.209	99.178	99.146	99.111	99.074	99.035	98.993	98.948	98.901	98.85	98.795	98.736	98.673	98.604	98.526	98.438	98.33	98.187	97.974	97.61	96.925	95.592	93.207	89.857	86.505	83.469	65.765	16.371	2.394	0.42699	0.12466	0.049738	0.023544	0.012337
99.512	99.5	99.488	99.475	99.46	99.446	99.43	99.413	99.396	99.377	99.357	99.336	99.313	99.29	99.264	99.237	99.209	99.178	99.146	99.111	99.074	99.035	98.993	98.948	98.901	98.85	98.795	98.736	98.673	98.604	98.526	98.438	98.331	98.19	97.986	97.652	97.064	96.011	94.255	91.789	89.009	85.77	64.697	16.001	2.8926	0.64614	0.19897	0.074642	0.03224	0.015573
99.512	99.5	99.488	99.475	99.46	99.446	99.43	99.413	99.396	99.377	99.357	99.336	99.313	99.29	99.264	99.237	99.209	99.178	99.146	99.111	99.074	99.035	98.993	98.948	98.901	98.85	98.795	98.736	98.673	98.603	98.526	98.437	98.33	98.189	97.984	97.649	97.059	96.003	94.241	91.76	88.83	79.817	36.803	14.024	2.596	0.58375	0.18381	0.069875	0.030218	0.014496
99.512	99.5	99.488	99.475	99.46	99.446	99.43	99.413	99.396	99.377	99.357	99.336	99.313	99.29	99.264	99.237	99.209	99.178	99.146	99.111	99.074	99.035	98.993	98.948	98.901	98.85	98.795	98.736	98.673	98.603	98.526	98.437	98.33	98.189	97.984	97.649	97.059	96.003	94.241	91.764	88.931	84.364	49.015	15.029	2.6945	0.59449	0.18538	0.070197	0.030321	0.014543
99.512	99.5	99.488	99.475	99.46	99.446	99.43	99.413	99.396	99.377	99.357	99.336	99.313	99.29	99.264	99.237	99.209	99.178	99.146	99.111	99.074	99.035	98.993	98.948	98.901	98.85	98.795	98.736	98.673	98.603	98.526	98.437	98.33	98.19	97.986	97.656	97.085	96.092	94.506	92.398	90.167	87.617	70.025	34.855	10.592	1.6363	0.45425	0.18607	0.088071	0.04503
99.512	99.5	99.488	99.475	99.46	99.446	99.43	99.413	99.396	99.377	99.357	99.336	99.313	99.29	99.264	99.237	99.209	99.178	99.146	99.111	99.074	99.035	98.993	98.948	98.901	98.85	98.795	98.736	98.673	98.604	98.526	98.438	98.331	98.191	97.986	97.653	97.065	96.012	94.257	91.795	89.047	86.244	75.748	21.729	3.291	0.57967	0.15457	0.056595	0.025472	0.013029
99.512	99.5	99.488	99.475	99.46	99.446	99.43	99.413	99.396	99.377	99.357	99.336	99.313	99.29	99.264	99.237	99.209	99.178	99.146	99.111	99.074	99.035	98.993	98.948	98.901	98.85	98.795	98.736	98.673	98.604	98.527	98.438	98.331	98.191	97.988	97.661	97.094	96.112	94.555	92.508	90.394	88.485	84.775	59.264	24.326	3.327	0.54388	0.14749	0.053703	0.023688
99.512	99.5	99.488	99.475	99.46	99.446	99.43	99.413	99.396	99.377	99.357	99.336	99.313	99.29	99.264	99.237	99.209	99.178	99.146	99.111	99.074	99.035	98.993	98.949	98.901	98.85	98.796	98.737	98.674	98.605	98.528	98.44	98.333	98.193	97.991	97.663	97.094	96.104	94.523	92.421	90.2	88.041	81.766	31.422	6.3295	1.38	0.38599	0.1311	0.052471	0.024256
99.512	99.5	99.488	99.475	99.46	99.446	99.43	99.413	99.396	99.377	99.357	99.336	99.313	99.29	99.264	99.237	99.209	99.178	99.146	99.111	99.074	99.035	98.993	98.948	98.901	98.85	98.795	98.736	98.673	98.603	98.526	98.437	98.33	98.189	97.984	97.649	97.059	96.003	94.241	91.764	88.919	83.879	46.522	14.949	2.6836	0.59201	0.18479	0.070021	0.030251	0.014509
99.512	99.5	99.488	99.475	99.46	99.446	99.43	99.413	99.396	99.377	99.357	99.336	99.313	99.29	99.264	99.237	99.209	99.178	99.146	99.111	99.074	99.035	98.993	98.948	98.901	98.85	98.795	98.737	98.674	98.606	98.532	98.45	98.357	98.25	98.118	97.943	97.689	97.283	96.589	95.399	93.485	89.509	57.451	11.603	1.3225	0.30197	0.10855	0.04679	0.022446	0.01163
99.512	99.5	99.488	99.475	99.46	99.446	99.43	99.413	99.396	99.377	99.357	99.336	99.313	99.29	99.264	99.237	99.209	99.178	99.146	99.111	99.074	99.035	98.993	98.948	98.901	98.85	98.795	98.736	98.673	98.604	98.526	98.438	98.331	98.191	97.986	97.652	97.065	96.011	94.255	91.79	89.018	86.098	77.344	20.078	2.1193	0.41514	0.12799	0.051179	0.024032	0.01251
99.512	99.5	99.488	99.475	99.46	99.446	99.43	99.413	99.396	99.377	99.357	99.336	99.313	99.29	99.264	99.237	99.209	99.178	99.146	99.111	99.074	99.035	98.993	98.948	98.901	98.85	98.795	98.737	98.673	98.605	98.529	98.445	98.348	98.231	98.081	97.875	97.57	97.094	96.345	95.227	93.743	91.869	81.574	29.673	4.9021	0.89057	0.24693	0.083925	0.03329	0.015184
99.512	99.5	99.488	99.475	99.46	99.446	99.43	99.413	99.396	99.377	99.357	99.336	99.313	99.29	99.264	99.237	99.209	99.178	99.146	99.111	99.074	99.035	98.993	98.948	98.901	98.85	98.795	98.736	98.673	98.604	98.526	98.438	98.33	98.187	97.973	97.61	96.925	95.59	93.204	89.843	86.436	83.313	69.524	11.143	1.5446	0.35633	0.11798	0.048878	0.023397	0.01231
99.512	99.5	99.488	99.475	99.46	99.446	99.43	99.413	99.396	99.377	99.357	99.336	99.313	99.29	99.264	99.237	99.209	99.178	99.146	99.111	99.074	99.035	98.993	98.949	98.901	98.85	98.796	98.737	98.674	98.607	98.533	98.452	98.361	98.256	98.129	97.965	97.731	97.365	96.745	95.673	93.936	91.416	84.147	43.846	13.979	1.5065	0.24041	0.075155	0.032091	0.015716
99.512	99.5	99.488	99.475	99.46	99.446	99.43	99.413	99.396	99.377	99.357	99.336	99.313	99.29	99.264	99.237	99.209	99.178	99.146	99.111	99.074	99.035	98.993	98.948	98.901	98.85	98.795	98.736	98.673	98.604	98.526	98.438	98.331	98.191	97.986	97.653	97.065	96.012	94.257	91.795	89.045	86.105	69.896	18.577	3.1387	0.5707	0.1537	0.056451	0.025426	0.013003
99.512	99.5	99.488	99.475	99.46	99.446	99.43	99.413	99.396	99.377	99.357	99.336	99.313	99.29	99.264	99.237	99.209	99.178	99.146	99.111	99.074	99.035	98.993	98.948	98.901	98.85	98.795	98.736	98.673	98.604	98.526	98.438	98.331	98.19	97.986	97.652	97.064	96.01	94.253	91.783	88.962	84.571	50.264	15.263	2.8848	0.64574	0.19893	0.074636	0.032239	0.015572
99.512	99.5	99.488	99.475	99.46	99.446	99.43	99.413	99.396	99.377	99.357	99.336	99.313	99.29	99.264	99.237	99.209	99.178	99.146	99.111	99.074	99.035	98.993	98.948	98.901	98.85	98.795	98.736	98.673	98.603	98.526	98.437	98.33	98.189	97.984	97.649	97.059	96.002	94.242	91.774	88.982	84.331	51.347	34.236	23.627	5.7098	0.84735	0.18732	0.059663	0.023259
99.512	99.5	99.488	99.475	99.46	99.446	99.43	99.413	99.396	99.377	99.357	99.336	99.313	99.29	99.264	99.237	99.209	99.178	99.146	99.111	99.074	99.035	98.993	98.948	98.901	98.85	98.795	98.736	98.673	98.603	98.526	98.437	98.33	98.19	97.986	97.656	97.085	96.091	94.504	92.393	90.125	86.639	55.854	12.467	1.5129	0.34073	0.12019	0.050725	0.023848	0.012159
99.512	99.5	99.488	99.475	99.46	99.446	99.43	99.413	99.396	99.377	99.357	99.336	99.313	99.29	99.264	99.237	99.209	99.178	99.146	99.111	99.074	99.035	98.993	98.948	98.901	98.85	98.795	98.736	98.673	98.603	98.526	98.437	98.33	98.189	97.985	97.655	97.084	96.09	94.5	92.363	89.348	65.049	32.776	10.205	1.4122	0.31709	0.11212	0.048563	0.023504	0.012269
99.512	99.5	99.488	99.475	99.46	99.446	99.43	99.413	99.396	99.377	99.357	99.336	99.313	99.29	99.264	99.237	99.209	99.178	99.146	99.111	99.074	99.035	98.993	98.948	98.901	98.85	98.795	98.736	98.673	98.603	98.526	98.437	98.329	98.187	97.981	97.644	97.051	95.987	94.209	91.691	88.598	77.857	37.616	14.727	2.6429	0.58155	0.18207	0.069147	0.029884	0.014317
99.512	99.5	99.488	99.475	99.46	99.446	99.43	99.413	99.396	99.377	99.357	99.336	99.313	99.29	99.264	99.237	99.209	99.178	99.146	99.111	99.074	99.035	98.993	98.948	98.901	98.85	98.795	98.736	98.673	98.603	98.526	98.437	98.329	98.188	97.981	97.645	97.051	95.988	94.212	91.701	88.694	80.66	43.742	18.028	2.4628	0.38999	0.11346	0.045925	0.021731	0.011269
99.512	99.5	99.488	99.475	99.46	99.446	99.43	99.413	99.396	99.377	99.357	99.336	99.313	99.29	99.264	99.237	99.209	99.178	99.146	99.111	99.074	99.035	98.993	98.949	98.901	98.85	98.796	98.737	98.674	98.605	98.528	98.44	98.333	98.193	97.989	97.656	97.069	96.016	94.261	91.8	89.042	86.271	81.493	32.318	3.2534	0.6843	0.19745	0.073605	0.033615	0.017601
99.508	99.496	99.483	99.47	99.455	99.44	99.424	99.408	99.39	99.371	99.351	99.329	99.307	99.283	99.257	99.23	99.201	99.17	99.138	99.103	99.065	99.026	98.984	98.939	98.891	98.839	98.784	98.725	98.661	98.592	98.516	98.43	98.33	98.207	98.045	97.811	97.444	96.838	95.842	94.327	92.254	87.6	55.168	27.877	6.6246	1.2983	0.36681	0.12888	0.052609	0.024423
99.512	99.5	99.488	99.475	99.46	99.446	99.43	99.413	99.396	99.377	99.357	99.336	99.313	99.29	99.264	99.237	99.209	99.178	99.146	99.111	99.074	99.035	98.993	98.948	98.901	98.85	98.795	98.736	98.673	98.604	98.526	98.438	98.331	98.191	97.987	97.659	97.089	96.098	94.515	92.415	90.209	88.2	85.166	51.005	5.3853	0.87528	0.22348	0.074973	0.030703	0.014581
99.512	99.5	99.488	99.475	99.46	99.446	99.43	99.413	99.396	99.377	99.357	99.336	99.313	99.29	99.264	99.237	99.209	99.178	99.146	99.111	99.074	99.035	98.993	98.948	98.901	98.85	98.795	98.736	98.673	98.604	98.527	98.438	98.331	98.191	97.988	97.659	97.09	96.099	94.515	92.404	90.149	87.784	78.419	11.521	0.99688	0.19118	0.053961	0.019731	0.0088602	0.0046291
99.512	99.5	99.488	99.475	99.46	99.446	99.43	99.413	99.396	99.377	99.357	99.336	99.313	99.29	99.264	99.237	99.209	99.178	99.146	99.111	99.074	99.035	98.993	98.948	98.901	98.85	98.795	98.736	98.673	98.604	98.527	98.438	98.331	98.191	97.988	97.66	97.091	96.101	94.52	92.423	90.223	88.126	81.485	31.501	2.8906	0.4191	0.1264	0.051731	0.024486	0.012709
99.512	99.5	99.488	99.475	99.46	99.446	99.43	99.413	99.396	99.377	99.357	99.336	99.313	99.29	99.264	99.237	99.209	99.178	99.146	99.111	99.074	99.035	98.993	98.948	98.901	98.85	98.795	98.736	98.673	98.604	98.526	98.438	98.331	98.191	97.986	97.653	97.065	96.012	94.257	91.798	89.062	86.414	80.457	26.173	3.3275	0.58067	0.15466	0.056607	0.025476	0.013031
99.512	99.5	99.488	99.475	99.46	99.446	99.43	99.413	99.396	99.377	99.357	99.336	99.313	99.29	99.264	99.237	99.209	99.178	99.146	99.111	99.074	99.035	98.993	98.948	98.901	98.85	98.795	98.736	98.673	98.604	98.526	98.438	98.331	98.191	97.988	97.659	97.09	96.098	94.516	92.414	90.197	88.003	80.722	27.831	2.923	0.52809	0.15929	0.061408	0.027545	0.013762
99.512	99.5	99.488	99.475	99.46	99.446	99.43	99.413	99.396	99.377	99.357	99.336	99.313	99.29	99.264	99.237	99.209	99.178	99.146	99.111	99.074	99.035	98.993	98.948	98.901	98.85	98.795	98.736	98.673	98.604	98.526	98.438	98.331	98.191	97.988	97.659	97.09	96.099	94.518	92.419	90.21	87.92	74.682	27.5	4.0806	0.58488	0.15834	0.060379	0.027188	0.013615
99.512	99.5	99.488	99.475	99.46	99.446	99.43	99.413	99.396	99.377	99.357	99.336	99.313	99.29	99.264	99.237	99.209	99.178	99.146	99.111	99.074	99.035	98.993	98.948	98.901	98.85	98.795	98.736	98.673	98.604	98.526	98.438	98.331	98.191	97.988	97.659	97.09	96.099	94.518	92.418	90.198	87.468	63.753	24.368	3.8669	0.57428	0.15743	0.060241	0.027148	0.013594
99.512	99.5	99.488	99.475	99.46	99.446	99.43	99.413	99.396	99.377	99.357	99.336	99.313	99.29	99.264	99.237	99.209	99.178	99.146	99.111	99.074	99.035	98.993	98.948	98.901	98.85	98.795	98.736	98.673	98.604	98.527	98.438	98.331	98.191	97.986	97.653	97.066	96.013	94.259	91.8	89.07	86.499	83.45	57.786	4.731	0.64897	0.16106	0.057422	0.025603	0.013056
99.512	99.5	99.488	99.475	99.46	99.446	99.43	99.413	99.396	99.377	99.357	99.336	99.313	99.29	99.264	99.237	99.209	99.178	99.146	99.111	99.074	99.035	98.993	98.948	98.901	98.85	98.795	98.736	98.673	98.604	98.526	98.438	98.331	98.189	97.981	97.633	96.99	95.749	93.488	90.14	86.511	82.828	60.551	12.953	2.5184	0.59963	0.1871	0.070446	0.030602	0.014898
99.512	99.5	99.488	99.475	99.46	99.446	99.43	99.413	99.396	99.377	99.357	99.336	99.313	99.29	99.264	99.237	99.209	99.178	99.146	99.111	99.074	99.035	98.993	98.949	98.901	98.85	98.796	98.738	98.675	98.607	98.534	98.453	98.362	98.258	98.132	97.968	97.735	97.369	96.748	95.673	93.925	91.388	86.561	30.383	3.2992	0.75388	0.2258	0.083699	0.037155	0.01887
99.512	99.5	99.488	99.475	99.46	99.446	99.43	99.413	99.396	99.377	99.357	99.336	99.313	99.29	99.264	99.237	99.209	99.178	99.146	99.111	99.074	99.035	98.993	98.948	98.901	98.85	98.795	98.736	98.673	98.604	98.526	98.438	98.331	98.191	97.987	97.658	97.088	96.096	94.512	92.405	90.174	88.018	84.032	37.509	3.6691	0.73092	0.19272	0.063167	0.025285	0.011903
99.512	99.5	99.488	99.475	99.46	99.446	99.43	99.413	99.396	99.377	99.357	99.336	99.313	99.29	99.264	99.237	99.209	99.178	99.146	99.111	99.074	99.035	98.993	98.948	98.901	98.85	98.795	98.736	98.673	98.604	98.527	98.438	98.331	98.191	97.988	97.659	97.09	96.1	94.519	92.42	90.218	88.192	84.255	48.082	5.6258	0.64349	0.16095	0.060498	0.027244	0.013681
99.512	99.5	99.488	99.475	99.46	99.446	99.43	99.413	99.396	99.377	99.357	99.336	99.313	99.29	99.264	99.237	99.209	99.178	99.146	99.111	99.074	99.035	98.993	98.948	98.901	98.85	98.795	98.736	98.673	98.603	98.526	98.437	98.329	98.185	97.971	97.606	96.92	95.583	93.19	89.818	86.36	82.247	52.478	9.1849	1.2985	0.30004	0.10361	0.044233	0.021404	0.011245
99.512	99.5	99.488	99.475	99.46	99.446	99.43	99.413	99.396	99.377	99.357	99.336	99.313	99.29	99.264	99.237	99.209	99.178	99.146	99.111	99.074	99.035	98.993	98.948	98.901	98.85	98.795	98.736	98.673	98.604	98.527	98.438	98.331	98.191	97.988	97.66	97.095	96.116	94.569	92.549	90.485	88.524	78.998	36.18	8.0271	1.1189	0.28192	0.09986	0.041241	0.018948
99.512	99.5	99.488	99.475	99.46	99.446	99.43	99.413	99.396	99.377	99.357	99.336	99.313	99.29	99.264	99.237	99.209	99.178	99.146	99.111	99.074	99.035	98.993	98.948	98.9	98.849	98.793	98.732	98.664	98.586	98.489	98.359	98.165	97.843	97.278	96.298	94.768	92.808	90.855	89.284	88.091	86.917	84.015	39.32	3.0968	0.65902	0.19695	0.074804	0.034368	0.017984
99.512	99.5	99.488	99.475	99.46	99.446	99.43	99.413	99.396	99.377	99.357	99.336	99.313	99.29	99.264	99.237	99.209	99.178	99.146	99.111	99.074	99.035	98.993	98.948	98.901	98.85	98.795	98.736	98.673	98.603	98.526	98.437	98.33	98.189	97.985	97.656	97.085	96.091	94.504	92.387	89.941	78.71	38.863	16.904	2.2643	0.39393	0.12387	0.050785	0.023695	0.012055
99.512	99.5	99.488	99.475	99.46	99.446	99.43	99.413	99.396	99.377	99.357	99.336	99.313	99.29	99.264	99.237	99.209	99.178	99.146	99.111	99.074	99.035	98.993	98.948	98.901	98.85	98.795	98.736	98.673	98.604	98.527	98.438	98.331	98.191	97.987	97.653	97.066	96.014	94.26	91.803	89.082	86.513	81.282	37.78	6.7115	0.85859	0.17582	0.058829	0.025934	0.013196
99.512	99.5	99.488	99.475	99.46	99.446	99.43	99.413	99.396	99.377	99.357	99.336	99.313	99.29	99.264	99.237	99.209	99.178	99.146	99.111	99.074	99.035	98.993	98.948	98.901	98.85	98.795	98.736	98.673	98.603	98.526	98.437	98.33	98.189	97.985	97.656	97.085	96.092	94.507	92.396	89.969	78.857	41.307	34.826	22.176	4.9794	1.1112	0.4093	0.18733	0.093661
99.512	99.5	99.488	99.475	99.46	99.446	99.43	99.413	99.396	99.377	99.357	99.336	99.313	99.29	99.264	99.237	99.209	99.178	99.146	99.111	99.074	99.035	98.993	98.948	98.901	98.85	98.795	98.736	98.673	98.603	98.526	98.437	98.33	98.189	97.985	97.656	97.085	96.091	94.504	92.387	89.941	78.767	40.677	28.828	7.5459	1.0563	0.24475	0.083521	0.034303	0.015869
99.512	99.5	99.488	99.475	99.46	99.446	99.43	99.413	99.396	99.377	99.357	99.336	99.313	99.29	99.264	99.237	99.209	99.178	99.146	99.111	99.074	99.035	98.993	98.948	98.901	98.85	98.795	98.737	98.673	98.605	98.529	98.445	98.348	98.231	98.081	97.875	97.569	97.092	96.342	95.222	93.726	91.725	78.263	18.048	3.1638	0.79039	0.23847	0.082357	0.03284	0.015037
99.512	99.5	99.488	99.475	99.46	99.446	99.43	99.413	99.396	99.377	99.357	99.336	99.313	99.29	99.264	99.237	99.209	99.178	99.146	99.111	99.074	99.035	98.993	98.948	98.901	98.85	98.795	98.736	98.673	98.604	98.529	98.444	98.347	98.229	98.079	97.871	97.564	97.085	96.33	95.2	93.653	90.483	63.505	40.52	18.615	2.2986	0.40553	0.11882	0.043208	0.0181
99.512	99.5	99.488	99.475	99.46	99.446	99.43	99.413	99.396	99.377	99.357	99.336	99.313	99.29	99.264	99.237	99.209	99.178	99.146	99.111	99.074	99.035	98.993	98.948	98.901	98.85	98.795	98.736	98.673	98.604	98.528	98.444	98.346	98.228	98.078	97.87	97.563	97.084	96.331	95.205	93.691	91.196	67.911	36.26	10.025	1.2505	0.27858	0.089752	0.034643	0.015383
99.512	99.5	99.488	99.475	99.46	99.446	99.43	99.413	99.396	99.377	99.357	99.336	99.313	99.29	99.264	99.237	99.209	99.178	99.146	99.111	99.074	99.035	98.993	98.949	98.901	98.85	98.796	98.737	98.675	98.607	98.534	98.455	98.368	98.271	98.161	98.036	97.887	97.705	97.47	97.148	96.666	95.773	89.808	46.103	8.4166	0.92339	0.20686	0.070079	0.029465	0.01425
99.512	99.5	99.488	99.475	99.46	99.446	99.43	99.413	99.396	99.377	99.357	99.336	99.313	99.29	99.264	99.237	99.209	99.178	99.146	99.111	99.074	99.035	98.993	98.948	98.901	98.85	98.795	98.737	98.674	98.606	98.533	98.451	98.36	98.255	98.128	97.964	97.73	97.363	96.741	95.662	93.879	90.534	66.122	15.867	1.8976	0.34642	0.096961	0.034398	0.014541	0.0070814
99.512	99.5	99.488	99.475	99.46	99.446	99.43	99.413	99.396	99.377	99.357	99.336	99.313	99.29	99.264	99.237	99.209	99.178	99.146	99.111	99.074	99.035	98.993	98.948	98.901	98.85	98.795	98.737	98.674	98.606	98.533	98.451	98.36	98.255	98.128	97.964	97.73	97.363	96.742	95.667	93.917	91.174	77.886	29.43	4.3517	0.61847	0.16509	0.062003	0.027657	0.013792
[truncated: 11 more columns]
