# Supplementary material for: Trainable High Resolution Melt Curve Machine Learning Classifier for Large-Scale Reliable Genotyping of Sequence Variants
Source: PLoS One. 2014 Oct 2;9(10):e109094. doi: 10.1371/journal.pone.0109094 (PMC4183555; doi:10.1371/journal.pone.0109094)
Supplement: Dataset S2 — DNA sequences of amplicons and simulated melt curves from primer pair no. 2 showing in Table 2 . (XLSX) [file pone.0109094.s002.xlsx]

## Sheet: Seq
Temp	65	65.5	66	66.5	67	67.5	68	68.5	69	69.5	70	70.5	71	71.5	72	72.5	73	73.5	74	74.5	75	75.5	76	76.5	77	77.5	78	78.5	79	79.5	80	80.5	81	81.5	82	82.5	83	83.5	84	84.5	85	85.5	86	86.5	87	87.5	88	88.5	89
10f,10c	ATCGCTTGGGCTTTTGCGCGTGCAGGTTACAAAACGCTGCTGATTGATGCAGACATGCGTAACTCCGTGATGTCAGGTGTCTTTAAACCAAGGGAAAGGATTACTGGACTAACAGAATTTCTATCAGGGACTACAGACCTGTCACAGGGGCTTTGCGATACCAATATTGAGAATCTCTTTGTGATTCAGGCTGGCTCTGTGTCACCAAATCCGATAGCCCTTCTTCAAAGTAGGAATTTCAGTACAATGCTTGAAACCTTGCGTAAATATTTTGACTATATCGTCGTAGACACTGCTCCTGTCGGCGTCGTGATTGATGCGGCTAT
11a	ATCGCTTGGGCTTTTGCGCGTGCAGGTTACAAAACGCTGCTGATTGATGCAGACATGCGTAACTCCGTTATGTCAGGTGTCTTTAAATCAAGGGAAAGGATTACTGGACTAACAGAATTTCTATCAGGGACAACAGACCTGTCACAGGGGCTTTGCGATACCAATATTGAGAATCTCTTTGTGATTCAGGCTGGCTCTGTGTCACCAAATCCGACAGCCCTTCTTCAAAGTAAGAATTTCAGCACAATGCTTGGAACCTTGCGTAAATATTTTGACTATATCGTCGTAGACACTGCTCCTATCGGTATCGTGATTGATGCGGCTAT
11b,11c	ATCGCTTGGGCTTTTGCGCGTGCAGGTTACAAAACGCTGCTGATTGATGCAGACATGCGTAACTCCGTGATGTCAGGTGTCTTTAAACCAAGGGAAAGGATTACTGGACTAACAGAATTTCTATCAGGGACAACAGACCTGTCACAGGGGCTTTGCGATACCAATATTGAGAATCTCTTTGTGATTCAGGCTGGTTCTGTGTCACCAAATCCGACAGCCCTTCTTCAAAGTAAGAATTTCAGTACAATGCTTGGAACCTTGCGTAAATATTTTGACTATATCGTCGTAGACACTGCTCCTATCGGTATCGTGATTGATGCGGCTAT
11f,17a,23f,33d,34,6d	ATCGCTTGGGCTTTTGCGCGTGCAGGTTACAAAACGCTGCTGATTGATGGAGATATTCGCAATTCTGTTATGTTAGGTGTCTTTAAAGCAAGGAATAAGATTACAGGCCTGACAGAATTTTTATCAGGAACTACAGACCTATCACAAGGGCTTTGTGATACCAATATCGAAAATCTCTTTGTAATTCAGGCTGGCTCTGTGTCACCGAATCCGACAGCTCTTCTTCAAAGTAAGAATTTCACTACAATGCTTGAAACCTTGCGTAAATATTTTGACTACATCATTGTAGATACTGCTCCTGTTGGTGTCGTGATTGATGCGGCTAT
12f,44	ATCGCTTGGGCTTTTGCGCGTGCAGGTTACAAAACGCTGCTGATTGATGGAGATATTCGCAATTCTGTTATGTTAGGTGTCTTTAAAGCAAGAGATAAGATTACAGGCCTGACAGAATTTTTATCAGGAACTACAGACCTATCACAAGGGCTTTGTGATACCAATATCGAAAATCTCTTTGTAATTCAGGCTGGCTCTGTGTCACCGAATCCGACAGCTCTTCTTCAAAGTAAGAATTTCAGTACAATGCTTGAAACCTTGCGTAAATATTTTGACTACATCATTGTAGATACTGCTCCTGTCGGTGTCGTGATTGATGCGGCTAT
15a	ATCGCTTGGGCTTTTGCGCGTGCAGGTTACAAAACGCTGCTGATTGATGGAGATATTCGCAATTCTGTTATGTTAGGTGTCTTTAAAGCAAGGGATAAGATTACAGGCCTGACAGAATTTTTATCAGGAACTACAGACCTATCACAAGGGCTTTGTGATACCAATATCGAAAATCTCTTTGTAATTCAGGCTGGCTCTGTGTCACCGAATCCGACAGCTCTTCTTCAAAGTAAGAATTTCAGTACAATGCTTGAAACATTGCGTAAATATTTTGACTACATCATTGTAGATACTGCTCCTGTCGGTGTCGTGATTGATGCGGCTAT
15f	ATCGCTTGGGCTTTTGCGCGTGCAGGTTACAAAACGCTGCTGATTGATGGAGATATTCGCAATTCTGTTATGTTAGGTGTCTTTAAAGCAAGGGATAAGATTACAGGCCTGACAGAATTTTTATCAGGAACTACAGACCTATCACAAGGGCTTTGTGATACCAATATCGAAAATCTCTTTGTAATTCAGGCTGGCTCTGTGTCACCGAATCCGACAGCTCTTCTTCAAAGTAAGAATTTCAGTACAATGCTTGAAACCTTGCGTAAATATTTTGACTATATCATTGTAGATACTGCTCCTGTCGGTGTCGTGATTGATGCGGCTAT
17f,33f,33a,35a,35b,35c,42	ATCGCTTGGGCTTTTGCGCGTGCAGGTTACAAAACGCTGCTGATTGATGGAGATATTCGCAATTCTGTTATGTTAGGTGTCTTTAAAGCAAGGAATAAGATTACAGGCCTGACAGAATTTTTATCAGGAACTACAGACTTATCACAAGGGCTTTGTGATACCAATATCGAAAATCTCTTTGTAATTCAGGCTGGCTCTGTGTCACCGAATCCGACAGCTCTTCTTCAAAGTAAGAATTTCACTACAATGCTTGAAACCTTGCGTAAATATTTTGACTACATCATTGTAGATACTGCTCCTGTTGGTGTCGTGATTGATGCGGCTAT
19a	ATCGCTTGGGCTTTTGCGCGTGCAGGTTACAAAACGCTTCTGATTGATGCAGACATGCGTAACTCCGTTATGTCAGGTGTCTTTAAATCAAGGGAAAGGATTACTGGACTAACAGAATTTCTATCAGGGACAACAGACCTGTCACAGGGGCTTTGCGATACCAATATTGAGAATCTCTTTGTGATTCAGGCTGGCTCTGTGTCACCAAATCCGACAGCCCTTCTTCAAAGTAAGAATTTCACTACAATGCTTGAAACCTTGCGTAAATATTTTGACTATATCGTCGTAGACACTGCCCCTGTCGGTGTCGTGATTGATGCGGCTAT
2	ATCGCTTGGGCTTTTGCGCGTGCAGGTTACAAAACGCTGCTGATTGATGGAGATATTCGCAATTCTGTTATGTTAGGTGTCTTTAAAGCAAGGGATAAGATTACAGGCCTGACAGAATTTTTATCAGGAACTACAGACCTATCACAAGGGCTTTGTGATACCAATATCGAAAATCTCTTTGTAATTCAGGCTGGCTCTGTGTCACCGAATCCGACAGCTCTTCTTCAAAGTAAGAATTTCAGTACAATGCTTGAAACCTTGCGTAAATATTTTGACTACATCATTGTAGATACAGCTCCTGTCGGTGTCGTGATTGATGCGGCTAT
22f,22a	ATCGCTTGGGCTTTTGCGCATGCAGGTTACAAAACGCTGCTGATTGATGGAGATATTCGCAATTCTGTTATGTTAGGTGTCTTTAAAGCAAGGGATAAGATTACAGGCCTGACAGAATTTTTATCAGGAACTACAGACCTATCACAAGGGCTTTGTGATACCAATGTCGAAAATCTCTTTGTAATTCAGGCTGGCTCTGTGTCACCGAATCCGACAGCTCTTCTTCAAAGTAAGAATTTCAGTACAATGCTTGAAACCTTGCGTAAATATTTTGACTACATCATTGTAGATACTGCTCCTGTCGGTGTCGTGATTGATGCGGCTAT
23b	ATCGCTTGGGCTTTTGCGCATGCAGGTTACAAAACGCTGCTGATTGATGCAGACATGCGTAACTCCGTTATGTCAGGTGTCTTTAAATCAAGGGAAAGGATTACTGGGCTAACAGAATTTCTATCAGGGACAACAGACCTGTCACAGGGGCTTTGCGATACCAATGTTGAGAATCTCTTTGTGATTCAGGCTGGCTCTGTGTCACCAAATCCGATAGCCCTTCTTCAAAGTAAGAATTTCAGTACAATGCTTGGAACCTTGCGTAAATATTTTGACTATATCGTCGTAGACACTGCTCCTATCGGTATCGTGATTGATGCGGCTAT
28f,28a,31	ATCGCTTGGGCTTTTGCGCATGCAGGTTACAAAACGCTGCTGATTGATGGAGATATTCGCAATTCTGTTATGTTAGGTGTCTTTAAAGCAAGGGATAAGATTACAGGCCTGACAGAATTTTTATCAGGAACTACAGACCTATCACAAGGGCTTTGTGATACCAATATCGAAAATCTCTTTGTAATTCAGGCTGGCTCTGTGTCACCGAATCCGACAGCTCTTCTTCAAAGTAAGAATTTCAGTACAATGCTTGAAACCTTGCGTAAATATTTTGACTACATCATTGTAGATACTGCTCCTGTCGGTGTCGTGATTGATGCGGCTAT
32f,32a	ATCGCTTGGGCTTTTGCGCGTGCAGGTTACAAAACGCTGCTGATTGATGCAGATATTCGCAATTCTGTTATGTTAGGTGTCTTTAAAGCAAGGGATAAGATTACAGGCCTGACAGAATTTTTATCAGGAACTACAGACCTATCACAAGGGCTTTGTGATACCAATATCGAAAATCTCTTTGTAATTCAGGCTGGCTCTGTGTCACCGAATCCGACAGCTCTTCTTCAAAGTAAGAATTTCAGTACAATGCTTGAAACCTTGCGTAAATATTTTGACTACATCATTGTAGATACTGCTCCTGTCGGTGTCGTGATTGATGCGGCTAT
33c	ATCGCTTGGGCTTTTGCGCGTGCAGGTTACAAAACGCTGCTGATTGATGGAGATATTCGCAATTCTGTTATGTTAGGTGTCTTTAAAGCAAGGAATAAGATTACAGGCCTGACAGAATTTTTATCAGGAACTACAGACCTATCACAAGGGCTTTGTGATACCAATATCGAAAATCTCTTTGTAATTCAGGCTGGCTCTGTGTCACCGAATCCGACAGCTCTTCTTCAAAGTGAGAATTTCACTACAATGCTTGAAACCTTGCGTAAATATTTTGACTACATCATTGTAGATACTGCTCCTATTGGTGTCGTGATTGATGCGGCTAT
41f	ATCGCTTGGGCTTTTGCGCGTGCAGGTTACAAAACGCTGCTGATTGATGGAGATATTCGCAATTCTGTTATGTCAGGTGTCTTTAAAGCAAGGGATAAGATTACAGGCCTGACAGAATTTTTATCAGGAACTACAGACCTATCACAAGGGCTTTGTGATACCAATATCGAAAATCTCTTTGTAATTCAGGCTGGCTCTGTGTCACCGAATCCGACAGCTCTTCTTCAAAGTAAGAATTTCAGTACAATGCTTGAAACCTTGCGTAAATATTTTGACTACATCATTGTAGATACTGCTCCTGTCGGTGTCGTGATTGATGCGGCTAT
6a,6b,8,9a,37,41a	ATCGCTTGGGCTTTTGCGCGTGCAGGTTACAAAACGCTGCTGATTGATGGAGATATTCGCAATTCTGTTATGTTAGGTGTCTTTAAAGCAAGGGATAAGATTACAGGCCTGACAGAATTTTTATCAGGAACTACAGACCTATCACAAGGGCTTTGTGATACCAATATCGAAAATCTCTTTGTAATTCAGGCTGGCTCTGTGTCACCGAATCCGACAGCTCTTCTTCAAAGTAAGAATTTCAGTACAATGCTTGAAACCTTGCGTAAATATTTTGACTACATCATTGTAGATACTGCTCCTGTCGGTGTCGTGATTGATGCGGCTAT
6c	ATCGCTTGGGCTTTTGCGCGTGCAGGATACAAAACGCTGCTGATTGATGGAGATATTCGCAATTCTGTTATGTTAGGTGTCTTTAAAGCAAGGGATAAGATTACAGGCCTGACAGAATTTTTATCAGGAACTACAGACCTATCACAAGGGCTTTGTGATACCAATATCGAAAATCTCTTTGTAATTCAGGCTGGCTCTGTGTCACCGAATCCGACAGCTCTTCTTCAAAGTAAGAATTTCAGTACAATGCTTGAAACCTTGCGTAAATATTTTGACTACATCATTGTAGATACTGCTCCTGTCGGTGTCGTGATTGATGCGGCTAT
9v	ATCGCTTGGGCTTTTGCGCGTGCAGGTTACAAAACGCTGCTGATTGATGGAGATATTCGCAATTCTGTTATGTTAGGTGTCTTTAAAGCAAGGGATAAGATTACAGGCCTGACAGAATTTTTATCAGGAACTACGGACCTATCACAAGGGCTTTGTGATACCAATATCGAAAATCTCTTTGTAATTCAGGCTGGCTCTGTGTCACCGAATCCGACAGCTCTTCTTCAAAGTAAGAATTTCAGTACAATGCTTGAAACCTTGCGTAAATATTTTGACTACATCATTGTAGATACTGCTCCTGTCGGTGTCGTGATTGATGCGGCTAT
[truncated: 12 more columns]

## Sheet: 47,1.4
99.214	99.205	99.196	99.186	99.177	99.167	99.156	99.146	99.135	99.124	99.113	99.101	99.089	99.076	99.063	99.05	99.036	99.021	99.006	98.99	98.973	98.955	98.936	98.916	98.895	98.872	98.848	98.822	98.794	98.763	98.729	98.693	98.652	98.607	98.557	98.501	98.437	98.366	98.285	98.193	98.086	97.954	97.759	97.323	95.625	83.945	21.572	2.0033	0.3914	0.12347
99.214	99.205	99.196	99.186	99.177	99.167	99.156	99.146	99.135	99.124	99.113	99.101	99.089	99.076	99.063	99.05	99.036	99.021	99.005	98.989	98.972	98.954	98.936	98.915	98.894	98.871	98.846	98.819	98.79	98.757	98.722	98.682	98.637	98.585	98.526	98.457	98.374	98.27	98.131	97.92	97.542	96.712	94.615	89.463	79.592	47.544	4.664	0.47706	0.12253	0.044789
99.214	99.205	99.196	99.186	99.177	99.167	99.156	99.146	99.135	99.124	99.113	99.101	99.089	99.076	99.063	99.05	99.036	99.021	99.005	98.989	98.972	98.954	98.936	98.915	98.894	98.871	98.846	98.819	98.79	98.757	98.722	98.682	98.637	98.586	98.526	98.457	98.374	98.268	98.121	97.874	97.33	95.784	91.179	81.401	70.605	56.537	17.604	2.0554	0.35074	0.093124
99.214	99.205	99.196	99.186	99.177	99.167	99.156	99.146	99.135	99.124	99.113	99.101	99.089	99.076	99.063	99.05	99.036	99.021	99.006	98.989	98.973	98.955	98.936	98.916	98.895	98.872	98.848	98.822	98.793	98.762	98.728	98.691	98.649	98.602	98.548	98.484	98.398	98.261	97.957	97.038	93.86	80.664	17.625	1.1709	0.30146	0.14014	0.072248	0.038771	0.0215	0.012275
99.214	99.205	99.196	99.186	99.177	99.167	99.156	99.146	99.135	99.124	99.113	99.101	99.089	99.076	99.063	99.05	99.036	99.021	99.006	98.989	98.973	98.955	98.936	98.916	98.895	98.872	98.848	98.822	98.793	98.762	98.729	98.691	98.65	98.604	98.553	98.494	98.424	98.335	98.194	97.874	96.809	90.337	24.086	1.2801	0.31735	0.14706	0.076122	0.041115	0.022956	0.013194
99.214	99.205	99.196	99.186	99.177	99.167	99.156	99.146	99.135	99.124	99.113	99.101	99.089	99.076	99.063	99.05	99.036	99.021	99.006	98.989	98.973	98.955	98.936	98.916	98.895	98.872	98.848	98.822	98.793	98.762	98.729	98.691	98.65	98.604	98.552	98.492	98.418	98.307	98.069	97.304	94.435	84.441	35.422	2.2965	0.35538	0.14884	0.076264	0.041125	0.022953	0.013191
99.214	99.205	99.196	99.186	99.177	99.167	99.156	99.146	99.135	99.124	99.113	99.101	99.089	99.076	99.063	99.05	99.036	99.021	99.006	98.989	98.973	98.955	98.936	98.916	98.895	98.872	98.848	98.822	98.793	98.762	98.728	98.691	98.649	98.602	98.548	98.481	98.39	98.229	97.842	96.624	92.607	81.454	34.437	2.3134	0.3569	0.14903	0.076255	0.041091	0.022929	0.013179
99.214	99.205	99.196	99.186	99.177	99.167	99.156	99.146	99.135	99.124	99.113	99.101	99.089	99.076	99.063	99.05	99.036	99.021	99.006	98.989	98.973	98.955	98.936	98.916	98.895	98.872	98.848	98.822	98.793	98.762	98.728	98.691	98.649	98.602	98.548	98.484	98.398	98.261	97.957	97.034	93.684	71.349	7.4326	0.78137	0.28543	0.13874	0.071976	0.038688	0.021465	0.012256
99.214	99.205	99.196	99.186	99.177	99.167	99.156	99.146	99.135	99.124	99.113	99.101	99.089	99.076	99.063	99.05	99.036	99.021	99.006	98.989	98.973	98.955	98.936	98.916	98.895	98.872	98.848	98.822	98.793	98.762	98.729	98.692	98.65	98.605	98.554	98.497	98.432	98.359	98.275	98.178	98.061	97.898	97.585	96.625	91.545	34.046	1.5657	0.23239	0.089993	0.043982
99.214	99.205	99.196	99.186	99.177	99.167	99.156	99.146	99.135	99.124	99.113	99.101	99.089	99.076	99.063	99.05	99.036	99.021	99.006	98.989	98.973	98.955	98.936	98.916	98.895	98.872	98.848	98.822	98.793	98.762	98.729	98.691	98.65	98.604	98.553	98.494	98.424	98.335	98.195	97.879	96.86	92.538	50.728	2.8482	0.37215	0.1507	0.076623	0.041215	0.022983	0.013204
99.214	99.205	99.196	99.186	99.177	99.167	99.156	99.146	99.135	99.124	99.113	99.101	99.089	99.076	99.063	99.05	99.036	99.021	99.006	98.989	98.973	98.955	98.936	98.916	98.895	98.872	98.848	98.822	98.793	98.762	98.728	98.691	98.649	98.603	98.551	98.491	98.42	98.328	98.184	97.856	96.792	92.232	48.62	2.4713	0.22474	0.072587	0.035036	0.018866	0.010726	0.0063219
99.214	99.205	99.196	99.186	99.177	99.167	99.156	99.146	99.135	99.124	99.113	99.101	99.089	99.076	99.063	99.05	99.036	99.021	99.005	98.989	98.972	98.954	98.936	98.915	98.894	98.871	98.846	98.819	98.789	98.757	98.721	98.681	98.636	98.584	98.524	98.454	98.37	98.262	98.112	97.857	97.285	95.613	90.572	80.318	69.257	38.144	3.4164	0.23819	0.039742	0.012985
99.214	99.205	99.196	99.186	99.177	99.167	99.156	99.146	99.135	99.124	99.113	99.101	99.089	99.076	99.063	99.05	99.036	99.021	99.006	98.989	98.973	98.955	98.936	98.916	98.895	98.872	98.848	98.822	98.793	98.762	98.728	98.691	98.649	98.603	98.551	98.491	98.42	98.328	98.183	97.854	96.744	89.063	18.179	0.76017	0.14152	0.061871	0.032581	0.01819	0.01052	0.006253
99.214	99.205	99.196	99.186	99.177	99.167	99.156	99.146	99.135	99.124	99.113	99.101	99.089	99.076	99.063	99.05	99.036	99.021	99.006	98.989	98.973	98.955	98.936	98.916	98.895	98.872	98.848	98.822	98.793	98.762	98.729	98.691	98.65	98.604	98.553	98.494	98.424	98.335	98.195	97.88	96.866	92.778	58.055	3.8768	0.44663	0.16952	0.083846	0.044205	0.024261	0.013763
99.214	99.205	99.196	99.186	99.177	99.167	99.156	99.146	99.135	99.124	99.113	99.101	99.089	99.076	99.063	99.05	99.036	99.021	99.006	98.989	98.973	98.955	98.936	98.916	98.895	98.872	98.848	98.821	98.793	98.761	98.727	98.688	98.644	98.592	98.527	98.433	98.273	97.939	97.11	94.884	89.451	76.451	20.038	1.3417	0.32051	0.1454	0.073876	0.039209	0.021554	0.01222
99.214	99.205	99.196	99.186	99.177	99.167	99.156	99.146	99.135	99.124	99.113	99.101	99.089	99.076	99.063	99.05	99.036	99.021	99.006	98.989	98.973	98.955	98.936	98.916	98.895	98.872	98.848	98.822	98.793	98.762	98.729	98.691	98.65	98.604	98.553	98.494	98.424	98.335	98.195	97.881	96.873	93.058	69.67	7.1108	0.55567	0.16759	0.079874	0.042026	0.023206	0.013271
99.214	99.205	99.196	99.186	99.177	99.167	99.156	99.146	99.135	99.124	99.113	99.101	99.089	99.076	99.063	99.05	99.036	99.021	99.006	98.989	98.973	98.955	98.936	98.916	98.895	98.872	98.848	98.822	98.793	98.762	98.729	98.691	98.65	98.604	98.553	98.494	98.424	98.335	98.195	97.879	96.86	92.538	50.728	2.8482	0.37216	0.15071	0.076627	0.041218	0.022984	0.013205
99.214	99.205	99.196	99.186	99.177	99.167	99.156	99.146	99.135	99.124	99.113	99.101	99.089	99.076	99.063	99.05	99.036	99.021	99.006	98.989	98.973	98.955	98.936	98.916	98.895	98.872	98.848	98.822	98.793	98.762	98.729	98.691	98.65	98.604	98.553	98.494	98.424	98.335	98.194	97.877	96.847	92.106	41.233	1.9305	0.26876	0.11133	0.057375	0.031333	0.017752	0.010366
99.214	99.205	99.196	99.186	99.177	99.167	99.156	99.146	99.135	99.124	99.113	99.101	99.089	99.076	99.063	99.05	99.036	99.021	99.006	98.989	98.973	98.955	98.936	98.916	98.895	98.872	98.848	98.822	98.793	98.762	98.729	98.691	98.65	98.604	98.553	98.494	98.424	98.335	98.195	97.879	96.87	93.121	73.61	9.4349	0.61147	0.16301	0.078122	0.041601	0.023138	0.013286
[truncated: 11 more columns]

## Sheet: 47,1.5
99.216	99.207	99.198	99.188	99.179	99.169	99.159	99.148	99.138	99.127	99.115	99.104	99.092	99.079	99.066	99.053	99.039	99.024	99.009	98.993	98.977	98.959	98.941	98.921	98.9	98.878	98.854	98.829	98.801	98.771	98.739	98.703	98.663	98.62	98.571	98.517	98.456	98.387	98.31	98.221	98.119	97.997	97.83	97.509	96.453	90.564	43.067	3.9553	0.60785	0.17101
99.216	99.207	99.198	99.188	99.179	99.169	99.159	99.148	99.138	99.127	99.115	99.104	99.092	99.079	99.066	99.053	99.039	99.024	99.009	98.993	98.976	98.959	98.94	98.92	98.899	98.877	98.852	98.826	98.798	98.766	98.731	98.693	98.649	98.6	98.544	98.478	98.4	98.304	98.177	97.994	97.684	97.044	95.474	91.489	83.253	63.936	11.149	0.87325	0.17568	0.059805
99.216	99.207	99.198	99.188	99.179	99.169	99.159	99.148	99.138	99.127	99.115	99.104	99.092	99.079	99.066	99.053	99.039	99.024	99.009	98.993	98.976	98.959	98.94	98.92	98.899	98.877	98.852	98.826	98.798	98.766	98.731	98.693	98.649	98.6	98.544	98.478	98.4	98.302	98.171	97.966	97.551	96.445	93.094	84.84	73.747	62.87	30.725	4.0507	0.5769	0.1361
99.216	99.207	99.198	99.188	99.179	99.169	99.159	99.148	99.138	99.127	99.115	99.104	99.092	99.079	99.066	99.053	99.039	99.024	99.009	98.993	98.977	98.959	98.941	98.921	98.9	98.878	98.854	98.828	98.801	98.77	98.737	98.701	98.661	98.616	98.564	98.503	98.426	98.311	98.082	97.444	95.277	87.405	38.432	2.4159	0.4072	0.17347	0.087682	0.046591	0.025596	0.014491
99.216	99.207	99.198	99.188	99.179	99.169	99.159	99.148	99.138	99.127	99.115	99.104	99.092	99.079	99.066	99.053	99.039	99.024	99.009	98.993	98.977	98.959	98.941	98.921	98.9	98.878	98.854	98.828	98.801	98.771	98.738	98.702	98.662	98.617	98.568	98.511	98.445	98.364	98.245	98.008	97.297	94.061	51.854	2.7629	0.43017	0.18213	0.092279	0.049334	0.02729	0.015556
99.216	99.207	99.198	99.188	99.179	99.169	99.159	99.148	99.138	99.127	99.115	99.104	99.092	99.079	99.066	99.053	99.039	99.024	99.009	98.993	98.977	98.959	98.941	98.921	98.9	98.878	98.854	98.828	98.801	98.771	98.738	98.702	98.662	98.617	98.567	98.51	98.441	98.346	98.167	97.649	95.734	88.95	58.163	5.4757	0.53653	0.1865	0.092574	0.049358	0.027288	0.015552
99.216	99.207	99.198	99.188	99.179	99.169	99.159	99.148	99.138	99.127	99.115	99.104	99.092	99.079	99.066	99.053	99.039	99.024	99.009	98.993	98.977	98.959	98.941	98.921	98.9	98.878	98.854	98.828	98.801	98.77	98.737	98.701	98.661	98.616	98.564	98.502	98.42	98.289	98.004	97.161	94.334	86.132	55.998	5.4873	0.53978	0.18686	0.092595	0.049325	0.02726	0.015537
99.216	99.207	99.198	99.188	99.179	99.169	99.159	99.148	99.138	99.127	99.115	99.104	99.092	99.079	99.066	99.053	99.039	99.024	99.009	98.993	98.977	98.959	98.941	98.921	98.9	98.878	98.854	98.828	98.801	98.77	98.737	98.701	98.661	98.616	98.564	98.503	98.426	98.311	98.082	97.443	95.226	84.329	18.822	1.305	0.36609	0.17074	0.087251	0.046474	0.025552	0.014468
99.216	99.207	99.198	99.188	99.179	99.169	99.159	99.148	99.138	99.127	99.115	99.104	99.092	99.079	99.066	99.053	99.039	99.024	99.009	98.993	98.977	98.959	98.941	98.921	98.9	98.878	98.854	98.829	98.801	98.771	98.738	98.702	98.662	98.618	98.569	98.513	98.451	98.381	98.301	98.208	98.098	97.955	97.712	97.065	94.356	63.41	4.0056	0.36305	0.11691	0.054631
99.216	99.207	99.198	99.188	99.179	99.169	99.159	99.148	99.138	99.127	99.115	99.104	99.092	99.079	99.066	99.053	99.039	99.024	99.009	98.993	98.977	98.959	98.941	98.921	98.9	98.878	98.854	98.828	98.801	98.771	98.738	98.702	98.662	98.617	98.568	98.511	98.445	98.364	98.246	98.01	97.319	94.677	74.503	7.416	0.57966	0.18989	0.093153	0.049494	0.027329	0.015568
99.216	99.207	99.198	99.188	99.179	99.169	99.159	99.148	99.138	99.127	99.115	99.104	99.092	99.079	99.066	99.053	99.039	99.024	99.009	98.993	98.977	98.959	98.941	98.921	98.9	98.878	98.854	98.828	98.801	98.77	98.737	98.701	98.661	98.616	98.566	98.509	98.442	98.358	98.236	97.992	97.272	94.497	73.126	6.757	0.40177	0.09637	0.043299	0.022768	0.012762	0.0074473
99.216	99.207	99.198	99.188	99.179	99.169	99.159	99.148	99.138	99.127	99.115	99.104	99.092	99.079	99.066	99.053	99.039	99.024	99.009	98.993	98.976	98.959	98.94	98.92	98.899	98.877	98.852	98.826	98.797	98.766	98.731	98.692	98.649	98.599	98.542	98.476	98.396	98.297	98.163	97.952	97.518	96.333	92.664	83.82	72.737	53.765	8.4162	0.52052	0.063721	0.017757
99.216	99.207	99.198	99.188	99.179	99.169	99.159	99.148	99.138	99.127	99.115	99.104	99.092	99.079	99.066	99.053	99.039	99.024	99.009	98.993	98.977	98.959	98.941	98.921	98.9	98.878	98.854	98.828	98.801	98.77	98.737	98.701	98.661	98.616	98.566	98.508	98.441	98.358	98.236	97.991	97.256	93.668	43.983	1.8197	0.2053	0.077543	0.039462	0.02175	0.012461	0.0073496
99.216	99.207	99.198	99.188	99.179	99.169	99.159	99.148	99.138	99.127	99.115	99.104	99.092	99.079	99.066	99.053	99.039	99.024	99.009	98.993	98.977	98.959	98.941	98.921	98.9	98.878	98.854	98.828	98.801	98.771	98.738	98.702	98.662	98.617	98.568	98.511	98.445	98.364	98.246	98.011	97.322	94.743	78.157	10.113	0.72266	0.21589	0.10251	0.053316	0.02895	0.016273
99.216	99.207	99.198	99.188	99.179	99.169	99.159	99.148	99.138	99.127	99.115	99.104	99.092	99.079	99.066	99.053	99.039	99.024	99.009	98.993	98.977	98.959	98.941	98.921	98.9	98.878	98.854	98.828	98.8	98.77	98.736	98.699	98.657	98.608	98.547	98.464	98.331	98.07	97.452	95.81	91.584	82.348	40.547	2.8445	0.44001	0.18117	0.09007	0.047281	0.02573	0.014456
99.216	99.207	99.198	99.188	99.179	99.169	99.159	99.148	99.138	99.127	99.115	99.104	99.092	99.079	99.066	99.053	99.039	99.024	99.009	98.993	98.977	98.959	98.941	98.921	98.9	98.878	98.854	98.828	98.801	98.771	98.738	98.702	98.662	98.617	98.568	98.511	98.445	98.364	98.246	98.011	97.325	94.821	82.967	18.464	1.0503	0.22202	0.098354	0.050728	0.027661	0.015665
99.216	99.207	99.198	99.188	99.179	99.169	99.159	99.148	99.138	99.127	99.115	99.104	99.092	99.079	99.066	99.053	99.039	99.024	99.009	98.993	98.977	98.959	98.941	98.921	98.9	98.878	98.854	98.828	98.801	98.771	98.738	98.702	98.662	98.617	98.568	98.511	98.445	98.364	98.246	98.01	97.319	94.677	74.503	7.416	0.57968	0.1899	0.09316	0.049498	0.027331	0.015569
99.216	99.207	99.198	99.188	99.179	99.169	99.159	99.148	99.138	99.127	99.115	99.104	99.092	99.079	99.066	99.053	99.039	99.024	99.009	98.993	98.977	98.959	98.941	98.921	98.9	98.878	98.854	98.828	98.801	98.771	98.738	98.702	98.662	98.617	98.568	98.511	98.445	98.364	98.245	98.009	97.312	94.557	68.617	5.0157	0.41202	0.14006	0.069653	0.037552	0.021063	0.012194
99.216	99.207	99.198	99.188	99.179	99.169	99.159	99.148	99.138	99.127	99.115	99.104	99.092	99.079	99.066	99.053	99.039	99.024	99.009	98.993	98.977	98.959	98.941	98.921	98.9	98.878	98.854	98.828	98.801	98.771	98.738	98.702	98.662	98.617	98.568	98.511	98.445	98.364	98.246	98.011	97.322	94.83	84.324	23.778	1.2538	0.21894	0.09581	0.050057	0.02753	0.015667
[truncated: 11 more columns]

## Sheet: 47,1.6
99.218	99.209	99.2	99.19	99.181	99.171	99.161	99.15	99.14	99.129	99.118	99.106	99.094	99.082	99.069	99.056	99.042	99.027	99.012	98.997	98.98	98.963	98.945	98.926	98.905	98.883	98.86	98.835	98.808	98.779	98.747	98.712	98.673	98.631	98.584	98.531	98.472	98.406	98.331	98.246	98.149	98.033	97.884	97.631	96.922	93.564	65.318	8.0248	0.96791	0.23745
99.218	99.209	99.2	99.19	99.181	99.171	99.161	99.15	99.14	99.129	99.118	99.106	99.094	99.082	99.069	99.056	99.042	99.027	99.012	98.997	98.98	98.963	98.944	98.925	98.904	98.882	98.858	98.832	98.805	98.774	98.74	98.703	98.661	98.613	98.559	98.496	98.422	98.332	98.216	98.054	97.792	97.28	96.079	92.997	86.09	72.843	23.623	1.7076	0.25682	0.079405
99.218	99.209	99.2	99.19	99.181	99.171	99.161	99.15	99.14	99.129	99.118	99.106	99.094	99.082	99.069	99.056	99.042	99.027	99.012	98.997	98.98	98.963	98.944	98.925	98.904	98.882	98.858	98.832	98.805	98.774	98.74	98.703	98.661	98.613	98.559	98.496	98.422	98.331	98.212	98.035	97.705	96.887	94.436	87.756	76.826	66.675	44.013	7.8261	0.96623	0.19913
99.218	99.209	99.2	99.19	99.181	99.171	99.161	99.15	99.14	99.129	99.118	99.106	99.094	99.082	99.069	99.056	99.042	99.027	99.012	98.997	98.98	98.963	98.945	98.925	98.905	98.883	98.86	98.835	98.807	98.778	98.746	98.71	98.671	98.627	98.578	98.52	98.449	98.349	98.167	97.705	96.191	90.888	60.998	5.3855	0.58112	0.21374	0.10534	0.055365	0.030161	0.016946
99.218	99.209	99.2	99.19	99.181	99.171	99.161	99.15	99.14	99.129	99.118	99.106	99.094	99.082	99.069	99.056	99.042	99.027	99.012	98.997	98.98	98.963	98.945	98.925	98.905	98.883	98.86	98.835	98.807	98.778	98.746	98.711	98.672	98.629	98.581	98.526	98.464	98.388	98.284	98.097	97.597	95.651	75.487	6.5939	0.61761	0.22467	0.11078	0.058547	0.032114	0.018169
99.218	99.209	99.2	99.19	99.181	99.171	99.161	99.15	99.14	99.129	99.118	99.106	99.094	99.082	99.069	99.056	99.042	99.027	99.012	98.997	98.98	98.963	98.945	98.925	98.905	98.883	98.86	98.835	98.807	98.778	98.746	98.711	98.672	98.629	98.581	98.526	98.461	98.377	98.233	97.865	96.56	91.775	73.44	12.796	0.89668	0.23532	0.11138	0.058598	0.032114	0.018166
99.218	99.209	99.2	99.19	99.181	99.171	99.161	99.15	99.14	99.129	99.118	99.106	99.094	99.082	99.069	99.056	99.042	99.027	99.012	98.997	98.98	98.963	98.945	98.925	98.905	98.883	98.86	98.835	98.807	98.778	98.746	98.71	98.671	98.628	98.578	98.519	98.445	98.334	98.112	97.507	95.501	89.294	70.582	12.679	0.90338	0.23595	0.11145	0.058569	0.032082	0.018147
99.218	99.209	99.2	99.19	99.181	99.171	99.161	99.15	99.14	99.129	99.118	99.106	99.094	99.082	99.069	99.056	99.042	99.027	99.012	98.997	98.98	98.963	98.945	98.925	98.905	98.883	98.86	98.834	98.807	98.778	98.746	98.71	98.671	98.627	98.578	98.52	98.449	98.349	98.167	97.704	96.174	89.931	39.597	2.4555	0.47727	0.20825	0.10465	0.055199	0.030103	0.01692
99.218	99.209	99.2	99.19	99.181	99.171	99.161	99.15	99.14	99.129	99.118	99.106	99.094	99.082	99.069	99.056	99.042	99.027	99.012	98.997	98.98	98.963	98.945	98.925	98.905	98.883	98.86	98.835	98.808	98.778	98.746	98.711	98.672	98.629	98.582	98.528	98.468	98.4	98.323	98.235	98.131	98	97.8	97.337	95.655	81.861	10.537	0.62405	0.15336	0.067517
99.218	99.209	99.2	99.19	99.181	99.171	99.161	99.15	99.14	99.129	99.118	99.106	99.094	99.082	99.069	99.056	99.042	99.027	99.012	98.997	98.98	98.963	98.945	98.925	98.905	98.883	98.86	98.835	98.807	98.778	98.746	98.711	98.672	98.629	98.581	98.526	98.464	98.388	98.284	98.099	97.608	95.853	86.079	18.652	1.016	0.24157	0.11231	0.058799	0.03217	0.018186
99.218	99.209	99.2	99.19	99.181	99.171	99.161	99.15	99.14	99.129	99.118	99.106	99.094	99.082	99.069	99.056	99.042	99.027	99.012	98.997	98.98	98.963	98.945	98.925	98.905	98.883	98.86	98.834	98.807	98.778	98.746	98.71	98.671	98.628	98.579	98.524	98.46	98.383	98.276	98.084	97.573	95.735	85.372	17.422	0.79866	0.13144	0.053348	0.027233	0.015044	0.0086949
99.218	99.209	99.2	99.19	99.181	99.171	99.161	99.15	99.14	99.129	99.118	99.106	99.094	99.082	99.069	99.056	99.042	99.027	99.012	98.997	98.98	98.963	98.944	98.925	98.904	98.882	98.858	98.832	98.804	98.774	98.74	98.702	98.66	98.612	98.558	98.494	98.419	98.326	98.205	98.023	97.681	96.81	94.136	86.883	75.776	62.812	18.133	1.1551	0.10712	0.024544
99.218	99.209	99.2	99.19	99.181	99.171	99.161	99.15	99.14	99.129	99.118	99.106	99.094	99.082	99.069	99.056	99.042	99.027	99.012	98.997	98.98	98.963	98.945	98.925	98.905	98.883	98.86	98.834	98.807	98.778	98.745	98.71	98.671	98.628	98.579	98.524	98.46	98.383	98.276	98.084	97.567	95.494	70.566	4.6328	0.32261	0.097568	0.047419	0.025734	0.014613	0.0085583
99.218	99.209	99.2	99.19	99.181	99.171	99.161	99.15	99.14	99.129	99.118	99.106	99.094	99.082	99.069	99.056	99.042	99.027	99.012	98.997	98.98	98.963	98.945	98.925	98.905	98.883	98.86	98.835	98.807	98.778	98.746	98.711	98.672	98.629	98.581	98.526	98.464	98.388	98.284	98.099	97.61	95.875	87.342	24.319	1.316	0.27849	0.12429	0.063603	0.034191	0.019059
99.218	99.209	99.2	99.19	99.181	99.171	99.161	99.15	99.14	99.129	99.118	99.106	99.094	99.082	99.069	99.056	99.042	99.027	99.012	98.997	98.98	98.963	98.945	98.925	98.905	98.883	98.86	98.834	98.807	98.777	98.745	98.709	98.668	98.621	98.564	98.49	98.376	98.165	97.688	96.452	93.182	85.832	60.272	6.3987	0.64226	0.22485	0.10871	0.056382	0.0304	0.016942
99.218	99.209	99.2	99.19	99.181	99.171	99.161	99.15	99.14	99.129	99.118	99.106	99.094	99.082	99.069	99.056	99.042	99.027	99.012	98.997	98.98	98.963	98.945	98.925	98.905	98.883	98.86	98.835	98.807	98.778	98.746	98.711	98.672	98.629	98.581	98.527	98.464	98.388	98.284	98.099	97.611	95.901	88.927	38.964	2.2001	0.30508	0.1206	0.060638	0.032652	0.018324
99.218	99.209	99.2	99.19	99.181	99.171	99.161	99.15	99.14	99.129	99.118	99.106	99.094	99.082	99.069	99.056	99.042	99.027	99.012	98.997	98.98	98.963	98.945	98.925	98.905	98.883	98.86	98.835	98.807	98.778	98.746	98.711	98.672	98.629	98.581	98.526	98.464	98.388	98.284	98.099	97.608	95.853	86.079	18.652	1.0161	0.24159	0.11232	0.058804	0.032172	0.018187
99.218	99.209	99.2	99.19	99.181	99.171	99.161	99.15	99.14	99.129	99.118	99.106	99.094	99.082	99.069	99.056	99.042	99.027	99.012	98.997	98.98	98.963	98.945	98.925	98.905	98.883	98.86	98.835	98.807	98.778	98.746	98.711	98.672	98.629	98.581	98.526	98.464	98.388	98.284	98.098	97.604	95.811	83.845	13.073	0.70745	0.17766	0.08387	0.044532	0.024743	0.014212
99.218	99.209	99.2	99.19	99.181	99.171	99.161	99.15	99.14	99.129	99.118	99.106	99.094	99.082	99.069	99.056	99.042	99.027	99.012	98.997	98.98	98.963	98.945	98.925	98.905	98.883	98.86	98.835	98.807	98.778	98.746	98.711	98.672	98.629	98.581	98.526	98.464	98.388	98.284	98.099	97.609	95.899	89.334	46.121	2.7976	0.31053	0.11719	0.059637	0.032434	0.018306
[truncated: 11 more columns]

## Sheet: 50,1.4
99.215	99.206	99.197	99.188	99.178	99.168	99.158	99.147	99.137	99.126	99.114	99.103	99.09	99.078	99.065	99.052	99.038	99.023	99.008	98.992	98.975	98.957	98.939	98.919	98.898	98.876	98.852	98.826	98.798	98.768	98.735	98.699	98.659	98.615	98.566	98.511	98.449	98.379	98.3	98.21	98.106	97.981	97.804	97.445	96.184	88.572	33.717	3.0029	0.5094	0.15022
99.215	99.206	99.197	99.188	99.178	99.168	99.158	99.147	99.137	99.126	99.114	99.103	99.09	99.078	99.065	99.051	99.037	99.023	99.008	98.992	98.975	98.957	98.938	98.918	98.897	98.874	98.85	98.823	98.795	98.763	98.728	98.689	98.645	98.595	98.537	98.47	98.39	98.291	98.16	97.967	97.632	96.925	95.169	90.748	81.932	58.457	7.9465	0.68028	0.15211	0.053357
99.215	99.206	99.197	99.188	99.178	99.168	99.158	99.147	99.137	99.126	99.114	99.103	99.09	99.078	99.065	99.051	99.037	99.023	99.008	98.992	98.975	98.957	98.938	98.918	98.897	98.874	98.85	98.823	98.795	98.763	98.728	98.689	98.645	98.595	98.537	98.47	98.39	98.289	98.153	97.933	97.473	96.215	92.413	83.52	72.517	60.783	25.211	3.0943	0.47292	0.11707
99.215	99.206	99.197	99.188	99.178	99.168	99.158	99.147	99.137	99.126	99.114	99.103	99.09	99.078	99.065	99.052	99.038	99.023	99.008	98.992	98.975	98.957	98.939	98.919	98.898	98.876	98.852	98.826	98.798	98.767	98.734	98.697	98.656	98.61	98.558	98.496	98.416	98.293	98.038	97.305	94.791	85.311	29.242	1.7849	0.35982	0.15952	0.081288	0.043367	0.023923	0.013581
99.215	99.206	99.197	99.188	99.178	99.168	99.158	99.147	99.137	99.126	99.114	99.103	99.09	99.078	99.065	99.052	99.038	99.023	99.008	98.992	98.975	98.957	98.939	98.919	98.898	98.876	98.852	98.826	98.798	98.767	98.734	98.698	98.657	98.612	98.562	98.504	98.437	98.353	98.227	97.961	97.134	92.987	40.195	1.9994	0.37951	0.16743	0.085584	0.045947	0.02552	0.014586
99.215	99.206	99.197	99.188	99.178	99.168	99.158	99.147	99.137	99.126	99.114	99.103	99.09	99.078	99.065	99.052	99.038	99.023	99.008	98.992	98.975	98.957	98.939	98.919	98.898	98.876	98.852	98.826	98.798	98.767	98.734	98.698	98.657	98.612	98.562	98.503	98.433	98.332	98.133	97.531	95.29	87.436	49.691	3.8572	0.45079	0.1705	0.085805	0.045964	0.025517	0.014583
99.215	99.206	99.197	99.188	99.178	99.168	99.158	99.147	99.137	99.126	99.114	99.103	99.09	99.078	99.065	99.052	99.038	99.023	99.008	98.992	98.975	98.957	98.939	98.919	98.898	98.876	98.852	98.826	98.798	98.767	98.734	98.697	98.656	98.611	98.558	98.494	98.409	98.268	97.947	96.976	93.73	84.521	47.964	3.876	0.45319	0.17078	0.085813	0.04593	0.025491	0.014569
99.215	99.206	99.197	99.188	99.178	99.168	99.158	99.147	99.137	99.126	99.114	99.103	99.09	99.078	99.065	99.052	99.038	99.023	99.008	98.992	98.975	98.957	98.939	98.919	98.898	98.876	98.852	98.826	98.798	98.767	98.734	98.697	98.656	98.61	98.558	98.496	98.416	98.293	98.038	97.302	94.71	80.451	13.172	1.0474	0.33148	0.15744	0.080931	0.043266	0.023882	0.01356
99.215	99.206	99.197	99.188	99.178	99.168	99.158	99.147	99.137	99.126	99.114	99.103	99.09	99.078	99.065	99.052	99.038	99.023	99.008	98.992	98.975	98.957	98.939	98.919	98.898	98.876	98.852	98.826	98.798	98.768	98.734	98.698	98.657	98.613	98.563	98.507	98.444	98.373	98.291	98.197	98.084	97.934	97.668	96.916	93.526	52.329	2.7348	0.30092	0.10536	0.050159
99.215	99.206	99.197	99.188	99.178	99.168	99.158	99.147	99.137	99.126	99.114	99.103	99.09	99.078	99.065	99.052	99.038	99.023	99.008	98.992	98.975	98.957	98.939	98.919	98.898	98.876	98.852	98.826	98.798	98.767	98.734	98.698	98.657	98.612	98.562	98.505	98.437	98.353	98.227	97.965	97.163	93.994	66.632	5.0398	0.4801	0.17316	0.086284	0.04608	0.025553	0.014598
99.215	99.206	99.197	99.188	99.178	99.168	99.158	99.147	99.137	99.126	99.114	99.103	99.09	99.078	99.065	99.052	99.038	99.023	99.008	98.992	98.975	98.957	98.939	98.919	98.898	98.876	98.852	98.826	98.798	98.767	98.734	98.697	98.656	98.611	98.56	98.502	98.433	98.347	98.217	97.945	97.109	93.776	64.905	4.5232	0.31489	0.085891	0.039812	0.021145	0.011926	0.0069833
99.215	99.206	99.197	99.188	99.178	99.168	99.158	99.147	99.137	99.126	99.114	99.103	99.09	99.078	99.065	99.051	99.037	99.023	99.008	98.992	98.975	98.957	98.938	98.918	98.897	98.874	98.85	98.823	98.794	98.762	98.727	98.688	98.644	98.593	98.535	98.467	98.386	98.284	98.144	97.917	97.436	96.083	91.918	82.461	71.457	48.352	5.9501	0.37966	0.052572	0.015661
99.215	99.206	99.197	99.188	99.178	99.168	99.158	99.147	99.137	99.126	99.114	99.103	99.09	99.078	99.065	99.052	99.038	99.023	99.008	98.992	98.975	98.957	98.939	98.919	98.898	98.876	98.852	98.826	98.798	98.767	98.734	98.697	98.656	98.611	98.56	98.502	98.433	98.347	98.217	97.943	97.085	92.376	32.477	1.2697	0.17576	0.070876	0.036594	0.020279	0.011667	0.0068981
99.215	99.206	99.197	99.188	99.178	99.168	99.158	99.147	99.137	99.126	99.114	99.103	99.09	99.078	99.065	99.052	99.038	99.023	99.008	98.992	98.975	98.957	98.939	98.919	98.898	98.876	98.852	98.826	98.798	98.767	98.734	98.698	98.657	98.612	98.562	98.505	98.437	98.353	98.227	97.965	97.167	94.102	71.789	6.8975	0.5891	0.19598	0.094738	0.049553	0.027031	0.015242
99.215	99.206	99.197	99.188	99.178	99.168	99.158	99.147	99.137	99.126	99.114	99.103	99.09	99.078	99.065	99.052	99.038	99.023	99.008	98.992	98.975	98.957	98.939	98.919	98.898	98.876	98.851	98.825	98.797	98.767	98.733	98.695	98.652	98.602	98.539	98.453	98.31	98.024	97.331	95.481	90.812	80.445	31.833	2.0822	0.38603	0.16616	0.083347	0.043948	0.024022	0.013537
99.215	99.206	99.197	99.188	99.178	99.168	99.158	99.147	99.137	99.126	99.114	99.103	99.09	99.078	99.065	99.052	99.038	99.023	99.008	98.992	98.975	98.957	98.939	98.919	98.898	98.876	98.852	98.826	98.798	98.767	98.734	98.698	98.657	98.612	98.562	98.505	98.437	98.353	98.228	97.966	97.171	94.228	78.94	12.805	0.80422	0.19793	0.090602	0.047126	0.025838	0.014682
99.215	99.206	99.197	99.188	99.178	99.168	99.158	99.147	99.137	99.126	99.114	99.103	99.09	99.078	99.065	99.052	99.038	99.023	99.008	98.992	98.975	98.957	98.939	98.919	98.898	98.876	98.852	98.826	98.798	98.767	98.734	98.698	98.657	98.612	98.562	98.505	98.437	98.353	98.227	97.965	97.163	93.994	66.632	5.0398	0.48012	0.17317	0.08629	0.046083	0.025555	0.014599
99.215	99.206	99.197	99.188	99.178	99.168	99.158	99.147	99.137	99.126	99.114	99.103	99.09	99.078	99.065	99.052	99.038	99.023	99.008	98.992	98.975	98.957	98.939	98.919	98.898	98.876	98.852	98.826	98.798	98.767	98.734	98.698	98.657	98.612	98.562	98.504	98.437	98.353	98.227	97.963	97.155	93.798	58.878	3.4023	0.34366	0.1278	0.064542	0.034982	0.019708	0.011442
99.215	99.206	99.197	99.188	99.178	99.168	99.158	99.147	99.137	99.126	99.114	99.103	99.09	99.078	99.065	99.052	99.038	99.023	99.008	98.992	98.975	98.957	98.939	98.919	98.898	98.876	98.852	98.826	98.798	98.767	98.734	98.698	98.657	98.612	98.562	98.505	98.437	98.353	98.227	97.965	97.168	94.25	81.073	16.827	0.93061	0.19378	0.08839	0.046563	0.025734	0.01469
[truncated: 11 more columns]

## Sheet: 50,1.5
99.217	99.208	99.199	99.189	99.18	99.17	99.16	99.15	99.139	99.128	99.117	99.105	99.093	99.081	99.068	99.055	99.041	99.026	99.011	98.995	98.979	98.962	98.943	98.924	98.903	98.881	98.858	98.833	98.805	98.776	98.744	98.708	98.67	98.627	98.579	98.526	98.466	98.399	98.324	98.237	98.138	98.02	97.865	97.591	96.775	92.694	57.684	6.1506	0.81107	0.20988
99.217	99.208	99.199	99.189	99.18	99.17	99.16	99.15	99.139	99.128	99.117	99.105	99.093	99.081	99.068	99.054	99.041	99.026	99.011	98.995	98.979	98.961	98.943	98.923	98.902	98.88	98.856	98.83	98.802	98.771	98.737	98.699	98.657	98.609	98.554	98.49	98.414	98.322	98.202	98.033	97.755	97.2	95.878	92.485	85.098	70.198	18.231	1.3211	0.22222	0.07145
99.217	99.208	99.199	99.189	99.18	99.17	99.16	99.15	99.139	99.128	99.117	99.105	99.093	99.081	99.068	99.054	99.041	99.026	99.011	98.995	98.979	98.961	98.943	98.923	98.902	98.88	98.856	98.83	98.802	98.771	98.737	98.699	98.657	98.609	98.554	98.49	98.414	98.321	98.198	98.011	97.654	96.741	93.995	86.733	75.677	65.444	39.338	6.1474	0.79569	0.17266
99.217	99.208	99.199	99.189	99.18	99.17	99.16	99.15	99.139	99.128	99.117	99.105	99.093	99.081	99.068	99.054	99.041	99.026	99.011	98.995	98.979	98.961	98.943	98.924	98.903	98.881	98.858	98.832	98.805	98.775	98.743	98.707	98.667	98.623	98.573	98.514	98.441	98.336	98.139	97.62	95.897	89.807	53.313	3.9766	0.50456	0.19787	0.098455	0.051965	0.028403	0.016
99.217	99.208	99.199	99.189	99.18	99.17	99.16	99.15	99.139	99.128	99.117	99.105	99.093	99.081	99.068	99.054	99.041	99.026	99.011	98.995	98.979	98.961	98.943	98.924	98.903	98.881	98.858	98.832	98.805	98.775	98.743	98.707	98.668	98.625	98.576	98.521	98.457	98.379	98.271	98.068	97.501	95.185	68.24	4.7323	0.53467	0.20787	0.10356	0.054977	0.030256	0.017162
99.217	99.208	99.199	99.189	99.18	99.17	99.16	99.15	99.139	99.128	99.117	99.105	99.093	99.081	99.068	99.054	99.041	99.026	99.011	98.995	98.979	98.961	98.943	98.924	98.903	98.881	98.858	98.832	98.805	98.775	98.743	98.707	98.668	98.625	98.576	98.52	98.454	98.366	98.211	97.795	96.296	90.856	68.826	9.4054	0.73099	0.21556	0.10402	0.055016	0.030255	0.017159
99.217	99.208	99.199	99.189	99.18	99.17	99.16	99.15	99.139	99.128	99.117	99.105	99.093	99.081	99.068	99.054	99.041	99.026	99.011	98.995	98.979	98.961	98.943	98.924	98.903	98.881	98.858	98.832	98.805	98.775	98.743	98.707	98.668	98.623	98.573	98.513	98.436	98.318	98.076	97.394	95.121	88.237	66.154	9.3657	0.73617	0.21607	0.10407	0.054985	0.030224	0.017141
99.217	99.208	99.199	99.189	99.18	99.17	99.16	99.15	99.139	99.128	99.117	99.105	99.093	99.081	99.068	99.054	99.041	99.026	99.011	98.995	98.979	98.961	98.943	98.924	98.903	98.881	98.858	98.832	98.805	98.775	98.743	98.707	98.667	98.623	98.573	98.514	98.441	98.336	98.139	97.619	95.872	88.334	31.094	1.9162	0.43087	0.19364	0.097876	0.05182	0.02835	0.015975
99.217	99.208	99.199	99.189	99.18	99.17	99.16	99.15	99.139	99.128	99.117	99.105	99.093	99.081	99.068	99.054	99.041	99.026	99.011	98.995	98.979	98.962	98.943	98.924	98.903	98.881	98.858	98.832	98.805	98.775	98.743	98.708	98.668	98.625	98.577	98.523	98.462	98.393	98.315	98.225	98.119	97.985	97.771	97.249	95.263	76.647	7.3682	0.50355	0.13833	0.062389
99.217	99.208	99.199	99.189	99.18	99.17	99.16	99.15	99.139	99.128	99.117	99.105	99.093	99.081	99.068	99.054	99.041	99.026	99.011	98.995	98.979	98.961	98.943	98.924	98.903	98.881	98.858	98.832	98.805	98.775	98.743	98.707	98.668	98.625	98.576	98.521	98.457	98.379	98.271	98.07	97.515	95.484	82.915	13.406	0.81222	0.22053	0.1048	0.05519	0.030304	0.017177
99.217	99.208	99.199	99.189	99.18	99.17	99.16	99.15	99.139	99.128	99.117	99.105	99.093	99.081	99.068	99.054	99.041	99.026	99.011	98.995	98.979	98.961	98.943	98.924	98.903	98.881	98.858	98.832	98.805	98.775	98.742	98.707	98.667	98.624	98.574	98.518	98.454	98.374	98.262	98.054	97.477	95.347	82.012	12.421	0.6112	0.11668	0.049344	0.025488	0.014162	0.0082125
99.217	99.208	99.199	99.189	99.18	99.17	99.16	99.15	99.139	99.128	99.117	99.105	99.093	99.081	99.068	99.054	99.041	99.026	99.011	98.995	98.979	98.961	98.943	98.923	98.902	98.88	98.856	98.83	98.802	98.771	98.737	98.699	98.656	98.607	98.552	98.487	98.41	98.316	98.19	97.999	97.627	96.654	93.653	85.799	74.655	60.125	13.895	0.85819	0.087796	0.021716
99.217	99.208	99.199	99.189	99.18	99.17	99.16	99.15	99.139	99.128	99.117	99.105	99.093	99.081	99.068	99.054	99.041	99.026	99.011	98.995	98.979	98.961	98.943	98.924	98.903	98.881	98.858	98.832	98.805	98.775	98.742	98.707	98.667	98.623	98.574	98.518	98.453	98.374	98.262	98.053	97.468	94.971	61.948	3.2575	0.26942	0.089508	0.044297	0.024188	0.013783	0.0080917
99.217	99.208	99.199	99.189	99.18	99.17	99.16	99.15	99.139	99.128	99.117	99.105	99.093	99.081	99.068	99.054	99.041	99.026	99.011	98.995	98.979	98.961	98.943	98.924	98.903	98.881	98.858	98.832	98.805	98.775	98.743	98.707	98.668	98.625	98.576	98.521	98.457	98.379	98.271	98.07	97.518	95.517	84.816	17.883	1.0379	0.25279	0.11573	0.059606	0.032169	0.017984
99.217	99.208	99.199	99.189	99.18	99.17	99.16	99.15	99.139	99.128	99.117	99.105	99.093	99.081	99.068	99.054	99.041	99.026	99.011	98.995	98.979	98.961	98.943	98.924	98.903	98.881	98.857	98.832	98.804	98.775	98.742	98.705	98.664	98.616	98.558	98.481	98.36	98.133	97.609	96.239	92.643	84.689	53.768	4.7218	0.55257	0.20758	0.10143	0.052852	0.0286	0.015984
99.217	99.208	99.199	99.189	99.18	99.17	99.16	99.15	99.139	99.128	99.117	99.105	99.093	99.081	99.068	99.054	99.041	99.026	99.011	98.995	98.979	98.961	98.943	98.924	98.903	98.881	98.858	98.832	98.805	98.775	98.743	98.707	98.668	98.625	98.576	98.521	98.457	98.379	98.271	98.07	97.519	95.555	87.223	30.49	1.6545	0.26968	0.11177	0.056778	0.030725	0.017298
99.217	99.208	99.199	99.189	99.18	99.17	99.16	99.15	99.139	99.128	99.117	99.105	99.093	99.081	99.068	99.054	99.041	99.026	99.011	98.995	98.979	98.961	98.943	98.924	98.903	98.881	98.858	98.832	98.805	98.775	98.743	98.707	98.668	98.625	98.576	98.521	98.457	98.379	98.271	98.07	97.515	95.484	82.915	13.406	0.81225	0.22054	0.10481	0.055194	0.030307	0.017179
99.217	99.208	99.199	99.189	99.18	99.17	99.16	99.15	99.139	99.128	99.117	99.105	99.093	99.081	99.068	99.054	99.041	99.026	99.011	98.995	98.979	98.961	98.943	98.924	98.903	98.881	98.858	98.832	98.805	98.775	98.743	98.707	98.668	98.625	98.576	98.521	98.457	98.379	98.27	98.068	97.511	95.424	79.628	9.2116	0.56987	0.16239	0.078295	0.041823	0.023325	0.013434
99.217	99.208	99.199	99.189	99.18	99.17	99.16	99.15	99.139	99.128	99.117	99.105	99.093	99.081	99.068	99.054	99.041	99.026	99.011	98.995	98.979	98.961	98.943	98.924	98.903	98.881	98.858	98.832	98.805	98.775	98.743	98.707	98.668	98.625	98.576	98.521	98.457	98.379	98.271	98.07	97.517	95.555	87.862	37.384	2.0617	0.27066	0.10868	0.055911	0.030543	0.017289
[truncated: 11 more columns]

## Sheet: 50,1.6
99.219	99.21	99.201	99.191	99.182	99.172	99.162	99.152	99.141	99.13	99.119	99.107	99.096	99.083	99.07	99.057	99.044	99.029	99.014	98.999	98.983	98.965	98.947	98.928	98.908	98.886	98.863	98.839	98.812	98.783	98.752	98.717	98.679	98.638	98.592	98.54	98.482	98.417	98.344	98.261	98.166	98.054	97.914	97.691	97.124	94.68	75.807	12.758	1.333	0.29458
99.219	99.21	99.201	99.191	99.182	99.172	99.162	99.152	99.141	99.13	99.119	99.107	99.096	99.083	99.07	99.057	99.043	99.029	99.014	98.999	98.982	98.965	98.947	98.928	98.907	98.885	98.862	98.836	98.809	98.779	98.745	98.709	98.668	98.621	98.568	98.507	98.435	98.348	98.238	98.086	97.849	97.401	96.378	93.763	87.642	76.354	34.618	2.7101	0.33484	0.095271
99.219	99.21	99.201	99.191	99.182	99.172	99.162	99.152	99.141	99.13	99.119	99.107	99.096	99.083	99.07	99.057	99.043	99.029	99.014	98.999	98.982	98.965	98.947	98.928	98.907	98.885	98.862	98.836	98.809	98.779	98.745	98.709	98.668	98.621	98.568	98.507	98.435	98.348	98.235	98.072	97.783	97.098	95.086	89.35	78.807	68.57	50.974	11.718	1.3656	0.25539
99.219	99.21	99.201	99.191	99.182	99.172	99.162	99.152	99.141	99.13	99.119	99.107	99.096	99.083	99.07	99.057	99.044	99.029	99.014	98.999	98.982	98.965	98.947	98.928	98.908	98.886	98.863	98.838	98.811	98.782	98.751	98.716	98.677	98.635	98.586	98.53	98.462	98.369	98.209	97.826	96.612	92.382	71.723	9.1472	0.76444	0.24526	0.11832	0.061673	0.033411	0.018673
99.219	99.21	99.201	99.191	99.182	99.172	99.162	99.152	99.141	99.13	99.119	99.107	99.096	99.083	99.07	99.057	99.044	99.029	99.014	98.999	98.982	98.965	98.947	98.928	98.908	98.886	98.863	98.838	98.812	98.782	98.751	98.716	98.678	98.636	98.589	98.535	98.475	98.401	98.305	98.141	97.733	96.254	84.231	11.792	0.81887	0.25809	0.1244	0.065168	0.035546	0.020006
99.219	99.21	99.201	99.191	99.182	99.172	99.162	99.152	99.141	99.13	99.119	99.107	99.096	99.083	99.07	99.057	99.044	99.029	99.014	98.999	98.982	98.965	98.947	98.928	98.908	98.886	98.863	98.838	98.812	98.782	98.751	98.716	98.678	98.636	98.589	98.535	98.473	98.393	98.266	97.963	96.934	93.098	79.4	20.984	1.3217	0.2769	0.12536	0.065246	0.035548	0.020002
99.219	99.21	99.201	99.191	99.182	99.172	99.162	99.152	99.141	99.13	99.119	99.107	99.096	99.083	99.07	99.057	99.044	99.029	99.014	98.999	98.982	98.965	98.947	98.928	98.908	98.886	98.863	98.838	98.811	98.782	98.751	98.716	98.678	98.635	98.586	98.53	98.459	98.357	98.165	97.667	96.051	90.874	76.361	20.596	1.3317	0.2778	0.12547	0.065223	0.035514	0.019981
99.219	99.21	99.201	99.191	99.182	99.172	99.162	99.152	99.141	99.13	99.119	99.107	99.096	99.083	99.07	99.057	99.044	99.029	99.014	98.999	98.982	98.965	98.947	98.928	98.908	98.886	98.863	98.838	98.811	98.782	98.751	98.716	98.677	98.634	98.586	98.53	98.462	98.369	98.209	97.826	96.603	91.926	54.974	3.8976	0.57746	0.23645	0.11737	0.061463	0.033343	0.018643
99.219	99.21	99.201	99.191	99.182	99.172	99.162	99.152	99.141	99.13	99.119	99.107	99.096	99.083	99.07	99.057	99.044	99.029	99.014	98.999	98.982	98.965	98.947	98.928	98.908	98.886	98.863	98.838	98.812	98.783	98.751	98.716	98.678	98.636	98.589	98.537	98.478	98.412	98.336	98.25	98.15	98.026	97.845	97.46	96.167	87.774	19.124	0.94143	0.18504	0.077291
99.219	99.21	99.201	99.191	99.182	99.172	99.162	99.152	99.141	99.13	99.119	99.107	99.096	99.083	99.07	99.057	99.044	99.029	99.014	98.999	98.982	98.965	98.947	98.928	98.908	98.886	98.863	98.838	98.812	98.782	98.751	98.716	98.678	98.636	98.589	98.536	98.475	98.402	98.305	98.142	97.74	96.362	89.761	31.045	1.5552	0.28642	0.12662	0.065506	0.035617	0.020026
99.219	99.21	99.201	99.191	99.182	99.172	99.162	99.152	99.141	99.13	99.119	99.107	99.096	99.083	99.07	99.057	99.044	99.029	99.014	98.999	98.982	98.965	98.947	98.928	98.908	98.886	98.863	98.838	98.811	98.782	98.75	98.716	98.677	98.635	98.587	98.533	98.471	98.397	98.297	98.129	97.711	96.268	89.287	29.395	1.302	0.16483	0.061232	0.030521	0.016685	0.0095746
99.219	99.21	99.201	99.191	99.182	99.172	99.162	99.152	99.141	99.13	99.119	99.107	99.096	99.083	99.07	99.057	99.043	99.029	99.014	98.999	98.982	98.965	98.947	98.928	98.907	98.885	98.862	98.836	98.809	98.778	98.745	98.708	98.667	98.62	98.567	98.505	98.432	98.343	98.228	98.061	97.762	97.037	94.85	88.588	77.713	66.288	27.058	1.9329	0.15428	0.030518
99.219	99.21	99.201	99.191	99.182	99.172	99.162	99.152	99.141	99.13	99.119	99.107	99.096	99.083	99.07	99.057	99.044	99.029	99.014	98.999	98.982	98.965	98.947	98.928	98.908	98.886	98.863	98.838	98.811	98.782	98.75	98.716	98.677	98.635	98.587	98.533	98.471	98.397	98.297	98.129	97.708	96.153	81.428	8.5694	0.45698	0.1142	0.053366	0.028608	0.016143	0.0094062
99.219	99.21	99.201	99.191	99.182	99.172	99.162	99.152	99.141	99.13	99.119	99.107	99.096	99.083	99.07	99.057	99.044	99.029	99.014	98.999	98.982	98.965	98.947	98.928	98.908	98.886	98.863	98.838	98.812	98.782	98.751	98.716	98.678	98.636	98.589	98.536	98.475	98.402	98.305	98.142	97.742	96.374	90.362	38.305	2.0529	0.3341	0.14069	0.071046	0.037934	0.021023
99.219	99.21	99.201	99.191	99.182	99.172	99.162	99.152	99.141	99.13	99.119	99.107	99.096	99.083	99.07	99.057	99.044	99.029	99.014	98.999	98.982	98.965	98.947	98.928	98.908	98.886	98.863	98.838	98.811	98.782	98.75	98.714	98.675	98.629	98.574	98.504	98.399	98.213	97.805	96.767	93.998	87.548	69.128	10.775	0.85988	0.25942	0.1225	0.062954	0.033737	0.018694
99.219	99.21	99.201	99.191	99.182	99.172	99.162	99.152	99.141	99.13	99.119	99.107	99.096	99.083	99.07	99.057	99.044	99.029	99.014	98.999	98.982	98.965	98.947	98.928	98.908	98.886	98.863	98.838	98.812	98.782	98.751	98.716	98.678	98.636	98.589	98.536	98.475	98.402	98.305	98.143	97.743	96.388	91.117	54	3.6707	0.38754	0.13793	0.067872	0.036226	0.020197
99.219	99.21	99.201	99.191	99.182	99.172	99.162	99.152	99.141	99.13	99.119	99.107	99.096	99.083	99.07	99.057	99.044	99.029	99.014	98.999	98.982	98.965	98.947	98.928	98.908	98.886	98.863	98.838	98.812	98.782	98.751	98.716	98.678	98.636	98.589	98.536	98.475	98.402	98.305	98.142	97.74	96.362	89.761	31.045	1.5552	0.28644	0.12664	0.065512	0.03562	0.020028
99.219	99.21	99.201	99.191	99.182	99.172	99.162	99.152	99.141	99.13	99.119	99.107	99.096	99.083	99.07	99.057	99.044	99.029	99.014	98.999	98.982	98.965	98.947	98.928	98.908	98.886	98.863	98.838	98.812	98.782	98.751	98.716	98.678	98.636	98.589	98.535	98.474	98.401	98.305	98.141	97.737	96.338	88.67	22.979	1.0706	0.20995	0.094495	0.049563	0.027363	0.01563
99.219	99.21	99.201	99.191	99.182	99.172	99.162	99.152	99.141	99.13	99.119	99.107	99.096	99.083	99.07	99.057	99.044	99.029	99.014	98.999	98.982	98.965	98.947	98.928	98.908	98.886	98.863	98.838	98.812	98.782	98.751	98.716	98.678	98.636	98.589	98.536	98.475	98.402	98.305	98.142	97.741	96.384	91.297	60.239	4.792	0.40724	0.13402	0.066603	0.035934	0.020162
[truncated: 11 more columns]

## Sheet: 53,1.4
99.216	99.207	99.198	99.189	99.179	99.169	99.159	99.149	99.138	99.127	99.116	99.104	99.092	99.08	99.067	99.053	99.039	99.025	99.01	98.994	98.977	98.96	98.942	98.922	98.901	98.879	98.856	98.83	98.803	98.773	98.74	98.705	98.665	98.622	98.574	98.52	98.459	98.391	98.314	98.227	98.125	98.005	97.842	97.538	96.571	91.364	47.978	4.5572	0.66681	0.18271
99.216	99.207	99.198	99.189	99.179	99.169	99.159	99.149	99.138	99.127	99.116	99.104	99.092	99.08	99.067	99.053	99.039	99.025	99.01	98.994	98.977	98.96	98.941	98.921	98.9	98.878	98.854	98.827	98.799	98.768	98.733	98.695	98.652	98.603	98.547	98.482	98.405	98.31	98.186	98.008	97.709	97.099	95.618	91.839	83.887	66.237	13.174	0.99517	0.18937	0.06334
99.216	99.207	99.198	99.189	99.179	99.169	99.159	99.149	99.138	99.127	99.116	99.104	99.092	99.08	99.067	99.053	99.039	99.025	99.01	98.994	98.977	98.96	98.941	98.921	98.9	98.878	98.854	98.827	98.799	98.768	98.733	98.695	98.652	98.603	98.547	98.482	98.404	98.308	98.18	97.982	97.587	96.552	93.414	85.489	74.381	63.782	33.599	4.6406	0.63988	0.14695
99.216	99.207	99.198	99.189	99.179	99.169	99.159	99.149	99.138	99.127	99.116	99.104	99.092	99.08	99.067	99.053	99.039	99.025	99.01	98.994	98.977	98.96	98.941	98.922	98.901	98.879	98.855	98.83	98.802	98.772	98.739	98.703	98.663	98.618	98.567	98.507	98.431	98.32	98.102	97.507	95.498	88.287	43.335	2.8326	0.4352	0.18088	0.091052	0.048258	0.026473	0.014962
99.216	99.207	99.198	99.189	99.179	99.169	99.159	99.149	99.138	99.127	99.116	99.104	99.092	99.08	99.067	99.053	99.039	99.025	99.01	98.994	98.977	98.96	98.941	98.922	98.901	98.879	98.855	98.83	98.802	98.772	98.739	98.703	98.664	98.62	98.57	98.514	98.449	98.369	98.254	98.029	97.371	94.488	57.601	3.2779	0.46016	0.18996	0.095814	0.051088	0.02822	0.016058
99.216	99.207	99.198	99.189	99.179	99.169	99.159	99.149	99.138	99.127	99.116	99.104	99.092	99.08	99.067	99.053	99.039	99.025	99.01	98.994	98.977	98.96	98.941	98.922	98.901	98.879	98.855	98.83	98.802	98.772	98.739	98.703	98.664	98.62	98.57	98.513	98.446	98.353	98.182	97.701	95.936	89.63	62.017	6.541	0.59035	0.1952	0.096155	0.051116	0.028218	0.016055
99.216	99.207	99.198	99.189	99.179	99.169	99.159	99.149	99.138	99.127	99.116	99.104	99.092	99.08	99.067	99.053	99.039	99.025	99.01	98.994	98.977	98.96	98.941	98.922	98.901	98.879	98.855	98.83	98.802	98.772	98.739	98.703	98.663	98.618	98.567	98.506	98.426	98.299	98.029	97.244	94.614	86.871	59.659	6.5428	0.59413	0.1956	0.096183	0.051083	0.028189	0.016039
99.216	99.207	99.198	99.189	99.179	99.169	99.159	99.149	99.138	99.127	99.116	99.104	99.092	99.08	99.067	99.053	99.039	99.025	99.01	98.994	98.977	98.96	98.941	98.922	98.901	98.879	98.855	98.83	98.802	98.772	98.739	98.703	98.663	98.618	98.567	98.507	98.431	98.32	98.102	97.506	95.458	85.863	22.365	1.4703	0.38546	0.17775	0.090578	0.048132	0.026427	0.014939
99.216	99.207	99.198	99.189	99.179	99.169	99.159	99.149	99.138	99.127	99.116	99.104	99.092	99.08	99.067	99.053	99.039	99.025	99.01	98.994	98.977	98.96	98.941	98.922	98.901	98.879	98.855	98.83	98.802	98.772	98.74	98.704	98.664	98.62	98.571	98.516	98.455	98.385	98.305	98.214	98.105	97.965	97.733	97.132	94.698	68.313	4.8871	0.40188	0.12351	0.057093
99.216	99.207	99.198	99.189	99.179	99.169	99.159	99.149	99.138	99.127	99.116	99.104	99.092	99.08	99.067	99.053	99.039	99.025	99.01	98.994	98.977	98.96	98.941	98.922	98.901	98.879	98.855	98.83	98.802	98.772	98.739	98.704	98.664	98.62	98.57	98.514	98.449	98.369	98.254	98.031	97.39	94.972	77.73	9.018	0.64319	0.19903	0.096793	0.051263	0.028261	0.016072
99.216	99.207	99.198	99.189	99.179	99.169	99.159	99.149	99.138	99.127	99.116	99.104	99.092	99.08	99.067	99.053	99.039	99.025	99.01	98.994	98.977	98.96	98.941	98.922	98.901	98.879	98.855	98.83	98.802	98.772	98.739	98.703	98.663	98.619	98.569	98.512	98.446	98.363	98.245	98.014	97.345	94.808	76.518	8.2652	0.45834	0.1023	0.045177	0.023614	0.013203	0.0076886
99.216	99.207	99.198	99.189	99.179	99.169	99.159	99.149	99.138	99.127	99.116	99.104	99.092	99.08	99.067	99.053	99.039	99.025	99.01	98.994	98.977	98.96	98.941	98.921	98.9	98.878	98.854	98.827	98.799	98.767	98.733	98.694	98.651	98.602	98.545	98.479	98.401	98.303	98.172	97.968	97.557	96.448	93.015	84.495	73.375	56.087	9.9766	0.61125	0.070536	0.018939
99.216	99.207	99.198	99.189	99.179	99.169	99.159	99.149	99.138	99.127	99.116	99.104	99.092	99.08	99.067	99.053	99.039	99.025	99.01	98.994	98.977	98.96	98.941	98.922	98.901	98.879	98.855	98.83	98.802	98.772	98.739	98.703	98.663	98.618	98.569	98.512	98.445	98.363	98.245	98.013	97.332	94.17	50.045	2.1943	0.22336	0.081152	0.04098	0.022512	0.012878	0.0075839
99.216	99.207	99.198	99.189	99.179	99.169	99.159	99.149	99.138	99.127	99.116	99.104	99.092	99.08	99.067	99.053	99.039	99.025	99.01	98.994	98.977	98.96	98.941	98.922	98.901	98.879	98.855	98.83	98.802	98.772	98.739	98.704	98.664	98.62	98.57	98.514	98.449	98.369	98.255	98.032	97.392	95.024	80.716	12.235	0.8083	0.22681	0.10663	0.055263	0.029955	0.016807
99.216	99.207	99.198	99.189	99.179	99.169	99.159	99.149	99.138	99.127	99.116	99.104	99.092	99.08	99.067	99.053	99.039	99.025	99.01	98.994	98.977	98.96	98.941	98.922	98.901	98.879	98.855	98.829	98.802	98.771	98.738	98.701	98.659	98.611	98.551	98.47	98.341	98.092	97.507	95.961	91.954	83.184	45.004	3.3466	0.47214	0.18916	0.093616	0.049005	0.026626	0.014932
99.216	99.207	99.198	99.189	99.179	99.169	99.159	99.149	99.138	99.127	99.116	99.104	99.092	99.08	99.067	99.053	99.039	99.025	99.01	98.994	98.977	98.96	98.941	98.922	98.901	98.879	98.855	98.83	98.802	98.772	98.739	98.704	98.664	98.62	98.57	98.514	98.449	98.369	98.255	98.032	97.395	95.085	84.584	21.973	1.2124	0.23577	0.10251	0.052602	0.02862	0.016176
99.216	99.207	99.198	99.189	99.179	99.169	99.159	99.149	99.138	99.127	99.116	99.104	99.092	99.08	99.067	99.053	99.039	99.025	99.01	98.994	98.977	98.96	98.941	98.922	98.901	98.879	98.855	98.83	98.802	98.772	98.739	98.704	98.664	98.62	98.57	98.514	98.449	98.369	98.254	98.031	97.39	94.972	77.729	9.018	0.64321	0.19904	0.0968	0.051267	0.028263	0.016073
99.216	99.207	99.198	99.189	99.179	99.169	99.159	99.149	99.138	99.127	99.116	99.104	99.092	99.08	99.067	99.053	99.039	99.025	99.01	98.994	98.977	98.96	98.941	98.922	98.901	98.879	98.855	98.83	98.802	98.772	98.739	98.703	98.664	98.62	98.57	98.514	98.449	98.369	98.254	98.03	97.384	94.877	72.778	6.1179	0.45533	0.14674	0.072358	0.038881	0.021773	0.012583
99.216	99.207	99.198	99.189	99.179	99.169	99.159	99.149	99.138	99.127	99.116	99.104	99.092	99.08	99.067	99.053	99.039	99.025	99.01	98.994	98.977	98.96	98.941	98.922	98.901	98.879	98.855	98.83	98.802	98.772	98.739	98.704	98.664	98.62	98.57	98.514	98.449	98.369	98.254	98.031	97.392	95.09	85.652	27.917	1.4698	0.23365	0.099794	0.051873	0.028474	0.016175
[truncated: 11 more columns]

## Sheet: 53,1.5
99.218	99.209	99.2	99.191	99.181	99.171	99.161	99.151	99.14	99.129	99.118	99.107	99.095	99.082	99.07	99.056	99.043	99.028	99.013	98.998	98.981	98.964	98.946	98.927	98.906	98.885	98.861	98.836	98.81	98.78	98.749	98.714	98.676	98.634	98.587	98.535	98.477	98.411	98.337	98.253	98.156	98.042	97.897	97.657	97.013	94.075	70.113	9.7236	1.1026	0.25914
99.218	99.209	99.2	99.191	99.181	99.171	99.161	99.151	99.14	99.129	99.118	99.107	99.095	99.082	99.07	99.056	99.042	99.028	99.013	98.997	98.981	98.964	98.945	98.926	98.905	98.883	98.86	98.834	98.806	98.776	98.742	98.705	98.664	98.617	98.563	98.501	98.428	98.339	98.225	98.068	97.816	97.333	96.21	93.332	86.758	74.426	27.988	2.0625	0.28599	0.085547
99.218	99.209	99.2	99.191	99.181	99.171	99.161	99.151	99.14	99.129	99.118	99.107	99.095	99.082	99.07	99.056	99.042	99.028	99.013	98.997	98.981	98.964	98.945	98.926	98.905	98.883	98.86	98.834	98.806	98.776	98.742	98.705	98.664	98.617	98.563	98.501	98.428	98.338	98.222	98.051	97.739	96.98	94.723	88.444	77.65	67.484	47.087	9.2705	1.1134	0.22034
99.218	99.209	99.2	99.191	99.181	99.171	99.161	99.151	99.14	99.129	99.118	99.107	99.095	99.082	99.07	99.056	99.043	99.028	99.013	98.998	98.981	98.964	98.946	98.927	98.906	98.884	98.861	98.836	98.809	98.78	98.748	98.713	98.674	98.63	98.581	98.524	98.455	98.358	98.186	97.759	96.378	91.561	65.929	6.7161	0.64817	0.22602	0.11054	0.057905	0.031477	0.017639
99.218	99.209	99.2	99.191	99.181	99.171	99.161	99.151	99.14	99.129	99.118	99.107	99.095	99.082	99.07	99.056	99.043	99.028	99.013	98.998	98.981	98.964	98.946	98.927	98.906	98.884	98.861	98.836	98.809	98.78	98.748	98.713	98.675	98.632	98.584	98.53	98.468	98.394	98.293	98.116	97.657	95.928	79.701	8.401	0.6907	0.23767	0.11623	0.06121	0.033502	0.018905
99.218	99.209	99.2	99.191	99.181	99.171	99.161	99.151	99.14	99.129	99.118	99.107	99.095	99.082	99.07	99.056	99.043	99.028	99.013	98.998	98.981	98.964	98.946	98.927	98.906	98.884	98.861	98.836	98.809	98.78	98.748	98.713	98.675	98.632	98.584	98.53	98.466	98.383	98.247	97.909	96.726	92.362	76.212	15.832	1.0485	0.25114	0.11696	0.061271	0.033503	0.018901
99.218	99.209	99.2	99.191	99.181	99.171	99.161	99.151	99.14	99.129	99.118	99.107	99.095	99.082	99.07	99.056	99.043	99.028	99.013	98.998	98.981	98.964	98.946	98.927	98.906	98.884	98.861	98.836	98.809	98.78	98.748	98.713	98.674	98.631	98.581	98.524	98.451	98.343	98.135	97.578	95.744	89.989	73.264	15.628	1.0565	0.25187	0.11704	0.061245	0.03347	0.018881
99.218	99.209	99.2	99.191	99.181	99.171	99.161	99.151	99.14	99.129	99.118	99.107	99.095	99.082	99.07	99.056	99.043	99.028	99.013	98.998	98.981	98.964	98.946	98.927	98.906	98.884	98.861	98.836	98.809	98.78	98.748	98.713	98.674	98.63	98.581	98.524	98.455	98.357	98.186	97.758	96.365	90.86	46.103	2.9629	0.51537	0.21935	0.10975	0.057722	0.031415	0.017611
99.218	99.209	99.2	99.191	99.181	99.171	99.161	99.151	99.14	99.129	99.118	99.107	99.095	99.082	99.07	99.056	99.043	99.028	99.013	98.998	98.981	98.964	98.946	98.927	98.906	98.884	98.861	98.836	98.809	98.78	98.748	98.713	98.675	98.632	98.585	98.532	98.472	98.405	98.329	98.241	98.139	98.011	97.82	97.391	95.888	84.703	13.567	0.73515	0.16538	0.071309
99.218	99.209	99.2	99.191	99.181	99.171	99.161	99.151	99.14	99.129	99.118	99.107	99.095	99.082	99.07	99.056	99.043	99.028	99.013	98.998	98.981	98.964	98.946	98.927	98.906	98.884	98.861	98.836	98.809	98.78	98.748	98.713	98.675	98.632	98.584	98.53	98.468	98.394	98.293	98.118	97.667	96.082	87.849	23.319	1.2062	0.25855	0.11802	0.061495	0.033564	0.018923
99.218	99.209	99.2	99.191	99.181	99.171	99.161	99.151	99.14	99.129	99.118	99.107	99.095	99.082	99.07	99.056	99.043	99.028	99.013	98.998	98.981	98.964	98.946	98.927	98.906	98.884	98.861	98.836	98.809	98.78	98.748	98.712	98.674	98.631	98.583	98.528	98.465	98.389	98.285	98.104	97.634	95.975	87.254	21.902	0.97514	0.14375	0.056437	0.02854	0.015701	0.0090442
99.218	99.209	99.2	99.191	99.181	99.171	99.161	99.151	99.14	99.129	99.118	99.107	99.095	99.082	99.07	99.056	99.042	99.028	99.013	98.997	98.981	98.964	98.945	98.926	98.905	98.883	98.86	98.834	98.806	98.776	98.742	98.705	98.663	98.616	98.561	98.499	98.424	98.333	98.215	98.04	97.716	96.911	94.452	87.617	76.581	64.395	21.623	1.4299	0.12427	0.026807
99.218	99.209	99.2	99.191	99.181	99.171	99.161	99.151	99.14	99.129	99.118	99.107	99.095	99.082	99.07	99.056	99.043	99.028	99.013	98.998	98.981	98.964	98.946	98.927	98.906	98.884	98.861	98.836	98.809	98.78	98.748	98.712	98.674	98.631	98.582	98.528	98.465	98.389	98.285	98.103	97.629	95.799	75.747	5.985	0.37066	0.10391	0.049776	0.026882	0.015227	0.0088953
99.218	99.209	99.2	99.191	99.181	99.171	99.161	99.151	99.14	99.129	99.118	99.107	99.095	99.082	99.07	99.056	99.043	99.028	99.013	98.998	98.981	98.964	98.946	98.927	98.906	98.884	98.861	98.836	98.809	98.78	98.748	98.713	98.675	98.632	98.584	98.53	98.468	98.394	98.293	98.118	97.668	96.099	88.777	29.777	1.5762	0.29945	0.13083	0.066597	0.035705	0.019846
99.218	99.209	99.2	99.191	99.181	99.171	99.161	99.151	99.14	99.129	99.118	99.107	99.095	99.082	99.07	99.056	99.043	99.028	99.013	98.998	98.981	98.964	98.946	98.927	98.906	98.884	98.861	98.836	98.809	98.779	98.747	98.711	98.671	98.624	98.569	98.496	98.386	98.185	97.74	96.591	93.537	86.582	64.365	7.9635	0.72147	0.23827	0.11423	0.059025	0.03175	0.017644
99.218	99.209	99.2	99.191	99.181	99.171	99.161	99.151	99.14	99.129	99.118	99.107	99.095	99.082	99.07	99.056	99.043	99.028	99.013	98.998	98.981	98.964	98.946	98.927	98.906	98.884	98.861	98.836	98.809	98.78	98.748	98.713	98.675	98.632	98.584	98.53	98.468	98.394	98.293	98.118	97.67	96.119	89.94	45.301	2.7155	0.33526	0.12744	0.063537	0.034095	0.019074
99.218	99.209	99.2	99.191	99.181	99.171	99.161	99.151	99.14	99.129	99.118	99.107	99.095	99.082	99.07	99.056	99.043	99.028	99.013	98.998	98.981	98.964	98.946	98.927	98.906	98.884	98.861	98.836	98.809	98.78	98.748	98.713	98.675	98.632	98.584	98.53	98.468	98.394	98.293	98.118	97.667	96.082	87.848	23.319	1.2062	0.25857	0.11802	0.0615	0.033567	0.018925
99.218	99.209	99.2	99.191	99.181	99.171	99.161	99.151	99.14	99.129	99.118	99.107	99.095	99.082	99.07	99.056	99.043	99.028	99.013	98.998	98.981	98.964	98.946	98.927	98.906	98.884	98.861	98.836	98.809	98.78	98.748	98.713	98.675	98.632	98.584	98.53	98.468	98.393	98.293	98.117	97.663	96.05	86.185	16.666	0.83553	0.18989	0.088092	0.046548	0.025799	0.014779
99.218	99.209	99.2	99.191	99.181	99.171	99.161	99.151	99.14	99.129	99.118	99.107	99.095	99.082	99.07	99.056	99.043	99.028	99.013	98.998	98.981	98.964	98.946	98.927	98.906	98.884	98.861	98.836	98.809	98.78	98.748	98.713	98.675	98.632	98.584	98.53	98.468	98.394	98.293	98.118	97.668	96.116	90.231	52.269	3.496	0.3454	0.1238	0.062431	0.033848	0.019049
[truncated: 11 more columns]

## Sheet: 53,1.6
99.22	99.211	99.202	99.193	99.183	99.173	99.163	99.153	99.142	99.132	99.12	99.109	99.097	99.085	99.072	99.059	99.045	99.031	99.016	99.001	98.985	98.968	98.95	98.931	98.911	98.889	98.867	98.842	98.816	98.787	98.756	98.723	98.685	98.644	98.599	98.548	98.492	98.428	98.357	98.276	98.183	98.075	97.941	97.741	97.28	95.461	82.992	20.207	1.8853	0.37044
99.22	99.211	99.202	99.193	99.183	99.173	99.163	99.153	99.142	99.132	99.12	99.109	99.097	99.085	99.072	99.059	99.045	99.031	99.016	99.001	98.984	98.967	98.949	98.93	98.91	98.888	98.865	98.84	98.813	98.783	98.751	98.715	98.674	98.629	98.577	98.518	98.448	98.364	98.259	98.116	97.899	97.504	96.628	94.413	89.044	79.036	46.327	4.4084	0.44973	0.1153
99.22	99.211	99.202	99.193	99.183	99.173	99.163	99.153	99.142	99.132	99.12	99.109	99.097	99.085	99.072	99.059	99.045	99.031	99.016	99.001	98.985	98.967	98.949	98.93	98.91	98.888	98.865	98.84	98.813	98.783	98.751	98.715	98.674	98.629	98.577	98.518	98.448	98.364	98.256	98.106	97.849	97.271	95.613	90.751	80.813	70.322	56.389	17.154	1.9678	0.33243
99.22	99.211	99.202	99.193	99.183	99.173	99.163	99.153	99.142	99.132	99.12	99.109	99.097	99.085	99.072	99.059	99.045	99.031	99.016	99.001	98.985	98.968	98.95	98.931	98.911	98.889	98.866	98.842	98.815	98.787	98.755	98.721	98.683	98.641	98.594	98.54	98.474	98.387	98.246	97.925	96.948	93.559	79.096	15.529	1.0621	0.28401	0.133	0.068712	0.037022	0.020597
99.22	99.211	99.202	99.193	99.183	99.173	99.163	99.153	99.142	99.132	99.12	99.109	99.097	99.085	99.072	99.059	99.045	99.031	99.016	99.001	98.985	98.968	98.95	98.931	98.911	98.889	98.866	98.842	98.815	98.787	98.756	98.722	98.684	98.643	98.596	98.544	98.485	98.415	98.324	98.178	97.841	96.695	89.313	20.905	1.1529	0.29927	0.13982	0.072552	0.039353	0.022049
99.22	99.211	99.202	99.193	99.183	99.173	99.163	99.153	99.142	99.132	99.12	99.109	99.097	99.085	99.072	99.059	99.045	99.031	99.016	99.001	98.985	98.968	98.95	98.931	98.911	98.889	98.866	98.842	98.815	98.787	98.756	98.722	98.684	98.643	98.596	98.544	98.483	98.408	98.294	98.042	97.226	94.167	83.53	32.379	2.0546	0.33287	0.14138	0.072672	0.039359	0.022046
99.22	99.211	99.202	99.193	99.183	99.173	99.163	99.153	99.142	99.132	99.12	99.109	99.097	99.085	99.072	99.059	99.045	99.031	99.016	99.001	98.985	98.968	98.95	98.931	98.911	98.889	98.866	98.842	98.815	98.787	98.756	98.721	98.684	98.642	98.594	98.539	98.472	98.377	98.21	97.798	96.493	92.213	80.445	31.48	2.0686	0.3342	0.14155	0.072657	0.039325	0.022022
99.22	99.211	99.202	99.193	99.183	99.173	99.163	99.153	99.142	99.132	99.12	99.109	99.097	99.085	99.072	99.059	99.045	99.031	99.016	99.001	98.985	98.968	98.95	98.931	98.911	98.889	98.866	98.842	98.815	98.787	98.755	98.721	98.683	98.641	98.594	98.54	98.474	98.387	98.245	97.925	96.943	93.342	68.272	6.4785	0.72162	0.26948	0.13167	0.068445	0.036939	0.020563
99.22	99.211	99.202	99.193	99.183	99.173	99.163	99.153	99.142	99.132	99.12	99.109	99.097	99.085	99.072	99.059	99.045	99.031	99.016	99.001	98.985	98.968	98.95	98.931	98.911	98.889	98.867	98.842	98.816	98.787	98.756	98.722	98.684	98.643	98.597	98.546	98.488	98.423	98.35	98.265	98.168	98.049	97.884	97.559	96.548	91.148	32.486	1.5007	0.22792	0.088902
99.22	99.211	99.202	99.193	99.183	99.173	99.163	99.153	99.142	99.132	99.12	99.109	99.097	99.085	99.072	99.059	99.045	99.031	99.016	99.001	98.985	98.968	98.95	98.931	98.911	98.889	98.866	98.842	98.815	98.787	98.756	98.722	98.684	98.643	98.596	98.544	98.485	98.415	98.324	98.179	97.846	96.756	92.041	46.777	2.5221	0.34794	0.14313	0.073009	0.039445	0.022074
99.22	99.211	99.202	99.193	99.183	99.173	99.163	99.153	99.142	99.132	99.12	99.109	99.097	99.085	99.072	99.059	99.045	99.031	99.016	99.001	98.985	98.968	98.95	98.931	98.911	98.889	98.866	98.842	98.815	98.787	98.755	98.721	98.683	98.642	98.595	98.542	98.482	98.41	98.317	98.167	97.821	96.681	91.708	44.942	2.2158	0.2141	0.070806	0.034287	0.018531	0.010564
99.22	99.211	99.202	99.193	99.183	99.173	99.163	99.153	99.142	99.132	99.12	99.109	99.097	99.085	99.072	99.059	99.045	99.031	99.016	99.001	98.984	98.967	98.949	98.93	98.91	98.888	98.865	98.84	98.813	98.783	98.75	98.714	98.674	98.628	98.576	98.516	98.445	98.359	98.25	98.096	97.831	97.222	95.427	90.104	79.7	68.832	37.17	3.2573	0.23026	0.038748
99.22	99.211	99.202	99.193	99.183	99.173	99.163	99.153	99.142	99.132	99.12	99.109	99.097	99.085	99.072	99.059	99.045	99.031	99.016	99.001	98.985	98.968	98.95	98.931	98.911	98.889	98.866	98.842	98.815	98.787	98.755	98.721	98.683	98.642	98.595	98.542	98.482	98.41	98.317	98.167	97.819	96.624	87.863	15.845	0.68959	0.13588	0.060242	0.031835	0.017849	0.010355
99.22	99.211	99.202	99.193	99.183	99.173	99.163	99.153	99.142	99.132	99.12	99.109	99.097	99.085	99.072	99.059	99.045	99.031	99.016	99.001	98.985	98.968	98.95	98.931	98.911	98.889	98.866	98.842	98.815	98.787	98.756	98.722	98.684	98.643	98.596	98.544	98.485	98.415	98.324	98.179	97.847	96.763	92.324	54.051	3.375	0.41206	0.15973	0.079402	0.042102	0.023213
99.22	99.211	99.202	99.193	99.183	99.173	99.163	99.153	99.142	99.132	99.12	99.109	99.097	99.085	99.072	99.059	99.045	99.031	99.016	99.001	98.985	98.968	98.95	98.931	98.911	98.889	98.866	98.842	98.815	98.786	98.755	98.72	98.681	98.637	98.584	98.517	98.421	98.255	97.904	97.03	94.694	89.052	75.196	17.873	1.2178	0.30245	0.13819	0.070319	0.037455	0.020652
99.22	99.211	99.202	99.193	99.183	99.173	99.163	99.153	99.142	99.132	99.12	99.109	99.097	99.085	99.072	99.059	99.045	99.031	99.016	99.001	98.985	98.968	98.95	98.931	98.911	98.889	98.866	98.842	98.815	98.787	98.756	98.722	98.684	98.643	98.596	98.544	98.485	98.415	98.324	98.179	97.848	96.771	92.681	67.154	6.3302	0.51438	0.15884	0.076067	0.040216	0.022288
99.22	99.211	99.202	99.193	99.183	99.173	99.163	99.153	99.142	99.132	99.12	99.109	99.097	99.085	99.072	99.059	99.045	99.031	99.016	99.001	98.985	98.968	98.95	98.931	98.911	98.889	98.866	98.842	98.815	98.787	98.756	98.722	98.684	98.643	98.596	98.544	98.485	98.415	98.324	98.179	97.846	96.756	92.041	46.777	2.5221	0.34796	0.14314	0.073016	0.039449	0.022076
99.22	99.211	99.202	99.193	99.183	99.173	99.163	99.153	99.142	99.132	99.12	99.109	99.097	99.085	99.072	99.059	99.045	99.031	99.016	99.001	98.985	98.968	98.95	98.931	98.911	98.889	98.866	98.842	98.815	98.787	98.756	98.722	98.684	98.643	98.596	98.544	98.485	98.415	98.324	98.178	97.844	96.741	91.522	37.397	1.7228	0.25384	0.10678	0.055212	0.030282	0.017214
99.22	99.211	99.202	99.193	99.183	99.173	99.163	99.153	99.142	99.132	99.12	99.109	99.097	99.085	99.072	99.059	99.045	99.031	99.016	99.001	98.985	98.968	98.95	98.931	98.911	98.889	98.866	98.842	98.815	98.787	98.756	98.722	98.684	98.643	98.596	98.544	98.485	98.415	98.324	98.179	97.847	96.767	92.757	71.462	8.3689	0.5629	0.15466	0.074475	0.039831	0.02223
[truncated: 11 more columns]
