# Supplementary material for: Trainable High Resolution Melt Curve Machine Learning Classifier for Large-Scale Reliable Genotyping of Sequence Variants
Source: PLoS One. 2014 Oct 2;9(10):e109094. doi: 10.1371/journal.pone.0109094 (PMC4183555; doi:10.1371/journal.pone.0109094)
Supplement: Dataset S3 — DNA sequences of amplicons and simulated melt curves from primer pair no. 3 showing in Table 2 . (XLSX) [file pone.0109094.s003.xlsx]

## Sheet: Seq
Temp	65	65.5	66	66.5	67	67.5	68	68.5	69	69.5	70	70.5	71	71.5	72	72.5	73	73.5	74	74.5	75	75.5	76	76.5	77	77.5	78	78.5	79	79.5	80	80.5	81	81.5	82	82.5	83	83.5	84	84.5	85	85.5	86	86.5	87	87.5	88	88.5	89
1	TGGGATGCTTTCTGTGTGGAATTACTATAAATATTTTTTGCAGAAAAATTTAAAATTGAAATCATATAAAAACAAGGGAGGACTGTATAAAAGCAGAAATCCTTTGTTTTTTATAACCAAGGTTTATAAACTTTCATTCTCGAAATTCAATTAACTTTACAAATTCCCACTATTAAGGAGAAAGAAGATGAACATAAAGAAGCGTGTCCTTAGTGCAGGCCTGACTTTTGCATCTGTTTTGCTTTTAGCTGCTTGCG
11b	TGGGATGCTTTCTGTGTGGAATTACTATAAATATTTTTTGCAGAAAAATTTAAAATTGAAATCATATAAAAACAAGGGAGGACTGTATAAAAGGCGGAAATCCTTTGTTTTTTATAACCAAGGTTTATAAACTTTCATTCTCGAAATTCAATTAACTTTACAAATTCCCACTATTAAGGAGAAAGAAGACGAACATAAAGAAGCGTATCCTTAGTGCAGGCCTGACTTTTGCATCTGCTTTGCTTTTAGCTGCTTGCG
12a,13,20,47a	TGGGATGCTTTCTGTGTGGAATTACTATAAATATTTTTTGCAGAAAAATTTAAAATTGAAATCGTATAAAAACAAGGGAGGACTGTATAAAAGACAGAAATCCTTTGTTTTTTATAACCAAGGTTTATAAACTTTCATTATCGAAATTCAATTAACTTTACAAATTCCCACTATTAAGGAGAAAGAAAATGAACATAAAGAAGCGTGTCCTTAGTGCAGGTCTGACTTTTGCATCTGCTTTGCTTTTAGCTGCTTGCG
15a,19b,35c,47f	TGGGATGCTTTCTGTGTGGAATTACTATAAATATTTTTTGCAGAAAAATTTAAAATTGAAATCATATAAAAACAAGGGAGGACTGTATAAAAGACAGAAATCCTTTGTTTTTTATAACCAAGGTTTATAAACTTTCATTCTCGAAATTCAATTAACTTTACAAATTCCCACTATTTAAGGAGAAAGAAGATGAACATAAAGAAGCGAGTCCTTAGTGCAGGCCTGACTTTTGCATCTGCTTTGCTTTTAGCTGCTTGCG
16a	TGGGATGCTTTCTGTGTGGAATTACTATAAATATTTTTTGCAGAAAAATTTAAAATTGAAATCGTATAAAAACAAGGGATGACTGTATAAAAGACAGAAATCCTTTGTTTTTTATAACCAAGGTTTATAAACTTTCATTCTTGAAATTCAATTAACTTTACAAATTCCCACTATTAAGGAGAAAGAAGACGAACATAAAGAAGCGTATCCTTAGTGCAGGCCTGACTTTTACATCTGCTTTGCTTTTAGCTGCTTGCG
17f	TGGGATGCTTTCTGTGTGGAATTACTATAAATATTTTTTGCAGAAAAATTTAAAATTGAAATCATATAAAAACAAGGGATGATTGTATAAAAGGTAGAAATCCTTTGTTTTTTATAACCAAGGTTTATAAACTTTCATTCTCGAAATTCAATTAACTTTACAAATTCCCACTATTAAGGAGAAAGAAGATGAACATAAAGAAGCGTGTCCTTAGTGCAGGCCTGACTTTTGCATCTGCTTTGCTTTTAGCTGCTTGCG
18a	TGGGATGCTTTCTGTGTGGAATTACTATAAATATTTTTTGCAGAAAAATTTAAAATTGAAATCGTATAAAAACAAGGGAGGACTGTATAAAAGACAGAAATCCTTTGTTTTTTATAACTAAGGTTTATAAACTTTCATTCTCGAAATTCAATTAACTTTACAAATTCCCACTATTTAAGGAGAAAGAAGATGAACATAAAGAAGCGTGTCCTTAGTGCAGGCCTGACTTTTGCATCTGCTTTGCTTTTAGCTGCTTGCG
18b,18c	TGGGATGCTTTCTGTGTGGAATTACTATAAATATTTTTTGCAGAAAAATTTAAAATTGAAATCATATAAAAACAAGGGAGGACTGTATAAAAGACAGAAATCCTTTGTTTTTTATAACCAAGGTTTATAAACTTTCATTCTCGAAATTCAATTAACTTTACAAATTCCCACTATTAAGGAGAAAGAAAATGAACATAAAGAAGCGTGTCCTTAGTGCAGGTCTGACTTTTGCATCTGCTTTGCTTTTAGCTGCTTGCG
19f	TGGGATGCTTTCTGTGTGGAATTACTATAAATATTTTTTGCAGAAAAATTTAAAATTGAAATCGTATAAAAATAAGGGAGGACTGTATAAAAGACAGAAATCCTTTGTTTTTTATAACCAAGGTTTATAAACTTTCATTCTCGAAATTCAATTAACTTTACAAATTCTCACTATTAAGGAGAAAGAAGATGAACATAAAGAAGCGTGTCCTTAGTGCAGGTCTGACTTTTGCATCTGCTTTGCTTTTAGCTGCTTGCG
2	TGGGATGCTTTCTGTGTGGAATTACTATAAATATTTTTTGCAGAAAAATTTAAAATTGAAATCGTATAAAAACAAGGGAGGACTGTATAAAAGACAGAAATCCTTTGTTTTTTATAACCAAGGTTTATAAACTTTCATTCTCGAAATTCAATTAACTTTACAAATTCCCACTATTTAAGGAGAAAGAAGATGAACATAAAGAAGCGTGTCCTTAGTGCAGGCCTGACTTTTGCATCTGCTTTGCTTTTAGCTGCTTGCG
21	TGGGATGCTTTCTGTGTGGAATTACTATAAATATTTTTTGCAGAAAAATTTAAAATTGAAATCGTATAAAAACAAGGGAGGACTGTATAAAAGACAGAAATCCTTTGTTTTTTATAACCAAGGTTTATAAACTTTCATTCTCGAAATTCAATTAACTTTACAAATTCCCACTATTAAGGAGAAAGAAAATGAACATAAAGAAGCGTGTCCTTAGTGCAGGCCTGACTTTTGCATCTGCTTTGCTTTTAGCTGCTTGCG
22f,22a,28a	TGGGATGCTTTCTGTGTGGAATTACTATAAATATTTTTTGCAGAAAAATTTAAAATTGAAATCGTATAAAAACAAGGGAGGACTGTATAAAAGACAGAAATCCTTTGTTTTTTATAACCAAGGTTTATAAACTTTCATTCTCGAAATTCAATTAACTTTACAAATTCCCACTATTAAGGAGAAAGAAAATGAACATAAAGAAGCGTGTCCTTAGTGCAGGTCTGACTTTTGCATCTGCTTTGCTTTTAGCTGCTTGCG
23a	TGGGATGCTTTCTGTGTGGAATTACTATAAATATTTTTTGCAGAAAAATTTAAAATTGAAATCGTATAAAAACAAGGGAAGACTGTATAAAAGGCAGAAATCCTTTGTTTTTTATAACCAAGGTTTATAAACCTTCATTCTCGAAATTCAATTAACTTTACAAATTCCCACTATTAAGGAGAAATAAGACGAACATAAAGAAGCGTATCCTTAGTGCAGGCCTGACTTTTACATCTGATTTGCTTTTAGCTGCTTGCG
25f,25a,38	TGGGATGCTTTCTGTGTGGAATTACTATAAATATTTTTTGCAGAAAAATTTAAAATTGAAATCATATAAAAACAAGGGAGGACTGTATAAAAAGCAGAAATCCTTTGTTTTTTATAACCAAGGTTTATAAACTTTCATTCTCGAAATTCAATTAACTTTACAAATTCCCACTATTAAGGAGAAAGAAGATGAACATAAAGAAGCGTGTCCTTAGTGCAGGTCTGACTTTTGCATCTGCTTTGCTTTTAGCTGCTTGCG
28f	TGGGATGCTTTCTGTGTGGAATTACTATAAATATTTTTTGCAGAAAAATTTAAAATTGAAATCGTATAAAAACAAGGGAGGACTGTATAAAAGACAGAAATCCTTTGTTTTTATAACCAAGGTTTATAAACTTTCATTCTCGAAATTCAATTAACTTTACAAATTCCCACTATTAAGGAGAAAGAAGATGAACATAAAGAAGCGTGTCCTTAGTGCAGGCCTGACTTTTGCATCTGCTTTGCTTTTAGCTGCTTGCG
29	TGGGATGCTTTCTGTGTGGAATTACTATAAATATTTTTTGCAGAAAAATTTAAAATTGAAATCGTATAAAAACAAGGGAGTACTGTATAAAAGACAGAAATCCTTTGTTTTTTATAACTAAGGTTTATAAACTTTCATTCTCGAAATTCAATTAACTTTACAAATTCCCACTATTAAGGAGAAAGAAAATGAACATAAAGAAGCGTGTCCTTAGTGCAGGTCTGACTTTTGCATCTGCTTTGCTTTTAGCTGCTTGCG
3	TGGGATGCTTTCTGTGTGGAATTACTATAAATATTTTTTGCAGAAAAATTTAAAATTGAAATCGTATAAAAACAAGGGAGGACTGTATAAAAGACAGAAATCCTTTGTTTTTTATAACAAAAGTTTATAAACCTTCATTCTTGAAATTCAATTAACTTTACAAATTCCCACTATTAAGGAGAAAGAAGATGAACATAAAGAAGCGTGTCCTTGGTGCAGGTCTGACTTTTGCATCTGCTTTGCTTTTAGCTGCTTGCG
31	TGGGATGCTTTCTGTGTGGAATTACTATAAATATTTTTTACAGAAAAATTTAAAATTGAAATCGTATAAAAACAAGGGAGGACTGTATAAAAGACAGAAATCCTTTGTTTTTTATAACCAAGGTTTATAAACTTTCATTCTCGAAATTCAATTAACTTTACAAATTCCCACTATTAAGGAGAAAGAAGATGAACATAAAGAAGCGTGTCCTTAGTGCAGGTCTGACTTTTGCATCTGCTTTGCTTTTAGCTGCTTGCG
33b	TGGGATGCTTTCTGTGTGGAATTACTATAAATATTTTTTGCAGAAAAATTTAAAATTGAAATCGTATAAAAACAAGGGAGGACTGTATAAAAGACAGAAATCCTTTGTTTTTTATAACCAAGGTTTATAAACTTTCATTCTCGAAATTCAATTAACTTTACAAATTCTCACTATTAAGGAGAAAGAAGATGAACATAAAGAAGCGTGTCCTTAGTGCAGGTCTGACTTTTGCATCTGCTTTGCTTTTAGCTGCTTGCG
33c,42	TGGGATGCTTTCTGTGTGGAATTACTATAAATATTTTTTGCAGAAAAATTTAAAATTGAAATCGTATAAAAACAAGGGAGGACTGTATAAAAGACAGAAATCCTTTGTTTTTTATAACCAAGGTTTATAAACTTTCATTCTCGAAATTCAATTAACTTTACAAATTCCCACTATTAAGGAGAAAGAAGATGAACATAAAGAAGCGTGTCCTTAGTGCAGGCCTGACTTTTGCATCTGCTTTGCTTTTAGCTGCTTGCG
34	TGGGATGCTTTCTGTGTGGAATTACTATAAATATTTTTTGCAGAAAAATTTAAAATTGAAATCGTATAAAAACAAGGGAGGACTGTATAAAAGACAGAAATCCTTTGTTTTTTATAACCAAGGTTTATAAGCTTTCATTCTCGAAATTCAATTAACTTTACAAATTCCCACTATTAAGGAGAAAGAAAATGAACATAAAGAAGCGTGTCCTTAGTGCAGGCCTGACTTTTGCATCTGCTTTGCTTTTAGCTGCTTGCG
35a	TGGGATGCTTTCTGTGTGGAATTACTATAAATATTTTTTGCAGAAAAATTTAAAATTGAAATCGTATAAAAACAAGGGAGGACTGTATAAAAGACAGAAATCCTTTGTTTTTTATAACCAAAGTTTATAAACTTTCATTCTCGAAATTCAATTAACTTTACAAATTCCCACTATTAAGGAGAAAGAAGATGAACATAAAGAAGCGTGTCCTTAGTGCAGGCCTGACTTTTGCATCTGCTTTGCTTTTAGCTGCTTGCG
35b	TGGGATGCTTTCTGTGTGGAATTACTATAAATATTTTTTGCAGAAAAATTTAAAATTGAAATCATATAAAAACAAGGGAGGACTGTATAAAAGACAGAAATCCTTTGTTTTTTTATAACCAAGGTTTATAAACTTTCATTCTCGAAATTCAATTAACTTTACAAATTCCCACTATTAAGGAGAAAGAAGATAAACATAAAGAAGCGTGTCCTTAGTGCAGGTCTGACTTTTGCATCTGCTTTGCTTTTAGCTGCTTGCG
39	TGGGATGCTTTCTGTGTGGAATTACTATAAATATTTTTTGCAGAAAAATTTAAAATTGAAATCGTATAAAAACAAAGGAGTGCTGTATAAAAGACAGAAATCCTTTGTTTTTTATAACTAAGGTTTATAAACTTTCATTCTCGAAATTCAATTAACTTTACAAATTCCCACTATCTAAGGAGAAAGAAAATGAACATAAAGAAGCGTGTCCTTAGTGCAGGTCTGACTTTTGCATCTGCTTTGCTTTTAGCTGCTTGCG
4,6b,15f,41a	TGGGATGCTTTCTGTGTGGAATTACTATAAATATTTTTTGCAGAAAAATTTAAAATTGAAATCGTATAAAAACAAGGGAGGACTGTATAAAAGACAGAAATCCTTTGTTTTTTATAACCAAAGTTTATAAACTTTCATTCTTGAAATTCAATTAACTTTACAAATTCCCACTATTAAGGAGAAAGAAGATGAACATAAAGAAGCGTGTCCTTAGTGCAGGCCTGACTTTTGCATCTGCTTTGCTTTTAGCTGCTTGCG
6a,10f,10b,15b,15c	TGGGATGCTTTCTGTGTGGAATTACTATAAATATTTTTTGCAGAAAAATTTAAAATTGAAATCGTATAAAAACAAGGGAGGACTGTATAAAAGACAGAAATCCTTTGTTTTTTATAACCAAGGTTTATAAACTTTCATTCTCGAAATTCAATTAACTTTACAAATTCCCACTATTAAGGAGAAAGAAGATGAACATAAAGAAGCGTGTCCTTAGTGCAGGTCTGACTTTTGCATCTGCTTTGCTTTTAGCTGCTTGCG
6c	TGGGATGCTTTCTGTGTGGAATTACTATAAATATTTTTTGCAGAAAAATTTAAAATTGAAATCATATAAAAACAAGGGAGGACTGTATAAAAGACAGAAATCCTTTGTTTTTTATAACCAAGGTTTATAAACTTTCATTCTCGAAATTCAATTAACTTTACAAATTCCCACTATTAAGGAGAAAGAAGATGAACATAAAGAAGCGTGTCCTTAGTGCAGGTCTGACTTTTGCATCTGCTTTGCTTTTAGCTGCTTGCG
7a	TGGGATGCTTTCTGTGTGGAATTACTATAAATATTTTTTGCAGAAAAATTTAAAATTGAAATCATATAAAAACAAGGGAGGACTGTATAAAAGGCGGAAATCCTTTGTTTTTTATAACCAAGGTTTATAAACTTTCATTCTCGAAATTCAATTAACTTTACAAATTCCCACTATTAAGGAGAAAGAAGATGAACATAAAGAAGCGTGTCCTTAGTGCAGGCCTGACTTTTGCATCTGCTTTGCTTTTAGCTGCTTGCG
7b,10a,10c,32f,32a,33f,33a,37,46,6d	TGGGATGCTTTCTGTGTGGAATTACTATAAATATTTTTTGCAGAAAAATTTAAAATTGAAATCGTATAAAAACAAGGGAGGACTGTATAAAAGGCAGAAATCCTTTGTTTTTTATAACCAAGGTTTATAAACCTTCATTCTCGAAATTCAATTAACTTTACAAATTCCCACTATTAAGGAGAAAGAAGACGAACATAAAGAAGCGTATCCTTAGTGCAGGCCTGACTTTTACATCTGCTTTGCTTTTAGCTGCTTGCG
7f	TGGGATGCTTTCTGTGTGGAATTACTATAAATATTTTTTGCAGAAAAATTTAAAATTGAAATCATATAAAAACAAGGGAGGACTGTATAAAAGGCGGAAATCCTTTGTTTTTTATAACCAAGGTTTATAAACTTTCATTCTCGAAATTCAATTAACTTTACAAATTCCCACTATTAAGGAGAAAGAAGATGAACATAAAGAAGCGTGTCCTTAGTGCAGGCCTGACTTTTGCATCTGCCTTGCTTTTAGCTGCTTGCG
8,16f	TGGGATGCTTTCTGTGTGGAATTACTATAAATATTTTTTGCAGAAAAATTTAAAATTGAAATCATATAAAAACAAGGGAGGACTGTATAAAAAGCAGAAATCCTTTGTTTTTTATAACCAAGGTTTATAAACTTTCATTTTCGAAATTCAATTAACTTTACAAATTCCCACTATTAAGGAGAAAGAAGATGAACATAAAGAAGCGTGTCCTTAGTGCAGGCCTGACTTTTGCATCTGCTTTGCTTTTAGCTGCTTGCG
9a,24b,33d,45	TGGGATGCTTTCTGTGTGGAATTACTATAAATATTTTTTGCAGAAAAATTTAAAATTGAAATCATATAAAAACAAGGGAGGACTGTATAAAAAGCAGAAATCCTTTGTTTTTTATAACCAAGGTTTATAAACTTTCATTCTCGAAATTCAATTAACTTTACAAATTCCCACTATTAAGGAGAAAGAAGATGAACATAAAGAAGCGTGTCCTTAGTGCAGGCCTGACTTTTGCATCTGCTTTGCTTTTAGCTGCTTGCG
[truncated: 12 more columns]

## Sheet: 47,1.4
99.243	99.229	99.214	99.198	99.182	99.164	99.146	99.126	99.106	99.084	99.061	99.036	99.01	98.982	98.951	98.918	98.881	98.838	98.786	98.719	98.621	98.453	98.121	97.395	95.765	92.415	86.997	81.059	76.732	74.259	72.614	70.272	64.205	51.266	37.452	28.005	19.154	10.35	4.4945	1.7665	0.68838	0.27607	0.11571	0.051056	0.023782	0.011725	0.0061315	0.0033856	0.0019716	0.0012044
99.246	99.232	99.217	99.201	99.185	99.167	99.149	99.13	99.109	99.088	99.065	99.04	99.014	98.986	98.955	98.922	98.885	98.842	98.791	98.724	98.627	98.46	98.129	97.406	95.784	92.451	87.065	81.174	76.917	74.6	73.422	72.671	71.712	69.152	61.268	45.851	30.87	18.294	8.1743	2.9329	0.98793	0.34028	0.12377	0.048097	0.019994	0.0089002	0.0042548	0.0021781	0.0011968	0.00070434
99.246	99.232	99.217	99.201	99.185	99.167	99.149	99.13	99.109	99.088	99.065	99.04	99.014	98.986	98.955	98.922	98.885	98.843	98.794	98.733	98.65	98.528	98.326	97.955	97.227	95.774	93.047	88.755	83.651	79.027	74.485	66.036	49.676	35.386	27.711	21.027	13.273	6.6288	2.8199	1.1248	0.44581	0.17948	0.074158	0.031666	0.014037	0.0065012	0.003175	0.0016405	0.00090392	0.00053173
99.249	99.235	99.22	99.204	99.188	99.171	99.152	99.133	99.113	99.091	99.068	99.044	99.018	98.99	98.959	98.926	98.889	98.847	98.796	98.729	98.632	98.465	98.136	97.416	95.799	92.472	87.088	81.178	76.842	74.268	72.237	68.583	59.432	45.073	34.509	28.482	22.737	15.421	8.2642	3.6709	1.498	0.60146	0.24529	0.10315	0.044965	0.02042	0.0097301	0.0048681	0.0025731	0.0014387
99.246	99.232	99.217	99.201	99.185	99.167	99.149	99.13	99.109	99.088	99.065	99.04	99.014	98.986	98.955	98.922	98.885	98.843	98.794	98.732	98.65	98.528	98.325	97.953	97.221	95.753	92.979	88.558	83.115	77.479	69.976	57.258	44.219	37.262	33.064	26.894	16.552	6.9671	2.3225	0.73419	0.24046	0.084064	0.031749	0.013037	0.0058276	0.0028374	0.0015046	0.00086234	0.00053134	0.0003486
99.246	99.232	99.217	99.201	99.185	99.167	99.149	99.13	99.109	99.088	99.065	99.04	99.014	98.986	98.955	98.922	98.885	98.842	98.791	98.724	98.626	98.457	98.119	97.368	95.646	92.018	86.01	79.197	73.524	68.342	61.395	52.003	43.177	37.2	33.168	29.555	24.963	18.315	10.695	5.0162	2.0875	0.83877	0.33996	0.14172	0.061185	0.027504	0.012961	0.0064049	0.0033394	0.0018388
99.249	99.235	99.22	99.204	99.188	99.171	99.152	99.133	99.113	99.091	99.068	99.044	99.018	98.99	98.96	98.926	98.89	98.848	98.799	98.737	98.655	98.534	98.332	97.963	97.238	95.79	93.071	88.782	83.649	78.891	74.017	65.416	50.749	38.567	32.462	28.501	23.945	17.503	10.231	4.8348	2.0314	0.82282	0.33542	0.14037	0.060759	0.027365	0.012916	0.0063939	0.0033404	0.0018439
99.246	99.232	99.217	99.201	99.185	99.167	99.149	99.13	99.109	99.088	99.065	99.04	99.014	98.986	98.955	98.922	98.885	98.842	98.791	98.724	98.627	98.459	98.129	97.406	95.782	92.443	87.038	81.105	76.752	74.165	72.101	68.244	58.169	42.19	30.125	21.687	13.434	6.6613	2.8253	1.1256	0.44592	0.17949	0.074155	0.031663	0.014035	0.0064997	0.003174	0.0016399	0.00090353	0.00053149
99.246	99.232	99.217	99.201	99.185	99.167	99.149	99.13	99.109	99.088	99.065	99.04	99.014	98.986	98.955	98.922	98.885	98.843	98.794	98.731	98.647	98.517	98.293	97.856	96.936	94.992	91.28	85.752	79.989	75.42	70.94	62.417	47.325	34.782	27.985	21.997	14.51	7.4666	3.1872	1.2546	0.48808	0.19294	0.078459	0.033062	0.014498	0.0066541	0.0032245	0.0016544	0.00090548	0.00052923
99.249	99.235	99.22	99.204	99.188	99.171	99.152	99.133	99.113	99.091	99.068	99.044	99.018	98.99	98.96	98.926	98.89	98.848	98.799	98.737	98.655	98.534	98.332	97.963	97.238	95.791	93.076	88.807	83.769	79.407	76.058	72.123	63.377	47.831	35.504	29.2	24.089	17.531	10.236	4.8355	2.0315	0.82283	0.33542	0.14037	0.060762	0.027367	0.012918	0.0063955	0.0033418	0.0018451
99.246	99.232	99.217	99.201	99.185	99.167	99.149	99.13	99.109	99.088	99.065	99.04	99.014	98.986	98.955	98.922	98.885	98.843	98.794	98.733	98.65	98.528	98.326	97.955	97.227	95.774	93.049	88.763	83.706	79.325	75.948	71.861	62.335	45.417	32.768	26.537	21.461	15.246	8.8057	4.2136	1.8168	0.75561	0.31487	0.13402	0.058751	0.026711	0.012696	0.0063184	0.0033143	0.0018353
99.246	99.232	99.217	99.201	99.185	99.167	99.149	99.13	99.109	99.088	99.065	99.04	99.014	98.986	98.955	98.922	98.885	98.843	98.794	98.733	98.65	98.528	98.326	97.955	97.227	95.774	93.049	88.763	83.706	79.325	75.947	71.855	62.249	44.838	30.803	21.786	13.444	6.6621	2.8254	1.1256	0.44594	0.1795	0.074164	0.031669	0.014039	0.0065026	0.0031762	0.0016415	0.00090477	0.00053247
99.246	99.232	99.217	99.201	99.185	99.167	99.149	99.13	99.109	99.088	99.065	99.04	99.014	98.986	98.955	98.922	98.885	98.843	98.793	98.732	98.649	98.526	98.323	97.95	97.217	95.752	93	88.668	83.564	79.209	76.167	73.739	69.928	58.239	29.86	8.7925	2.45	0.74848	0.25044	0.091497	0.036565	0.015959	0.0076	0.0039358	0.002199	0.0013136	0.00083202	0.00055265	0.00038268	0.00027448
99.246	99.232	99.217	99.201	99.185	99.167	99.149	99.13	99.109	99.088	99.065	99.04	99.014	98.986	98.955	98.922	98.885	98.842	98.791	98.724	98.627	98.459	98.129	97.406	95.782	92.443	87.041	81.116	76.788	74.28	72.499	69.696	62.479	48.773	35.911	26.846	17.585	8.8701	3.6313	1.3699	0.51611	0.1997	0.080131	0.033503	0.014629	0.0067021	0.003248	0.001669	0.0009161	0.0005375
99.243	99.229	99.214	99.198	99.182	99.164	99.146	99.126	99.106	99.084	99.061	99.036	99.01	98.982	98.951	98.918	98.881	98.839	98.789	98.728	98.645	98.522	98.319	97.947	97.217	95.758	93.022	88.723	83.656	79.298	76.079	72.745	65.864	51.976	38.325	30.813	25.272	18.419	10.74	5.0363	2.0958	0.84215	0.34136	0.14233	0.061467	0.027645	0.013038	0.0064513	0.0033699	0.0018603
99.246	99.232	99.217	99.201	99.185	99.167	99.149	99.13	99.109	99.088	99.065	99.04	99.014	98.986	98.955	98.922	98.885	98.843	98.794	98.733	98.65	98.528	98.325	97.954	97.224	95.761	92.998	88.582	83.088	77.238	69.216	55.677	41.649	33.327	27.658	21.195	13.357	6.6516	2.8242	1.1254	0.44585	0.17944	0.074113	0.03163	0.014009	0.0064786	0.0031569	0.0016259	0.00089199	0.00052191
99.246	99.232	99.217	99.201	99.185	99.167	99.149	99.13	99.109	99.088	99.065	99.04	99.014	98.986	98.955	98.922	98.885	98.843	98.794	98.733	98.65	98.528	98.325	97.955	97.227	95.773	93.039	88.706	83.403	77.943	70.551	57.322	43.277	35.867	32.171	28.965	24.541	17.891	10.314	4.7814	1.9755	0.79033	0.31953	0.133	0.0574	0.025843	0.012227	0.0060861	0.0032079	0.0017912
99.246	99.232	99.217	99.201	99.185	99.167	99.149	99.13	99.109	99.088	99.065	99.04	99.014	98.985	98.954	98.92	98.88	98.833	98.77	98.679	98.529	98.251	97.694	96.55	94.31	90.532	85.65	81.134	77.975	75.963	74.263	71.319	63.553	48.864	35.697	26.753	17.565	8.8673	3.6311	1.3699	0.51611	0.1997	0.080132	0.033503	0.014629	0.0067019	0.0032476	0.0016686	0.00091566	0.00053706
99.246	99.232	99.217	99.201	99.185	99.167	99.149	99.13	99.109	99.088	99.065	99.04	99.014	98.986	98.955	98.922	98.885	98.843	98.794	98.733	98.65	98.528	98.326	97.955	97.227	95.774	93.049	88.763	83.7	79.284	75.681	70.422	57.52	39.633	29.05	22.163	14.53	7.4684	3.1874	1.2547	0.48815	0.19299	0.078496	0.03309	0.014519	0.0066704	0.0032371	0.0016643	0.00091331	0.00053548
99.246	99.232	99.217	99.201	99.185	99.167	99.149	99.13	99.109	99.088	99.065	99.04	99.014	98.986	98.955	98.922	98.885	98.843	98.794	98.733	98.65	98.528	98.326	97.955	97.227	95.774	93.049	88.763	83.706	79.331	75.993	72.192	64.039	49.321	36.93	30.364	25.107	18.336	10.697	5.0165	2.0876	0.83885	0.34003	0.14177	0.061226	0.027537	0.012987	0.0064261	0.0033568	0.0018531
99.246	99.232	99.217	99.201	99.185	99.167	99.149	99.13	99.109	99.088	99.065	99.04	99.014	98.986	98.955	98.922	98.885	98.843	98.794	98.733	98.65	98.528	98.326	97.955	97.227	95.774	93.049	88.767	83.726	79.423	76.398	73.836	69.325	57.616	39.922	28.55	21.914	15.342	8.8235	4.2164	1.8172	0.75567	0.31488	0.13402	0.058754	0.026713	0.012698	0.0063197	0.0033154	0.0018362
99.246	99.232	99.217	99.201	99.185	99.167	99.149	99.13	99.109	99.088	99.065	99.04	99.014	98.986	98.955	98.922	98.885	98.843	98.794	98.733	98.65	98.528	98.326	97.955	97.227	95.774	93.046	88.748	83.631	78.996	74.633	67.482	54.047	40.834	33.807	29.58	24.93	18.299	10.69	5.0155	2.0875	0.83884	0.34002	0.14177	0.061224	0.027535	0.012985	0.0064246	0.0033555	0.0018519
99.249	99.235	99.22	99.204	99.188	99.171	99.152	99.133	99.113	99.091	99.068	99.044	99.018	98.99	98.959	98.926	98.889	98.847	98.796	98.729	98.632	98.465	98.136	97.416	95.798	92.471	87.085	81.167	76.808	74.155	71.831	67.065	55.191	39.104	28.217	20.242	12.354	6.0867	2.5973	1.0468	0.41961	0.17064	0.0711	0.030569	0.013627	0.0063398	0.0031078	0.0016108	0.00088983	0.00052459
99.249	99.235	99.22	99.204	99.188	99.171	99.152	99.133	99.113	99.091	99.068	99.044	99.018	98.99	98.96	98.926	98.89	98.848	98.799	98.737	98.655	98.533	98.329	97.954	97.209	95.707	92.86	88.346	82.916	77.672	71.601	61.144	47.212	37.245	30.839	23.932	15.177	7.4282	3.0559	1.1831	0.45916	0.18238	0.074731	0.031746	0.014024	0.0064777	0.0031557	0.001626	0.000893	0.00052329
99.246	99.232	99.217	99.201	99.185	99.167	99.149	99.13	99.109	99.088	99.065	99.04	99.014	98.986	98.955	98.922	98.885	98.843	98.794	98.733	98.65	98.528	98.326	97.955	97.227	95.773	93.043	88.724	83.472	78.145	70.957	57.578	43.027	35.544	31.973	28.905	24.649	18.184	10.653	5.0069	2.0859	0.83857	0.33998	0.14176	0.061221	0.027533	0.012984	0.0064235	0.0033545	0.0018511
99.246	99.232	99.217	99.201	99.185	99.167	99.149	99.13	99.109	99.088	99.065	99.04	99.014	98.986	98.955	98.922	98.885	98.843	98.794	98.733	98.65	98.528	98.326	97.955	97.227	95.774	93.049	88.763	83.706	79.331	75.992	72.189	64.005	49.041	35.732	26.757	17.565	8.8673	3.6311	1.3699	0.51611	0.1997	0.080133	0.033504	0.01463	0.006703	0.0032486	0.0016695	0.00091646	0.00053778
99.246	99.232	99.217	99.201	99.185	99.167	99.149	99.13	99.109	99.088	99.065	99.04	99.014	98.986	98.955	98.922	98.885	98.842	98.791	98.724	98.627	98.459	98.129	97.406	95.782	92.443	87.038	81.105	76.753	74.175	72.173	68.7	60.159	46.269	34.86	26.598	17.545	8.8656	3.6309	1.3699	0.51609	0.19969	0.080125	0.033499	0.014626	0.0067001	0.0032465	0.0016679	0.00091522	0.0005368
99.246	99.232	99.217	99.201	99.185	99.167	99.149	99.13	99.109	99.088	99.065	99.04	99.014	98.986	98.955	98.922	98.885	98.842	98.791	98.724	98.627	98.46	98.129	97.406	95.784	92.451	87.065	81.174	76.917	74.599	73.42	72.659	71.624	68.577	58.643	40.95	27.685	18.758	10.747	5.0214	2.0885	0.83932	0.34033	0.14198	0.061365	0.027632	0.013054	0.0064741	0.003392	0.0018795
99.246	99.232	99.217	99.201	99.185	99.167	99.149	99.13	99.109	99.088	99.065	99.04	99.014	98.986	98.955	98.922	98.885	98.843	98.794	98.733	98.65	98.528	98.325	97.955	97.227	95.775	93.053	88.783	83.775	79.552	76.748	74.926	73.172	69.607	59.597	39.985	19.902	7.4737	2.3842	0.74207	0.24173	0.084392	0.031898	0.01313	0.0058938	0.0028864	0.0015419	0.00089132	0.00055424	0.00036699
99.246	99.232	99.217	99.201	99.185	99.167	99.149	99.13	99.109	99.088	99.065	99.04	99.014	98.986	98.955	98.922	98.885	98.842	98.791	98.725	98.627	98.46	98.13	97.407	95.786	92.453	87.068	81.177	76.923	74.607	73.431	72.675	71.648	68.621	58.84	41.858	30.244	24.002	17.889	11.046	5.548	2.4359	1.0139	0.41983	0.17649	0.076074	0.033894	0.015621	0.0075077	0.0037803
99.246	99.232	99.217	99.201	99.185	99.167	99.149	99.13	99.109	99.088	99.065	99.04	99.014	98.986	98.955	98.922	98.885	98.842	98.791	98.724	98.627	98.459	98.129	97.406	95.782	92.443	87.039	81.106	76.742	74.077	71.649	66.583	55.102	41.63	33.836	29.422	24.806	18.236	10.669	5.0103	2.0865	0.83868	0.33999	0.14176	0.061223	0.027535	0.012985	0.0064248	0.0033557	0.0018522
99.246	99.232	99.217	99.201	99.185	99.167	99.149	99.13	99.109	99.088	99.065	99.04	99.014	98.986	98.955	98.922	98.885	98.842	98.791	98.724	98.627	98.459	98.129	97.406	95.782	92.443	87.041	81.116	76.788	74.28	72.499	69.699	62.514	49.049	37.105	30.454	25.131	18.341	10.698	5.0165	2.0876	0.83885	0.34002	0.14177	0.061225	0.027536	0.012986	0.0064256	0.0033564	0.0018528
[truncated: 11 more columns]

## Sheet: 47,1.5
99.247	99.233	99.219	99.203	99.187	99.17	99.152	99.133	99.112	99.091	99.068	99.044	99.019	98.991	98.961	98.928	98.892	98.851	98.803	98.742	98.655	98.514	98.247	97.677	96.396	93.656	88.807	82.768	77.831	74.872	73.108	71.202	66.754	55.889	41.226	30.617	21.856	12.711	5.812	2.3233	0.90122	0.35778	0.14801	0.064364	0.029527	0.014334	0.0073704	0.0040114	0.0023015	0.0013876
99.25	99.236	99.222	99.206	99.19	99.173	99.155	99.136	99.116	99.095	99.072	99.048	99.022	98.995	98.965	98.933	98.897	98.856	98.808	98.747	98.661	98.52	98.254	97.687	96.413	93.686	88.864	82.867	77.99	75.148	73.71	72.891	72.085	70.289	64.62	51.112	35.032	21.842	10.605	3.9799	1.3459	0.45839	0.1639	0.062484	0.025485	0.011136	0.0052169	0.0026223	0.0014129	0.00081619
99.25	99.236	99.222	99.206	99.19	99.173	99.155	99.136	99.116	99.095	99.072	99.048	99.022	98.995	98.965	98.933	98.897	98.857	98.81	98.753	98.678	98.57	98.398	98.091	97.5	96.316	94.032	90.196	85.198	80.352	76.025	69.468	55.288	38.934	29.699	23.111	15.52	8.2462	3.6301	1.4636	0.57855	0.23171	0.095036	0.040219	0.017644	0.0080762	0.0038838	0.0019764	0.0010692	0.00061764
99.253	99.239	99.225	99.209	99.193	99.176	99.158	99.139	99.119	99.098	99.076	99.052	99.026	98.999	98.969	98.937	98.901	98.86	98.812	98.752	98.666	98.526	98.261	97.696	96.425	93.705	88.888	82.881	77.95	74.929	72.908	70.097	63.109	49.575	37.121	30.124	24.566	17.632	10.096	4.6779	1.9346	0.77698	0.31501	0.13129	0.056656	0.025455	0.011964	0.0059097	0.0030759	0.0016938
99.25	99.236	99.222	99.206	99.19	99.173	99.155	99.136	99.116	99.095	99.072	99.048	99.022	98.995	98.965	98.933	98.897	98.857	98.81	98.753	98.678	98.57	98.397	98.09	97.495	96.302	93.984	90.052	84.806	79.25	72.746	61.74	47.712	38.883	34.324	29.108	19.765	9.2103	3.2113	1.0177	0.32797	0.11238	0.041495	0.016638	0.0072617	0.0034543	0.0017887	0.0010043	0.00060682	0.00039161
99.25	99.236	99.222	99.206	99.19	99.173	99.155	99.136	99.116	99.095	99.072	99.048	99.022	98.995	98.965	98.933	98.897	98.856	98.808	98.747	98.66	98.519	98.248	97.662	96.318	93.375	88.038	81.211	75.138	70.03	63.868	55.068	45.666	38.786	34.307	30.697	26.503	20.443	12.789	6.3291	2.6917	1.0858	0.438	0.18105	0.077394	0.034423	0.016003	0.007811	0.0040118	0.0021763
99.253	99.239	99.225	99.209	99.193	99.176	99.158	99.139	99.119	99.098	99.076	99.052	99.026	98.999	98.969	98.937	98.901	98.861	98.814	98.757	98.683	98.576	98.404	98.099	97.509	96.33	94.053	90.223	85.211	80.271	75.67	68.747	55.551	41.562	33.935	29.677	25.452	19.545	12.217	6.0818	2.6114	1.0627	0.43145	0.17913	0.0768	0.034231	0.01594	0.0077936	0.0040106	0.0021808
99.25	99.236	99.222	99.206	99.19	99.173	99.155	99.136	99.116	99.095	99.072	99.048	99.022	98.995	98.965	98.933	98.897	98.856	98.808	98.747	98.661	98.52	98.254	97.687	96.411	93.68	88.844	82.815	77.865	74.831	72.789	69.863	62.254	47.179	33.209	24.116	15.774	8.3006	3.6396	1.4651	0.57875	0.23173	0.095035	0.040215	0.017642	0.0080745	0.0038827	0.0019757	0.0010688	0.00061735
99.25	99.236	99.222	99.206	99.19	99.173	99.155	99.136	99.116	99.095	99.072	99.048	99.022	98.995	98.965	98.933	98.897	98.857	98.81	98.752	98.675	98.563	98.374	98.02	97.287	95.726	92.613	87.543	81.637	76.689	72.492	65.804	52.309	37.869	29.725	23.878	16.749	9.2326	4.1093	1.6409	0.63717	0.25047	0.10103	0.042157	0.018282	0.0082884	0.0039534	0.0019973	0.0010732	0.00061584
99.253	99.239	99.225	99.209	99.193	99.176	99.158	99.139	99.119	99.098	99.076	99.052	99.026	98.999	98.969	98.937	98.901	98.861	98.814	98.757	98.683	98.576	98.404	98.099	97.509	96.331	94.056	90.239	85.287	80.607	77.029	73.596	66.956	52.945	38.517	30.812	25.691	19.593	12.225	6.083	2.6115	1.0627	0.43146	0.17913	0.076803	0.034233	0.015942	0.0077953	0.0040121	0.0021821
99.25	99.236	99.222	99.206	99.19	99.173	99.155	99.136	99.116	99.095	99.072	99.048	99.022	98.995	98.965	98.933	98.897	98.857	98.81	98.753	98.678	98.57	98.398	98.091	97.5	96.317	94.033	90.201	85.23	80.531	76.931	73.414	66.273	50.904	35.781	28.125	23.026	17.132	10.509	5.263	2.3144	0.9679	0.4024	0.17018	0.073988	0.033321	0.015637	0.0076896	0.0039745	0.0021685
99.25	99.236	99.222	99.206	99.19	99.173	99.155	99.136	99.116	99.095	99.072	99.048	99.022	98.995	98.965	98.933	98.897	98.857	98.81	98.753	98.678	98.57	98.398	98.091	97.5	96.317	94.033	90.201	85.23	80.531	76.931	73.411	66.232	50.543	34.331	24.305	15.796	8.3023	3.6397	1.4651	0.57877	0.23175	0.095044	0.040222	0.017646	0.0080777	0.003885	0.0019775	0.0010701	0.00061841
99.25	99.236	99.222	99.206	99.19	99.173	99.155	99.136	99.116	99.095	99.072	99.048	99.022	98.995	98.965	98.933	98.897	98.856	98.809	98.752	98.677	98.568	98.395	98.087	97.491	96.299	93.994	90.12	85.098	80.389	76.977	74.495	71.478	63.426	39.386	12.938	3.5206	1.0432	0.34013	0.12118	0.047148	0.020075	0.0093287	0.0047208	0.0025835	0.0015162	0.00094501	0.00061995	0.00042441	0.00030156
99.25	99.236	99.222	99.206	99.19	99.173	99.155	99.136	99.116	99.095	99.072	99.048	99.022	98.995	98.965	98.933	98.897	98.856	98.808	98.747	98.661	98.52	98.254	97.687	96.411	93.68	88.846	82.822	77.89	74.91	73.054	70.829	65.458	53.427	39.336	29.448	20.381	11.093	4.7537	1.8152	0.67995	0.26079	0.10355	0.042809	0.018467	0.0083518	0.0039819	0.002014	0.0010848	0.00062479
99.247	99.233	99.219	99.203	99.187	99.17	99.152	99.133	99.113	99.091	99.068	99.044	99.019	98.991	98.961	98.929	98.893	98.852	98.805	98.748	98.673	98.564	98.392	98.084	97.49	96.302	94.01	90.164	85.181	80.49	76.984	73.936	68.698	56.891	41.891	32.691	26.973	20.583	12.847	6.3547	2.7024	1.0901	0.43979	0.18181	0.077743	0.034594	0.016094	0.0078645	0.0040462	0.0022002
99.25	99.236	99.222	99.206	99.19	99.173	99.155	99.136	99.116	99.095	99.072	99.048	99.022	98.995	98.965	98.933	98.897	98.857	98.81	98.753	98.678	98.57	98.398	98.091	97.497	96.307	93.998	90.075	84.799	79.077	72.114	60.293	45.377	35.381	29.334	23.276	15.632	8.2818	3.6375	1.4648	0.57866	0.23167	0.094989	0.04018	0.017613	0.0080517	0.0038642	0.0019607	0.0010564	0.00060711
99.25	99.236	99.222	99.206	99.19	99.173	99.155	99.136	99.116	99.095	99.072	99.048	99.022	98.995	98.965	98.933	98.897	98.857	98.81	98.753	98.678	98.57	98.398	98.091	97.499	96.316	94.028	90.167	85.045	79.653	73.302	62.04	47.034	37.563	33.159	30.008	26.074	20.071	12.443	6.0947	2.5736	1.0337	0.41588	0.17163	0.073318	0.03264	0.015221	0.0074751	0.0038765	0.0021299
99.25	99.236	99.222	99.206	99.19	99.173	99.155	99.136	99.116	99.095	99.072	99.048	99.022	98.994	98.964	98.931	98.893	98.848	98.791	98.71	98.582	98.353	97.902	96.978	95.128	91.825	87.152	82.372	78.784	76.496	74.819	72.524	66.788	53.829	39.145	29.321	20.347	11.087	4.7532	1.8152	0.67995	0.26079	0.10356	0.042809	0.018467	0.0083517	0.0039816	0.0020136	0.0010844	0.00062436
99.25	99.236	99.222	99.206	99.19	99.173	99.155	99.136	99.116	99.095	99.072	99.048	99.022	98.995	98.965	98.933	98.897	98.857	98.81	98.753	98.678	98.57	98.398	98.091	97.5	96.317	94.033	90.2	85.227	80.508	76.778	72.53	62.642	44.692	31.521	24.182	16.788	9.2364	4.1097	1.641	0.63724	0.25053	0.10107	0.042188	0.018305	0.0083062	0.0039672	0.002008	0.0010816	0.00062259
99.25	99.236	99.222	99.206	99.19	99.173	99.155	99.136	99.116	99.095	99.072	99.048	99.022	98.995	98.965	98.933	98.897	98.857	98.81	98.753	98.678	98.57	98.398	98.091	97.5	96.317	94.033	90.201	85.23	80.533	76.955	73.595	67.359	54.246	40.032	32.043	26.756	20.483	12.794	6.3296	2.6918	1.0859	0.43807	0.1811	0.077439	0.034459	0.016031	0.0078337	0.0040304	0.0021916
99.25	99.236	99.222	99.206	99.19	99.173	99.155	99.136	99.116	99.095	99.072	99.048	99.022	98.995	98.965	98.933	98.897	98.857	98.81	98.753	98.678	98.57	98.398	98.091	97.5	96.317	94.033	90.203	85.242	80.591	77.212	74.67	71.193	62.326	45.161	31.238	23.752	17.288	10.539	5.268	2.3151	0.968	0.40241	0.17019	0.073991	0.033323	0.015639	0.0076909	0.0039756	0.0021695
99.25	99.236	99.222	99.206	99.19	99.173	99.155	99.136	99.116	99.095	99.072	99.048	99.022	98.995	98.965	98.933	98.897	98.857	98.81	98.753	98.678	98.57	98.398	98.091	97.5	96.316	94.031	90.192	85.183	80.319	76.064	70.286	58.763	44.292	35.483	30.807	26.472	20.421	12.782	6.3278	2.6916	1.0858	0.43806	0.1811	0.077436	0.034457	0.016029	0.0078322	0.004029	0.0021904
99.253	99.239	99.225	99.209	99.193	99.176	99.158	99.139	99.119	99.098	99.076	99.052	99.026	98.999	98.969	98.937	98.901	98.86	98.812	98.752	98.666	98.526	98.261	97.696	96.425	93.704	88.885	82.873	77.926	74.852	72.639	69.079	59.823	43.784	30.956	22.538	14.536	7.5719	3.3312	1.3558	0.54225	0.21952	0.090857	0.038736	0.017096	0.0078639	0.0037968	0.0019386	0.0010517	0.0006089
99.253	99.239	99.225	99.209	99.193	99.176	99.158	99.139	99.119	99.098	99.076	99.052	99.026	98.999	98.969	98.937	98.901	98.861	98.814	98.757	98.683	98.575	98.402	98.092	97.489	96.269	93.891	89.864	84.574	79.236	73.71	64.918	51.302	39.716	32.666	26.192	17.789	9.3296	3.9777	1.5528	0.59929	0.2363	0.095983	0.040376	0.017644	0.0080529	0.0038628	0.0019605	0.0010572	0.00060841
99.25	99.236	99.222	99.206	99.19	99.173	99.155	99.136	99.116	99.095	99.072	99.048	99.022	98.995	98.965	98.933	98.897	98.857	98.81	98.753	98.678	98.57	98.398	98.091	97.5	96.316	94.03	90.179	85.092	79.803	73.652	62.42	46.909	37.22	32.914	29.895	26.103	20.266	12.728	6.314	2.6889	1.0854	0.43798	0.18108	0.077432	0.034455	0.016028	0.007831	0.004028	0.0021895
99.25	99.236	99.222	99.206	99.19	99.173	99.155	99.136	99.116	99.095	99.072	99.048	99.022	98.995	98.965	98.933	98.897	98.857	98.81	98.753	98.678	98.57	98.398	98.091	97.5	96.317	94.033	90.201	85.23	80.533	76.955	73.594	67.343	54.082	39.207	29.329	20.348	11.087	4.7532	1.8152	0.67995	0.26079	0.10356	0.042811	0.018469	0.0083528	0.0039826	0.0020145	0.0010852	0.00062511
99.25	99.236	99.222	99.206	99.19	99.173	99.155	99.136	99.116	99.095	99.072	99.048	99.022	98.995	98.965	98.933	98.897	98.856	98.808	98.747	98.661	98.52	98.254	97.687	96.411	93.68	88.844	82.815	77.865	74.836	72.828	70.125	63.593	50.734	37.857	29.047	20.308	11.083	4.7529	1.8151	0.67993	0.26077	0.10355	0.042804	0.018464	0.0083496	0.0039803	0.0020128	0.0010839	0.00062405
99.25	99.236	99.222	99.206	99.19	99.173	99.155	99.136	99.116	99.095	99.072	99.048	99.022	98.995	98.965	98.933	98.897	98.856	98.808	98.747	98.661	98.52	98.254	97.687	96.413	93.686	88.864	82.867	77.99	75.148	73.71	72.884	72.038	69.964	62.874	46.589	31.002	21.254	12.895	6.3397	2.6932	1.0864	0.43842	0.18134	0.077596	0.034566	0.016106	0.0078871	0.0040692	0.0022205
99.25	99.236	99.222	99.206	99.19	99.173	99.155	99.136	99.116	99.095	99.072	99.048	99.022	98.995	98.965	98.933	98.897	98.857	98.81	98.753	98.678	98.57	98.398	98.091	97.5	96.317	94.036	90.214	85.277	80.687	77.466	75.425	73.782	71.116	63.777	46.672	25.234	10.147	3.3284	1.0322	0.33009	0.11284	0.041676	0.016745	0.0073353	0.0035082	0.0018294	0.0010357	0.00063151	0.00041135
99.25	99.236	99.222	99.206	99.19	99.173	99.155	99.136	99.116	99.095	99.072	99.048	99.022	98.995	98.965	98.933	98.897	98.856	98.808	98.747	98.661	98.521	98.255	97.688	96.414	93.688	88.866	82.87	77.995	75.155	73.719	72.899	72.059	69.999	62.993	47.207	32.983	25.702	19.785	12.975	6.868	3.1037	1.3035	0.53922	0.22553	0.096586	0.042614	0.019473	0.0092474	0.004596
99.25	99.236	99.222	99.206	99.19	99.173	99.155	99.136	99.116	99.095	99.072	99.048	99.022	98.995	98.965	98.933	98.897	98.856	98.808	98.747	98.661	98.52	98.254	97.687	96.411	93.68	88.845	82.816	77.861	74.781	72.506	68.695	59.382	45.364	35.681	30.666	26.329	20.34	12.751	6.3195	2.69	1.0856	0.43802	0.18109	0.077435	0.034456	0.016029	0.0078323	0.0040292	0.0021906
99.25	99.236	99.222	99.206	99.19	99.173	99.155	99.136	99.116	99.095	99.072	99.048	99.022	98.995	98.965	98.933	98.897	98.856	98.808	98.747	98.661	98.52	98.254	97.687	96.411	93.68	88.846	82.822	77.89	74.91	73.054	70.83	65.474	53.589	40.156	32.163	26.793	20.491	12.795	6.3297	2.6918	1.0859	0.43807	0.1811	0.077437	0.034458	0.01603	0.0078332	0.00403	0.0021912
[truncated: 11 more columns]

## Sheet: 47,1.6
99.252	99.238	99.223	99.208	99.192	99.175	99.157	99.138	99.119	99.098	99.075	99.052	99.026	98.999	98.97	98.938	98.903	98.864	98.818	98.76	98.683	98.561	98.341	97.884	96.865	94.627	90.385	84.469	79.031	75.546	73.561	71.869	68.528	59.807	45.247	33.225	24.32	15.098	7.2974	2.9846	1.1593	0.45605	0.18645	0.080062	0.036203	0.01732	0.0087721	0.004707	0.0026652	0.0015874
99.254	99.241	99.226	99.211	99.195	99.178	99.16	99.142	99.122	99.101	99.079	99.055	99.03	99.003	98.974	98.942	98.907	98.868	98.822	98.766	98.688	98.568	98.348	97.894	96.879	94.652	90.433	84.554	79.171	75.778	74.03	73.098	72.356	71.028	66.976	55.827	39.327	25.298	13.231	5.2355	1.7947	0.60577	0.21331	0.079982	0.032031	0.013753	0.0063261	0.0031239	0.0016542	0.00093932
99.254	99.241	99.226	99.211	99.195	99.178	99.16	99.142	99.122	99.101	99.079	99.055	99.03	99.003	98.974	98.942	98.908	98.869	98.824	98.77	98.701	98.604	98.455	98.196	97.707	96.732	94.819	91.436	86.657	81.649	77.295	71.93	60.275	43.036	31.793	24.958	17.628	9.9581	4.5529	1.8615	0.73704	0.29368	0.11966	0.050271	0.02184	0.0098901	0.0046935	0.0023544	0.001254	0.00071257
99.257	99.244	99.229	99.214	99.198	99.181	99.164	99.145	99.125	99.105	99.082	99.059	99.034	99.007	98.978	98.946	98.912	98.873	98.827	98.77	98.693	98.573	98.355	97.902	96.89	94.669	90.456	84.574	79.154	75.634	73.474	71.152	65.846	53.937	40.124	31.784	26.161	19.635	11.953	5.7985	2.4465	0.98409	0.39709	0.16437	0.070257	0.031254	0.014515	0.0070812	0.0036382	0.0019758
99.254	99.241	99.226	99.211	99.195	99.178	99.16	99.142	99.122	99.101	99.079	99.055	99.03	99.003	98.974	98.942	98.908	98.869	98.824	98.77	98.701	98.604	98.455	98.195	97.704	96.722	94.784	91.33	86.363	80.842	74.902	65.576	51.547	40.8	35.474	30.826	22.632	11.68	4.3028	1.3772	0.43953	0.14779	0.053453	0.020984	0.0089534	0.0041661	0.0021105	0.0011614	0.00068928	0.00043781
99.254	99.241	99.226	99.211	99.195	99.178	99.16	99.142	99.122	99.101	99.079	99.055	99.03	99.003	98.974	98.942	98.907	98.868	98.822	98.766	98.688	98.566	98.344	97.876	96.814	94.428	89.793	83.17	76.736	71.511	65.916	57.88	48.246	40.492	35.453	31.723	27.798	22.292	14.823	7.7542	3.3946	1.3778	0.554	0.22751	0.096352	0.042433	0.019496	0.0094017	0.0047681	0.0025522
99.257	99.244	99.229	99.214	99.198	99.181	99.164	99.145	99.125	99.105	99.082	99.059	99.034	99.007	98.978	98.946	98.912	98.873	98.828	98.775	98.706	98.61	98.461	98.203	97.716	96.745	94.838	91.463	86.678	81.607	77.036	71.25	59.931	45.001	35.59	30.777	26.728	21.328	14.147	7.4317	3.2835	1.3452	0.54481	0.22485	0.09554	0.042172	0.019412	0.0093765	0.0047641	0.0025558
99.254	99.241	99.226	99.211	99.195	99.178	99.16	99.142	99.122	99.101	99.079	99.055	99.03	99.003	98.974	98.942	98.907	98.868	98.822	98.766	98.688	98.568	98.348	97.893	96.878	94.649	90.419	84.514	79.073	75.539	73.364	70.976	65.271	52.035	36.616	26.436	18.012	10.045	4.5688	1.864	0.7374	0.29372	0.11966	0.050267	0.021838	0.0098881	0.0046923	0.0023536	0.0012535	0.00071224
99.254	99.241	99.226	99.211	99.195	99.178	99.16	99.142	99.122	99.101	99.079	99.055	99.03	99.003	98.974	98.942	98.908	98.869	98.824	98.769	98.699	98.599	98.438	98.144	97.549	96.284	93.687	89.139	83.267	77.952	73.742	68.297	56.854	41.414	31.553	25.512	18.782	11.06	5.1516	2.0954	0.81613	0.31912	0.12779	0.052895	0.022701	0.010176	0.0047883	0.0023839	0.0012609	0.00071172
99.257	99.244	99.229	99.214	99.198	99.181	99.164	99.145	99.125	99.105	99.082	99.059	99.034	99.007	98.978	98.946	98.912	98.873	98.828	98.775	98.706	98.61	98.461	98.203	97.716	96.745	94.839	91.472	86.727	81.83	77.957	74.71	69.535	57.695	42.042	32.537	27.111	21.405	14.161	7.4338	3.2837	1.3452	0.54482	0.22485	0.095543	0.042175	0.019414	0.0093783	0.0047656	0.0025571
99.254	99.241	99.226	99.211	99.195	99.178	99.16	99.142	99.122	99.101	99.079	99.055	99.03	99.003	98.974	98.942	98.908	98.869	98.824	98.77	98.701	98.605	98.455	98.196	97.707	96.732	94.819	91.439	86.676	81.759	77.867	74.57	69.086	56.089	39.373	29.824	24.426	18.825	12.189	6.3971	2.8857	1.2155	0.50482	0.21256	0.091699	0.040937	0.019003	0.0092369	0.0047156	0.0025391
99.254	99.241	99.226	99.211	99.195	99.178	99.16	99.142	99.122	99.101	99.079	99.055	99.03	99.003	98.974	98.942	98.908	98.869	98.824	98.77	98.701	98.605	98.455	98.196	97.707	96.732	94.819	91.439	86.676	81.759	77.867	74.569	69.066	55.873	38.312	26.769	18.055	10.048	4.5691	1.8641	0.73743	0.29374	0.11967	0.050274	0.021843	0.0098917	0.0046948	0.0023555	0.0012549	0.00071338
99.254	99.241	99.226	99.211	99.195	99.178	99.16	99.142	99.122	99.101	99.079	99.055	99.03	99.003	98.974	98.942	98.907	98.868	98.823	98.769	98.7	98.603	98.453	98.192	97.7	96.718	94.788	91.372	86.557	81.61	77.816	75.17	72.552	66.812	48.089	18.398	4.9795	1.4313	0.45428	0.15806	0.060118	0.024988	0.011349	0.0056215	0.003015	0.0017387	0.0010673	0.00069145	0.00046842	0.0003298
99.254	99.241	99.226	99.211	99.195	99.178	99.16	99.142	99.122	99.101	99.079	99.055	99.03	99.003	98.974	98.942	98.907	98.868	98.822	98.766	98.688	98.568	98.348	97.893	96.878	94.648	90.42	84.519	79.091	75.595	73.547	71.63	67.583	57.578	43.03	31.948	22.945	13.405	6.0441	2.3488	0.87942	0.33439	0.13151	0.05384	0.022961	0.01026	0.0048231	0.002403	0.0012737	0.00072139
99.252	99.238	99.223	99.208	99.192	99.175	99.157	99.138	99.119	99.098	99.075	99.052	99.026	98.999	98.97	98.938	98.903	98.864	98.819	98.765	98.696	98.599	98.449	98.189	97.698	96.72	94.799	91.407	86.63	81.712	77.875	74.876	70.707	61.125	45.882	34.756	28.509	22.483	14.895	7.7861	3.4081	1.3833	0.55626	0.22847	0.096779	0.042637	0.019603	0.009463	0.0048066	0.0025785
99.254	99.241	99.226	99.211	99.195	99.178	99.16	99.142	99.122	99.101	99.079	99.055	99.03	99.003	98.974	98.942	98.908	98.869	98.824	98.77	98.701	98.604	98.455	98.196	97.705	96.726	94.795	91.35	86.368	80.723	74.394	64.271	49.355	37.638	30.905	25.08	17.768	10.01	4.5648	1.8635	0.73728	0.29365	0.11961	0.050228	0.021807	0.0098636	0.0046725	0.0023375	0.0012403	0.00070133
99.254	99.241	99.226	99.211	99.195	99.178	99.16	99.142	99.122	99.101	99.079	99.055	99.03	99.003	98.974	98.942	98.908	98.869	98.824	98.77	98.701	98.604	98.455	98.196	97.707	96.732	94.816	91.419	86.56	81.191	75.416	66.014	51.145	39.595	34.18	30.916	27.333	21.954	14.52	7.5345	3.2772	1.3247	0.53129	0.21778	0.092148	0.040594	0.018697	0.0090641	0.0046362	0.0025112
99.254	99.241	99.226	99.211	99.195	99.178	99.16	99.142	99.122	99.101	99.079	99.055	99.03	99.003	98.973	98.941	98.904	98.862	98.809	98.736	98.625	98.431	98.06	97.304	95.77	92.911	88.548	83.637	79.65	77.046	75.293	73.368	69.083	58.311	42.933	31.789	22.893	13.396	6.0431	2.3487	0.87941	0.33439	0.13151	0.05384	0.022961	0.01026	0.0048229	0.0024027	0.0012733	0.00072097
99.254	99.241	99.226	99.211	99.195	99.178	99.16	99.142	99.122	99.101	99.079	99.055	99.03	99.003	98.974	98.942	98.908	98.869	98.824	98.77	98.701	98.605	98.455	98.196	97.707	96.732	94.819	91.439	86.674	81.746	77.777	74.025	66.505	50.042	34.38	26.036	18.855	11.068	5.1523	2.0955	0.81622	0.31918	0.12783	0.052929	0.022726	0.010196	0.0048032	0.0023955	0.00127	0.00071898
99.254	99.241	99.226	99.211	99.195	99.178	99.16	99.142	99.122	99.101	99.079	99.055	99.03	99.003	98.974	98.942	98.908	98.869	98.824	98.77	98.701	98.605	98.455	98.196	97.707	96.732	94.819	91.439	86.676	81.761	77.88	74.671	69.759	58.737	43.6	33.846	28.219	22.361	14.832	7.7551	3.3947	1.3778	0.55408	0.22757	0.0964	0.04247	0.019527	0.009426	0.0047878	0.0025684
99.254	99.241	99.226	99.211	99.195	99.178	99.16	99.142	99.122	99.101	99.079	99.055	99.03	99.003	98.974	98.942	98.908	98.869	98.824	98.77	98.701	98.605	98.455	98.196	97.707	96.733	94.819	91.44	86.683	81.798	78.048	75.384	72.479	65.826	50.491	34.363	25.548	19.07	12.238	6.4056	2.8869	1.2156	0.50485	0.21256	0.091702	0.040939	0.019004	0.0092384	0.0047168	0.00254
99.254	99.241	99.226	99.211	99.195	99.178	99.16	99.142	99.122	99.101	99.079	99.055	99.03	99.003	98.974	98.942	98.908	98.869	98.824	98.77	98.701	98.605	98.455	98.196	97.707	96.732	94.818	91.434	86.646	81.621	77.285	72.361	62.816	48.142	37.413	31.979	27.777	22.264	14.813	7.752	3.3943	1.3778	0.55407	0.22757	0.096397	0.042468	0.019525	0.0094244	0.0047864	0.0025671
99.257	99.244	99.229	99.214	99.198	99.181	99.164	99.145	99.125	99.105	99.082	99.059	99.034	99.007	98.978	98.946	98.912	98.873	98.827	98.77	98.693	98.573	98.355	97.902	96.89	94.669	90.455	84.569	79.136	75.579	73.289	70.461	63.404	48.599	33.961	24.698	16.636	9.157	4.166	1.717	0.68792	0.27725	0.11407	0.048305	0.021123	0.0096155	0.0045828	0.002307	0.0012323	0.00070199
99.257	99.244	99.229	99.214	99.198	99.181	99.164	99.145	99.125	99.105	99.082	99.059	99.034	99.007	98.978	98.946	98.912	98.873	98.828	98.775	98.706	98.609	98.459	98.199	97.701	96.7	94.712	91.169	86.125	80.707	75.416	67.957	55.325	42.438	34.421	28.126	20.208	11.352	5.0415	1.9924	0.76814	0.30066	0.12114	0.050541	0.021861	0.0098687	0.0046711	0.0023369	0.0012408	0.00070253
99.254	99.241	99.226	99.211	99.195	99.178	99.16	99.142	99.122	99.101	99.079	99.055	99.03	99.003	98.974	98.942	98.908	98.869	98.824	98.77	98.701	98.605	98.455	98.196	97.707	96.732	94.817	91.426	86.593	81.302	75.704	66.446	51.179	39.261	33.894	30.758	27.3	22.062	14.737	7.731	3.39	1.377	0.55394	0.22755	0.096392	0.042466	0.019523	0.0094231	0.0047853	0.0025662
99.254	99.241	99.226	99.211	99.195	99.178	99.16	99.142	99.122	99.101	99.079	99.055	99.03	99.003	98.974	98.942	98.908	98.869	98.824	98.77	98.701	98.605	98.455	98.196	97.707	96.732	94.819	91.439	86.676	81.761	77.88	74.671	69.751	58.643	43.034	31.805	22.895	13.396	6.0431	2.3487	0.87942	0.33439	0.13151	0.053842	0.022962	0.010261	0.0048239	0.0024036	0.0012742	0.00072174
99.254	99.241	99.226	99.211	99.195	99.178	99.16	99.142	99.122	99.101	99.079	99.055	99.03	99.003	98.974	98.942	98.907	98.868	98.822	98.766	98.688	98.568	98.348	97.893	96.878	94.649	90.419	84.514	79.073	75.542	73.386	71.128	66.142	54.95	41.117	31.338	22.822	13.388	6.0425	2.3486	0.87939	0.33437	0.1315	0.053835	0.022957	0.010258	0.0048214	0.0024017	0.0012727	0.0007206
99.254	99.241	99.226	99.211	99.195	99.178	99.16	99.142	99.122	99.101	99.079	99.055	99.03	99.003	98.974	98.942	98.907	98.868	98.822	98.766	98.688	98.568	98.348	97.894	96.879	94.652	90.433	84.554	79.171	75.778	74.029	73.095	72.33	70.841	65.858	52.022	34.732	23.683	15.02	7.775	3.3969	1.3785	0.55447	0.22784	0.096577	0.042591	0.01961	0.0094851	0.0048306	0.0026
99.254	99.241	99.226	99.211	99.195	99.178	99.16	99.142	99.122	99.101	99.079	99.055	99.03	99.003	98.974	98.942	98.908	98.869	98.824	98.77	98.701	98.604	98.455	98.196	97.707	96.733	94.821	91.448	86.709	81.87	78.238	75.927	74.274	72.14	66.753	52.591	30.875	13.307	4.5154	1.4028	0.44306	0.14846	0.053678	0.021105	0.0090349	0.0042251	0.0021547	0.0011954	0.00071582	0.00045893
99.254	99.241	99.226	99.211	99.195	99.178	99.16	99.142	99.122	99.101	99.079	99.055	99.03	99.003	98.974	98.942	98.907	98.868	98.822	98.766	98.688	98.568	98.349	97.894	96.88	94.654	90.435	84.557	79.175	75.785	74.039	73.108	72.349	70.871	65.935	52.432	36.259	27.407	21.463	14.81	8.276	3.8617	1.6415	0.68004	0.28317	0.12053	0.052746	0.023894	0.011238	0.0055228
99.254	99.241	99.226	99.211	99.195	99.178	99.16	99.142	99.122	99.101	99.079	99.055	99.03	99.003	98.974	98.942	98.907	98.868	98.822	98.766	98.688	98.568	98.348	97.893	96.878	94.648	90.419	84.515	79.072	75.51	73.185	70.169	62.849	49.358	37.837	31.883	27.621	22.164	14.769	7.7395	3.3917	1.3773	0.55399	0.22756	0.096395	0.042468	0.019525	0.0094245	0.0047866	0.0025674
99.254	99.241	99.226	99.211	99.195	99.178	99.16	99.142	99.122	99.101	99.079	99.055	99.03	99.003	98.974	98.942	98.907	98.868	98.822	98.766	98.688	98.568	98.348	97.893	96.878	94.648	90.42	84.519	79.091	75.595	73.547	71.631	67.591	57.67	43.589	33.987	28.272	22.374	14.834	7.7554	3.3947	1.3778	0.55407	0.22757	0.096398	0.042469	0.019526	0.0094254	0.0047874	0.002568
[truncated: 11 more columns]

## Sheet: 50,1.4
99.246	99.232	99.217	99.201	99.185	99.168	99.149	99.13	99.11	99.088	99.066	99.041	99.015	98.987	98.957	98.924	98.888	98.846	98.797	98.733	98.642	98.492	98.201	97.575	96.17	93.199	88.12	82.09	77.384	74.624	72.92	70.874	65.852	54.134	39.699	29.588	20.805	11.767	5.2637	2.0881	0.81173	0.32347	0.13446	0.058748	0.027147	0.013251	0.006856	0.0037528	0.0021668	0.0013123
99.249	99.235	99.22	99.204	99.188	99.171	99.153	99.134	99.113	99.092	99.069	99.045	99.019	98.991	98.961	98.929	98.892	98.851	98.802	98.738	98.648	98.498	98.209	97.586	96.187	93.232	88.181	82.195	77.552	74.923	73.593	72.806	71.953	69.899	63.434	49.077	33.364	20.444	9.6027	3.5345	1.1935	0.40801	0.14681	0.056339	0.023183	0.010199	0.0048138	0.002437	0.0013239	0.00076986
99.249	99.235	99.22	99.204	99.188	99.171	99.153	99.134	99.113	99.092	99.069	99.045	99.019	98.991	98.961	98.929	98.892	98.852	98.804	98.745	98.667	98.554	98.371	98.042	97.401	96.119	93.67	89.651	84.597	79.835	75.459	68.245	53.116	37.461	28.907	22.313	14.633	7.5902	3.2917	1.3207	0.52291	0.20981	0.086277	0.036602	0.016145	0.0074198	0.0035878	0.0018368	0.0010013	0.00058211
99.252	99.238	99.223	99.207	99.191	99.174	99.156	99.137	99.117	99.096	99.073	99.049	99.023	98.995	98.965	98.933	98.896	98.855	98.806	98.743	98.653	98.504	98.216	97.595	96.2	93.251	88.204	82.206	77.501	74.665	72.66	69.565	61.773	47.791	36.044	29.474	23.866	16.776	9.3541	4.2581	1.7522	0.70324	0.28566	0.11936	0.051786	0.023353	0.011029	0.0054751	0.0028687	0.0015878
99.249	99.235	99.22	99.204	99.188	99.171	99.153	99.134	99.113	99.092	99.069	99.045	99.019	98.991	98.961	98.929	98.892	98.852	98.804	98.745	98.667	98.554	98.371	98.04	97.396	96.102	93.615	89.488	84.155	78.58	71.739	60.035	46.276	38.211	33.845	28.293	18.511	8.2854	2.8313	0.89545	0.29058	0.1003	0.037354	0.015104	0.0066626	0.0031969	0.0016702	0.00094547	0.00057599	0.00037392
99.249	99.235	99.22	99.204	99.188	99.171	99.153	99.134	99.113	99.092	99.069	99.045	99.019	98.991	98.961	98.929	98.892	98.851	98.801	98.738	98.647	98.496	98.201	97.556	96.078	92.877	87.27	80.419	74.505	69.397	62.947	53.88	44.666	38.145	33.857	30.259	25.92	19.632	11.954	5.7865	2.4399	0.98225	0.39678	0.16439	0.070648	0.031536	0.014731	0.007225	0.0037349	0.0020363
99.252	99.238	99.223	99.207	99.191	99.174	99.156	99.137	99.117	99.096	99.073	99.049	99.023	98.995	98.965	98.933	98.897	98.856	98.808	98.75	98.672	98.56	98.378	98.049	97.411	96.133	93.692	89.679	84.605	79.735	75.061	67.54	53.679	40.319	33.334	29.221	24.88	18.766	11.424	5.5669	2.37	0.96223	0.3911	0.16272	0.070126	0.031366	0.014676	0.0072104	0.0037346	0.002041
99.249	99.235	99.22	99.204	99.188	99.171	99.153	99.134	99.113	99.092	99.069	99.045	99.019	98.991	98.961	98.929	98.892	98.851	98.801	98.738	98.648	98.498	98.209	97.586	96.186	93.225	88.159	82.137	77.413	74.565	72.536	69.297	60.773	45.199	31.955	23.168	14.846	7.6349	3.2994	1.3218	0.52307	0.20983	0.086275	0.036599	0.016143	0.0074182	0.0035867	0.0018361	0.0010009	0.00058184
99.249	99.235	99.22	99.204	99.188	99.171	99.153	99.134	99.113	99.092	99.069	99.045	99.019	98.991	98.961	98.929	98.892	98.851	98.803	98.744	98.665	98.546	98.345	97.96	97.161	95.459	92.121	86.857	80.987	76.192	71.925	64.582	50.362	36.587	29.031	23.162	15.873	8.52	3.7245	1.4777	0.57456	0.2263	0.091541	0.038305	0.016708	0.0076066	0.0036488	0.0018546	0.0010042	0.00058
99.252	99.238	99.223	99.207	99.191	99.174	99.156	99.137	99.117	99.096	99.073	99.049	99.023	98.995	98.965	98.933	98.897	98.856	98.808	98.75	98.672	98.56	98.378	98.049	97.411	96.134	93.695	89.697	84.696	80.131	76.653	73.068	65.673	50.942	37.265	30.163	25.077	18.804	11.431	5.5678	2.3701	0.96225	0.39111	0.16272	0.070129	0.031368	0.014678	0.007212	0.003736	0.0020423
99.249	99.235	99.22	99.204	99.188	99.171	99.153	99.134	99.113	99.092	99.069	99.045	99.019	98.991	98.961	98.929	98.892	98.852	98.804	98.745	98.667	98.554	98.371	98.042	97.401	96.119	93.671	89.657	84.636	80.053	76.552	72.86	64.865	48.742	34.523	27.488	22.424	16.407	9.8267	4.8301	2.1078	0.87931	0.36572	0.1549	0.067658	0.030566	0.014409	0.0071186	0.0037028	0.0020303
99.249	99.235	99.22	99.204	99.188	99.171	99.153	99.134	99.113	99.092	99.069	99.045	99.019	98.991	98.961	98.929	98.892	98.852	98.804	98.745	98.667	98.554	98.371	98.042	97.401	96.119	93.671	89.657	84.636	80.053	76.552	72.856	64.81	48.304	32.885	23.316	14.863	7.6362	3.2995	1.3219	0.52309	0.20984	0.086284	0.036605	0.016147	0.0074213	0.003589	0.0018378	0.0010022	0.00058286
99.249	99.235	99.22	99.204	99.188	99.171	99.153	99.134	99.113	99.092	99.069	99.045	99.019	98.991	98.961	98.929	98.892	98.851	98.803	98.744	98.666	98.553	98.368	98.037	97.392	96.1	93.629	89.571	84.5	79.919	76.655	74.21	70.938	61.631	35.641	11.135	3.0513	0.91609	0.30152	0.10848	0.042682	0.018344	0.0086055	0.0043917	0.0024253	0.0014329	0.00089856	0.0005924	0.00040756	0.00029052
99.249	99.235	99.22	99.204	99.188	99.171	99.153	99.134	99.113	99.092	99.069	99.045	99.019	98.991	98.961	98.929	98.892	98.851	98.801	98.738	98.648	98.498	98.209	97.586	96.185	93.225	88.16	82.145	77.442	74.656	72.845	70.43	64.394	51.631	37.948	28.433	19.287	10.194	4.283	1.6262	0.61089	0.23505	0.093693	0.038863	0.016869	0.0076634	0.0036751	0.0018705	0.0010154	0.00058867
99.246	99.232	99.217	99.201	99.185	99.168	99.149	99.13	99.11	99.088	99.066	99.041	99.015	98.987	98.957	98.925	98.888	98.847	98.799	98.74	98.662	98.549	98.365	98.034	97.391	96.104	93.647	89.619	84.587	80.016	76.63	73.504	67.691	55.014	40.424	31.929	26.318	19.756	12.006	5.8098	2.4496	0.9862	0.39841	0.16509	0.070969	0.031694	0.014816	0.0072756	0.0037676	0.0020592
99.249	99.235	99.22	99.204	99.188	99.171	99.153	99.134	99.113	99.092	99.069	99.045	99.019	98.991	98.961	98.929	98.892	98.852	98.804	98.745	98.667	98.554	98.371	98.041	97.399	96.108	93.631	89.512	84.141	78.382	71.056	58.532	43.859	34.547	28.686	22.484	14.734	7.6203	3.2977	1.3216	0.52298	0.20977	0.08623	0.036564	0.016115	0.007396	0.0035688	0.0018215	0.00098881	0.00057186
99.249	99.235	99.22	99.204	99.188	99.171	99.153	99.134	99.113	99.092	99.069	99.045	99.019	98.991	98.961	98.929	98.892	98.852	98.804	98.745	98.667	98.554	98.371	98.042	97.401	96.118	93.664	89.615	84.412	79.006	72.307	60.254	45.49	36.856	32.767	29.612	25.498	19.243	11.593	5.5517	2.3241	0.93163	0.37536	0.15525	0.066688	0.029801	0.013969	0.0068969	0.0036011	0.0019897
99.249	99.235	99.22	99.204	99.188	99.171	99.153	99.134	99.113	99.092	99.069	99.045	99.019	98.991	98.96	98.927	98.888	98.842	98.783	98.699	98.563	98.316	97.827	96.823	94.829	91.338	86.571	81.878	78.459	76.285	74.613	72.101	65.634	51.904	37.741	28.319	19.259	10.19	4.2826	1.6262	0.61089	0.23505	0.093694	0.038864	0.016869	0.0076632	0.0036747	0.0018701	0.001015	0.00058824
99.249	99.235	99.22	99.204	99.188	99.171	99.153	99.134	99.113	99.092	99.069	99.045	99.019	98.991	98.961	98.929	98.892	98.852	98.804	98.745	98.667	98.554	98.371	98.042	97.401	96.119	93.671	89.657	84.632	80.024	76.362	71.787	60.765	42.627	30.504	23.403	15.903	8.5229	3.7248	1.4778	0.57463	0.22635	0.09158	0.038335	0.01673	0.0076238	0.003662	0.001865	0.0010124	0.00058655
99.249	99.235	99.22	99.204	99.188	99.171	99.153	99.134	99.113	99.092	99.069	99.045	99.019	98.991	98.961	98.929	98.892	98.852	98.804	98.745	98.667	98.554	98.371	98.042	97.401	96.119	93.671	89.657	84.636	80.056	76.582	73.09	66.17	52.33	38.749	31.367	26.123	19.663	11.957	5.7869	2.44	0.98233	0.39685	0.16444	0.070691	0.03157	0.014758	0.0072472	0.0037529	0.0020511
99.249	99.235	99.22	99.204	99.188	99.171	99.153	99.134	99.113	99.092	99.069	99.045	99.019	98.991	98.961	98.929	98.892	98.852	98.804	98.745	98.667	98.554	98.371	98.042	97.401	96.119	93.671	89.66	84.651	80.126	76.889	74.359	70.539	60.614	43.053	30.124	23.029	16.536	9.8514	4.8341	2.1084	0.87939	0.36573	0.15491	0.067661	0.030568	0.01441	0.0071199	0.0037039	0.0020312
99.249	99.235	99.22	99.204	99.188	99.171	99.153	99.134	99.113	99.092	99.069	99.045	99.019	98.991	98.961	98.929	98.892	98.852	98.804	98.745	98.667	98.554	98.371	98.042	97.401	96.119	93.669	89.646	84.58	79.802	75.532	69.279	56.962	42.868	34.794	30.329	25.887	19.612	11.948	5.7854	2.4399	0.98231	0.39684	0.16444	0.070689	0.031568	0.014756	0.0072456	0.0037516	0.00205
99.252	99.238	99.223	99.207	99.191	99.174	99.156	99.137	99.117	99.096	99.073	99.049	99.023	98.995	98.965	98.933	98.896	98.855	98.806	98.743	98.653	98.504	98.216	97.595	96.2	93.251	88.202	82.197	77.473	74.576	72.345	68.373	58.114	41.896	29.846	21.643	13.668	6.9679	3.0248	1.2256	0.49091	0.19905	0.082576	0.035285	0.015656	0.007229	0.0035092	0.0018024	0.00098517	0.00057404
99.252	99.238	99.223	99.207	99.191	99.174	99.156	99.137	99.117	99.096	99.073	99.049	99.023	98.995	98.965	98.933	98.897	98.856	98.808	98.75	98.672	98.559	98.375	98.042	97.388	96.064	93.512	89.29	83.932	78.634	72.935	63.514	49.673	38.708	31.956	25.334	16.762	8.5566	3.5911	1.3963	0.5404	0.21366	0.087057	0.036724	0.016139	0.0073962	0.0035674	0.0018214	0.0009897	0.0005732
99.249	99.235	99.22	99.204	99.188	99.171	99.153	99.134	99.113	99.092	99.069	99.045	99.019	98.991	98.961	98.929	98.892	98.852	98.804	98.745	98.667	98.554	98.371	98.042	97.401	96.118	93.667	89.629	84.467	79.175	72.682	60.594	45.31	36.518	32.539	29.519	25.555	19.474	11.901	5.774	2.4377	0.98193	0.39678	0.16443	0.070685	0.031566	0.014755	0.0072445	0.0037506	0.0020491
99.249	99.235	99.22	99.204	99.188	99.171	99.153	99.134	99.113	99.092	99.069	99.045	99.019	98.991	98.961	98.929	98.892	98.852	98.804	98.745	98.667	98.554	98.371	98.042	97.401	96.119	93.671	89.657	84.636	80.056	76.582	73.088	66.148	52.126	37.791	28.326	19.26	10.19	4.2826	1.6262	0.61089	0.23505	0.093695	0.038865	0.01687	0.0076643	0.0036758	0.001871	0.0010158	0.00058897
99.249	99.235	99.22	99.204	99.188	99.171	99.153	99.134	99.113	99.092	99.069	99.045	99.019	98.991	98.961	98.929	98.892	98.851	98.801	98.738	98.648	98.498	98.209	97.586	96.186	93.225	88.159	82.137	77.414	74.571	72.585	69.622	62.348	48.98	36.642	28.099	19.229	10.187	4.2824	1.6262	0.61087	0.23504	0.093687	0.038859	0.016866	0.0076612	0.0036735	0.0018693	0.0010145	0.00058795
99.249	99.235	99.22	99.204	99.188	99.171	99.153	99.134	99.113	99.092	99.069	99.045	99.019	98.991	98.961	98.929	98.892	98.851	98.801	98.738	98.648	98.498	98.209	97.586	96.187	93.232	88.181	82.195	77.552	74.922	73.592	72.798	71.893	69.492	61.369	44.351	29.639	20.276	12.034	5.7945	2.4412	0.98285	0.39718	0.16467	0.070841	0.031672	0.01483	0.0072984	0.0037903	0.002079
99.249	99.235	99.22	99.204	99.188	99.171	99.153	99.134	99.113	99.092	99.069	99.045	99.019	98.991	98.961	98.929	98.892	98.852	98.804	98.745	98.667	98.554	98.371	98.042	97.401	96.119	93.675	89.672	84.691	80.233	77.176	75.229	73.559	70.592	62.289	44.094	23.059	9.0257	2.9225	0.90684	0.29232	0.1007	0.037522	0.015205	0.0067333	0.0032489	0.0017096	0.00097591	0.00059997	0.00039311
99.249	99.235	99.22	99.204	99.188	99.171	99.153	99.134	99.113	99.092	99.069	99.045	99.019	98.991	98.961	98.929	98.892	98.851	98.802	98.739	98.648	98.499	98.21	97.587	96.188	93.233	88.183	82.199	77.557	74.93	73.602	72.813	71.915	69.53	61.513	45.074	31.835	25.034	19.054	12.209	6.331	2.8267	1.1821	0.48866	0.20509	0.088002	0.038954	0.01786	0.0085267	0.0042553
99.249	99.235	99.22	99.204	99.188	99.171	99.153	99.134	99.113	99.092	99.069	99.045	99.019	98.991	98.961	98.929	98.892	98.851	98.801	98.738	98.648	98.498	98.209	97.586	96.185	93.225	88.159	82.138	77.407	74.502	72.196	67.951	57.78	43.845	34.92	30.179	25.751	19.538	11.92	5.7785	2.4385	0.98208	0.3968	0.16443	0.070687	0.031568	0.014756	0.0072458	0.0037518	0.0020502
99.249	99.235	99.22	99.204	99.188	99.171	99.153	99.134	99.113	99.092	99.069	99.045	99.019	98.991	98.961	98.929	98.892	98.851	98.801	98.738	98.648	98.498	98.209	97.586	96.185	93.225	88.16	82.145	77.442	74.656	72.846	70.431	64.416	51.832	38.901	31.475	26.155	19.67	11.958	5.787	2.44	0.98233	0.39684	0.16444	0.07069	0.031569	0.014757	0.0072466	0.0037525	0.0020508
[truncated: 11 more columns]

## Sheet: 50,1.5
99.25	99.236	99.222	99.206	99.19	99.173	99.155	99.136	99.116	99.095	99.073	99.049	99.023	98.996	98.967	98.935	98.899	98.859	98.812	98.754	98.673	98.545	98.31	97.815	96.709	94.301	89.839	83.855	78.583	75.294	73.398	71.647	67.956	58.47	43.765	32.256	23.427	14.206	6.7237	2.7259	1.0582	0.41729	0.1715	0.073876	0.03358	0.016165	0.0082259	0.0044376	0.0025252	0.0015104
99.253	99.239	99.225	99.209	99.193	99.176	99.159	99.14	99.12	99.099	99.076	99.053	99.027	99	98.971	98.939	98.904	98.864	98.817	98.759	98.679	98.551	98.317	97.825	96.724	94.328	89.89	83.945	78.729	75.541	73.91	73.023	72.266	70.793	66.219	54.185	37.729	24.018	12.232	4.7448	1.6171	0.54704	0.19389	0.073022	0.029443	0.012733	0.0058913	0.0029289	0.0015611	0.00089185
99.253	99.239	99.225	99.209	99.193	99.176	99.159	99.14	99.12	99.099	99.076	99.053	99.027	99	98.971	98.939	98.904	98.864	98.819	98.764	98.693	98.593	98.435	98.161	97.637	96.593	94.553	91.007	86.136	81.182	76.854	71.121	58.558	41.484	31.007	24.295	16.856	9.3061	4.1937	1.7058	0.67507	0.26925	0.11009	0.046301	0.020188	0.0091863	0.0043765	0.0022074	0.0011826	0.00067581
99.256	99.242	99.228	99.212	99.196	99.18	99.162	99.143	99.123	99.102	99.08	99.056	99.031	99.004	98.975	98.943	98.908	98.868	98.822	98.764	98.684	98.557	98.323	97.833	96.736	94.346	89.913	83.963	78.705	75.373	73.276	70.806	64.948	52.386	38.987	31.164	25.588	18.908	11.257	5.3691	2.2476	0.90273	0.36522	0.15132	0.064914	0.029003	0.013517	0.006626	0.0034211	0.0018668
99.253	99.239	99.225	99.209	99.193	99.176	99.159	99.14	99.12	99.099	99.076	99.053	99.027	99	98.971	98.939	98.904	98.864	98.819	98.764	98.693	98.592	98.435	98.16	97.634	96.581	94.513	90.888	85.81	80.281	74.174	64.256	50.13	40.063	35.058	30.235	21.604	10.732	3.8696	1.234	0.39513	0.13366	0.048755	0.019257	0.0082859	0.0038896	0.0019848	0.0011006	0.00065759	0.00042006
99.253	99.239	99.225	99.209	99.193	99.176	99.159	99.14	99.12	99.099	99.076	99.053	99.027	99	98.971	98.939	98.904	98.864	98.817	98.759	98.678	98.55	98.312	97.805	96.65	94.075	89.187	82.466	76.152	70.992	65.214	56.886	47.304	39.857	35.033	31.354	27.339	21.63	14.072	7.2118	3.1223	1.263	0.50889	0.20915	0.088882	0.03932	0.018127	0.0087819	0.0044753	0.0024065
99.256	99.242	99.228	99.212	99.196	99.18	99.162	99.143	99.123	99.102	99.08	99.056	99.031	99.004	98.975	98.943	98.908	98.869	98.823	98.769	98.698	98.598	98.441	98.168	97.646	96.606	94.572	91.034	86.155	81.127	76.562	70.415	58.405	43.703	34.961	30.375	26.274	20.688	13.434	6.9181	3.0234	1.2342	0.50076	0.20679	0.088159	0.039086	0.018051	0.0087598	0.0044724	0.0024105
99.253	99.239	99.225	99.209	99.193	99.176	99.159	99.14	99.12	99.099	99.076	99.053	99.027	99	98.971	98.939	98.904	98.864	98.817	98.759	98.679	98.551	98.317	97.825	96.723	94.324	89.874	83.901	78.622	75.276	73.163	70.613	64.285	50.306	35.335	25.583	17.187	9.3794	4.2069	1.7079	0.67536	0.26929	0.11009	0.046297	0.020185	0.0091844	0.0043753	0.0022066	0.0011821	0.0006755
99.253	99.239	99.225	99.209	99.193	99.176	99.159	99.14	99.12	99.099	99.076	99.053	99.027	99	98.971	98.939	98.904	98.864	98.819	98.763	98.691	98.586	98.416	98.102	97.461	96.098	93.323	88.581	82.677	77.493	73.311	67.472	55.271	40.073	30.866	24.926	18.042	10.368	4.7467	1.9175	0.74605	0.29202	0.11737	0.048649	0.020959	0.0094432	0.0044612	0.0022335	0.0011883	0.00067458
99.256	99.242	99.228	99.212	99.196	99.18	99.162	99.143	99.123	99.102	99.08	99.056	99.031	99.004	98.975	98.943	98.908	98.869	98.823	98.769	98.698	98.598	98.441	98.168	97.646	96.606	94.574	91.045	86.212	81.385	77.622	74.333	68.695	56.032	40.705	31.883	26.598	20.753	13.445	6.9198	3.0236	1.2342	0.50077	0.20679	0.088162	0.039089	0.018053	0.0087616	0.0044739	0.0024118
99.253	99.239	99.225	99.209	99.193	99.176	99.159	99.14	99.12	99.099	99.076	99.053	99.027	99	98.971	98.939	98.904	98.864	98.819	98.764	98.693	98.593	98.435	98.161	97.637	96.593	94.553	91.01	86.159	81.313	77.53	74.18	68.174	54.267	38.002	29.18	23.919	18.212	11.564	5.965	2.6651	1.1185	0.46511	0.19585	0.084732	0.037981	0.017685	0.0086344	0.0044288	0.0023955
99.253	99.239	99.225	99.209	99.193	99.176	99.159	99.14	99.12	99.099	99.076	99.053	99.027	99	98.971	98.939	98.904	98.864	98.819	98.764	98.693	98.593	98.435	98.161	97.637	96.593	94.553	91.01	86.159	81.313	77.53	74.179	68.148	54.005	36.81	25.857	17.221	9.3823	4.2071	1.7079	0.67539	0.2693	0.1101	0.046304	0.02019	0.0091878	0.0043778	0.0022085	0.0011835	0.00067661
99.253	99.239	99.225	99.209	99.193	99.176	99.159	99.14	99.12	99.099	99.076	99.053	99.027	99	98.971	98.939	98.904	98.864	98.818	98.763	98.692	98.591	98.433	98.157	97.63	96.578	94.52	90.939	86.035	81.165	77.508	74.929	72.201	65.739	45.073	16.222	4.3824	1.2733	0.40835	0.14342	0.055009	0.023051	0.010566	0.0052687	0.0028469	0.0016534	0.0010201	0.00066406	0.00045165	0.00031903
99.253	99.239	99.225	99.209	99.193	99.176	99.159	99.14	99.12	99.099	99.076	99.053	99.027	99	98.971	98.939	98.904	98.864	98.817	98.759	98.679	98.551	98.317	97.825	96.723	94.324	89.875	83.906	78.642	75.339	73.372	71.366	66.894	56.14	41.658	31.027	22.012	12.531	5.5411	2.1391	0.80101	0.30526	0.12061	0.049474	0.021188	0.0095189	0.0044935	0.0022516	0.0012007	0.00068398
99.25	99.236	99.222	99.206	99.19	99.173	99.155	99.136	99.116	99.095	99.073	99.049	99.023	98.996	98.967	98.935	98.9	98.86	98.814	98.759	98.688	98.587	98.429	98.154	97.628	96.58	94.532	90.977	86.111	81.267	77.551	74.553	70.053	59.675	44.393	33.969	27.951	21.8	14.138	7.2412	3.1347	1.268	0.51096	0.21003	0.089279	0.039511	0.018228	0.0088402	0.0045122	0.0024318
99.253	99.239	99.225	99.209	99.193	99.176	99.159	99.14	99.12	99.099	99.076	99.053	99.027	99	98.971	98.939	98.904	98.864	98.819	98.764	98.693	98.592	98.435	98.16	97.635	96.586	94.526	90.91	85.812	80.144	73.62	62.894	47.891	36.787	30.337	24.439	16.986	9.3517	4.2037	1.7075	0.67525	0.26922	0.11004	0.04626	0.020155	0.0091605	0.004356	0.0021909	0.0011692	0.00066484
99.253	99.239	99.225	99.209	99.193	99.176	99.159	99.14	99.12	99.099	99.076	99.053	99.027	99	98.971	98.939	98.904	98.864	98.819	98.764	98.693	98.592	98.435	98.161	97.637	96.592	94.549	90.986	86.022	80.649	74.705	64.655	49.629	38.813	33.8	30.592	26.89	21.282	13.753	6.9857	3.0043	1.2102	0.48634	0.19953	0.084714	0.037501	0.017334	0.0084442	0.0043418	0.0023634
99.253	99.239	99.225	99.209	99.193	99.176	99.159	99.14	99.12	99.099	99.076	99.053	99.027	99	98.97	98.937	98.9	98.857	98.802	98.727	98.61	98.405	98.007	97.195	95.553	92.538	88.055	83.175	79.328	76.844	75.127	73.091	68.34	56.753	41.518	30.879	21.968	12.523	5.5403	2.139	0.80101	0.30526	0.12061	0.049474	0.021188	0.0095188	0.0044932	0.0022512	0.0012003	0.00068356
99.253	99.239	99.225	99.209	99.193	99.176	99.159	99.14	99.12	99.099	99.076	99.053	99.027	99	98.971	98.939	98.904	98.864	98.819	98.764	98.693	98.593	98.435	98.161	97.637	96.593	94.553	91.01	86.157	81.297	77.421	73.53	65.236	48.089	33.283	25.358	18.101	10.374	4.7472	1.9177	0.74613	0.29208	0.11741	0.048682	0.020983	0.0094619	0.0044757	0.0022447	0.0011972	0.00068165
99.253	99.239	99.225	99.209	99.193	99.176	99.159	99.14	99.12	99.099	99.076	99.053	99.027	99	98.971	98.939	98.904	98.864	98.819	98.764	98.693	98.593	98.435	98.161	97.637	96.593	94.553	91.01	86.159	81.314	77.546	74.306	68.976	57.172	42.254	33.162	27.69	21.687	14.079	7.2125	3.1224	1.2631	0.50896	0.20921	0.088929	0.039357	0.018157	0.0088056	0.0044946	0.0024223
99.253	99.239	99.225	99.209	99.193	99.176	99.159	99.14	99.12	99.099	99.076	99.053	99.027	99	98.971	98.939	98.904	98.864	98.819	98.764	98.693	98.593	98.435	98.161	97.637	96.593	94.553	91.012	86.168	81.358	77.741	75.132	72.061	64.679	48.573	33.161	24.879	18.421	11.605	5.972	2.6661	1.1186	0.46513	0.19585	0.084735	0.037983	0.017686	0.0086358	0.00443	0.0023965
99.253	99.239	99.225	99.209	99.193	99.176	99.159	99.14	99.12	99.099	99.076	99.053	99.027	99	98.971	98.939	98.904	98.864	98.819	98.764	98.693	98.593	98.435	98.161	97.637	96.593	94.552	91.004	86.124	81.151	76.858	71.671	61.431	46.707	36.676	31.549	27.313	21.604	14.063	7.2099	3.1221	1.263	0.50896	0.20921	0.088926	0.039354	0.018155	0.008804	0.0044932	0.0024211
99.256	99.242	99.228	99.212	99.196	99.18	99.162	99.143	99.123	99.102	99.08	99.056	99.031	99.004	98.975	98.943	98.908	98.868	98.822	98.764	98.684	98.557	98.323	97.833	96.736	94.345	89.911	83.957	78.685	75.311	73.065	70.012	62.219	46.852	32.828	23.906	15.859	8.5505	3.8408	1.5758	0.63102	0.25452	0.10506	0.044528	0.019538	0.0089361	0.0042752	0.0021637	0.0011625	0.00066596
99.256	99.242	99.228	99.212	99.196	99.18	99.162	99.143	99.123	99.102	99.08	99.056	99.031	99.004	98.975	98.943	98.908	98.869	98.823	98.769	98.698	98.597	98.44	98.163	97.63	96.555	94.435	90.717	85.573	80.182	74.83	66.923	53.884	41.415	33.781	27.441	19.327	10.582	4.6261	1.8199	0.70195	0.27525	0.11135	0.046524	0.020199	0.0091639	0.0043546	0.0021905	0.0011698	0.00066608
99.253	99.239	99.225	99.209	99.193	99.176	99.159	99.14	99.12	99.099	99.076	99.053	99.027	99	98.971	98.939	98.904	98.864	98.819	98.764	98.693	98.593	98.435	98.161	97.637	96.593	94.551	90.995	86.059	80.773	75.015	65.075	49.603	38.472	33.528	30.45	26.878	21.42	13.995	7.1918	3.1184	1.2624	0.50885	0.20919	0.088922	0.039352	0.018153	0.0088028	0.0044921	0.0024202
99.253	99.239	99.225	99.209	99.193	99.176	99.159	99.14	99.12	99.099	99.076	99.053	99.027	99	98.971	98.939	98.904	98.864	98.819	98.764	98.693	98.593	98.435	98.161	97.637	96.593	94.553	91.01	86.159	81.314	77.546	74.305	68.966	57.057	41.603	30.892	21.969	12.523	5.5403	2.139	0.80101	0.30526	0.12061	0.049476	0.02119	0.0095199	0.0044943	0.0022522	0.0012011	0.00068431
99.253	99.239	99.225	99.209	99.193	99.176	99.159	99.14	99.12	99.099	99.076	99.053	99.027	99	98.971	98.939	98.904	98.864	98.817	98.759	98.679	98.551	98.317	97.825	96.723	94.324	89.874	83.901	78.622	75.28	73.19	70.798	65.306	53.461	39.898	30.5	21.91	12.517	5.5398	2.139	0.80099	0.30525	0.1206	0.049469	0.021185	0.0095165	0.0044918	0.0022503	0.0011997	0.00068321
99.253	99.239	99.225	99.209	99.193	99.176	99.159	99.14	99.12	99.099	99.076	99.053	99.027	99	98.971	98.939	98.904	98.864	98.817	98.759	98.679	98.551	98.317	97.825	96.724	94.328	89.89	83.945	78.729	75.541	73.909	73.019	72.234	70.565	64.9	50.091	33.307	22.779	14.23	7.2281	3.1243	1.2637	0.50934	0.20946	0.089098	0.039472	0.018237	0.0088626	0.0045359	0.002453
99.253	99.239	99.225	99.209	99.193	99.176	99.159	99.14	99.12	99.099	99.076	99.053	99.027	99	98.971	98.939	98.904	98.864	98.819	98.764	98.693	98.592	98.435	98.161	97.637	96.593	94.555	91.021	86.197	81.438	77.952	75.743	74.105	71.809	65.789	50.525	28.758	12.069	4.041	1.2548	0.39806	0.13425	0.048962	0.019373	0.0083644	0.0039467	0.0020277	0.0011336	0.00068344	0.00044066
99.253	99.239	99.225	99.209	99.193	99.176	99.159	99.14	99.12	99.099	99.076	99.053	99.027	99	98.971	98.939	98.904	98.864	98.817	98.759	98.679	98.552	98.318	97.826	96.725	94.33	89.892	83.948	78.733	75.547	73.919	73.032	72.254	70.596	64.99	50.569	34.993	26.765	20.857	14.139	7.7452	3.5674	1.5106	0.6244	0.26042	0.11119	0.04876	0.022163	0.010464	0.0051617
99.253	99.239	99.225	99.209	99.193	99.176	99.159	99.14	99.12	99.099	99.076	99.053	99.027	99	98.971	98.939	98.904	98.864	98.817	98.759	98.679	98.551	98.317	97.825	96.723	94.324	89.874	83.902	78.62	75.241	72.952	69.689	61.688	47.894	37.014	31.433	27.161	21.511	14.024	7.1991	3.1199	1.2626	0.50889	0.2092	0.088924	0.039354	0.018155	0.0088041	0.0044934	0.0024213
99.253	99.239	99.225	99.209	99.193	99.176	99.159	99.14	99.12	99.099	99.076	99.053	99.027	99	98.971	98.939	98.904	98.864	98.817	98.759	98.679	98.551	98.317	97.825	96.723	94.324	89.875	83.906	78.642	75.339	73.372	71.367	66.904	56.254	42.304	33.297	27.737	21.698	14.081	7.2127	3.1224	1.2631	0.50896	0.20921	0.088928	0.039355	0.018156	0.008805	0.0044941	0.002422
[truncated: 11 more columns]

## Sheet: 50,1.6
99.254	99.24	99.226	99.211	99.195	99.178	99.16	99.142	99.122	99.101	99.079	99.056	99.031	99.004	98.975	98.944	98.909	98.871	98.826	98.771	98.698	98.587	98.39	97.989	97.103	95.138	91.274	85.53	79.849	76.018	73.849	72.212	69.383	61.919	47.903	34.981	25.826	16.625	8.3488	3.4783	1.3553	0.53047	0.21547	0.091712	0.041117	0.019503	0.0097933	0.0052058	0.002923	0.0017266
99.257	99.243	99.229	99.214	99.198	99.181	99.164	99.145	99.126	99.105	99.083	99.06	99.035	99.008	98.979	98.948	98.914	98.875	98.831	98.776	98.704	98.593	98.397	97.998	97.117	95.161	91.317	85.608	79.977	76.229	74.256	73.232	72.5	71.371	68.094	58.479	42.186	27.501	15.018	6.1755	2.1441	0.72095	0.25174	0.093292	0.036956	0.015696	0.0071457	0.0034883	0.0018273	0.0010261
99.257	99.243	99.229	99.214	99.198	99.181	99.164	99.145	99.126	99.105	99.083	99.06	99.035	99.008	98.979	98.948	98.914	98.876	98.832	98.78	98.714	98.624	98.486	98.252	97.815	96.95	95.239	92.134	87.542	82.476	78.037	73.154	63.04	45.914	33.272	26.079	18.926	11.101	5.2176	2.158	0.85648	0.34029	0.13819	0.057725	0.024942	0.011224	0.0052897	0.0026291	0.0013869	0.00077963
99.26	99.246	99.232	99.217	99.201	99.184	99.167	99.149	99.129	99.108	99.086	99.063	99.038	99.012	98.983	98.952	98.918	98.88	98.835	98.781	98.709	98.598	98.403	98.006	97.127	95.176	91.339	85.63	79.972	76.119	73.814	71.675	67.211	56.536	42.267	32.924	27.119	20.823	13.164	6.5928	2.825	1.1392	0.45882	0.18887	0.080301	0.035507	0.016389	0.0079315	0.0040429	0.0021756
99.257	99.243	99.229	99.214	99.198	99.181	99.164	99.145	99.126	99.105	99.083	99.06	99.035	99.008	98.979	98.948	98.914	98.876	98.832	98.78	98.714	98.624	98.486	98.251	97.813	96.942	95.21	92.046	87.295	81.806	76.072	67.674	54.102	42.226	36.219	31.757	24.297	13.354	5.1324	1.6611	0.52793	0.17555	0.062726	0.024275	0.010217	0.00469	0.0023453	0.0012739	0.00074747	0.00046977
99.257	99.243	99.229	99.214	99.198	99.181	99.164	99.145	99.126	99.105	99.083	99.06	99.035	99.008	98.979	98.948	98.914	98.875	98.831	98.776	98.703	98.592	98.393	97.985	97.064	94.978	90.775	84.378	77.766	72.396	67.053	59.525	49.93	41.662	36.216	32.354	28.546	23.355	16.099	8.739	3.9094	1.5958	0.64133	0.26203	0.11038	0.048329	0.022072	0.01056	0.0053136	0.0028189
99.26	99.246	99.232	99.217	99.201	99.185	99.167	99.149	99.129	99.108	99.086	99.063	99.038	99.012	98.983	98.952	98.918	98.88	98.837	98.785	98.719	98.629	98.492	98.259	97.824	96.962	95.256	92.159	87.566	82.452	77.829	72.535	62.443	47.41	36.796	31.484	27.472	22.357	15.362	8.3633	3.7743	1.5556	0.62997	0.25877	0.1094	0.048016	0.02197	0.010528	0.0053076	0.0028218
99.257	99.243	99.229	99.214	99.198	99.181	99.164	99.145	99.126	99.105	99.083	99.06	99.035	99.008	98.979	98.948	98.914	98.875	98.831	98.776	98.704	98.593	98.397	97.998	97.116	95.157	91.306	85.574	79.894	76.026	73.707	71.521	66.761	54.936	39.013	27.943	19.42	11.216	5.2392	2.1615	0.857	0.34035	0.13819	0.057722	0.024938	0.011222	0.0052883	0.0026282	0.0013864	0.00077927
99.257	99.243	99.229	99.214	99.198	99.181	99.164	99.145	99.126	99.105	99.083	99.06	99.035	99.008	98.979	98.948	98.914	98.876	98.832	98.78	98.713	98.619	98.472	98.208	97.684	96.573	94.261	90.057	84.293	78.776	74.461	69.552	59.45	43.91	32.845	26.496	20.006	12.258	5.8971	2.4343	0.95154	0.37101	0.14801	0.06089	0.025977	0.011569	0.0054043	0.0026655	0.0013962	0.00077954
99.26	99.246	99.232	99.217	99.201	99.185	99.167	99.149	99.129	99.108	99.086	99.063	99.038	99.012	98.983	98.952	98.918	98.88	98.837	98.785	98.719	98.629	98.492	98.259	97.824	96.962	95.257	92.166	87.603	82.625	78.553	75.316	70.808	60.417	44.559	33.77	27.981	22.461	15.381	8.3663	3.7747	1.5557	0.62998	0.25877	0.1094	0.048018	0.021972	0.01053	0.0053091	0.0028232
99.257	99.243	99.229	99.214	99.198	99.181	99.164	99.145	99.126	99.105	99.083	99.06	99.035	99.008	98.979	98.948	98.914	98.876	98.832	98.78	98.714	98.624	98.486	98.252	97.815	96.95	95.239	92.136	87.555	82.557	78.467	75.192	70.46	59.083	41.983	31.04	25.288	19.829	13.26	7.1804	3.3003	1.3984	0.58123	0.24381	0.10474	0.046523	0.021477	0.010361	0.0052494	0.0028017
99.257	99.243	99.229	99.214	99.198	99.181	99.164	99.145	99.126	99.105	99.083	99.06	99.035	99.008	98.979	98.948	98.914	98.876	98.832	98.78	98.714	98.624	98.486	98.252	97.815	96.95	95.239	92.136	87.555	82.557	78.467	75.191	70.447	58.931	41.126	28.408	19.483	11.222	5.2396	2.1615	0.85702	0.34037	0.1382	0.057729	0.024944	0.011226	0.0052911	0.0026303	0.0013879	0.00078046
99.257	99.243	99.229	99.214	99.198	99.181	99.164	99.145	99.126	99.105	99.083	99.06	99.035	99.008	98.979	98.948	98.914	98.876	98.832	98.779	98.713	98.622	98.484	98.248	97.809	96.938	95.212	92.077	87.445	82.408	78.378	75.586	73.098	68.361	52.867	22.647	6.2024	1.745	0.5449	0.18687	0.070092	0.028701	0.012855	0.0062772	0.0033245	0.0018964	0.0011534	0.00074094	0.00049856	0.00034885
99.257	99.243	99.229	99.214	99.198	99.181	99.164	99.145	99.126	99.105	99.083	99.06	99.035	99.008	98.979	98.948	98.914	98.875	98.831	98.776	98.704	98.593	98.397	97.998	97.116	95.157	91.306	85.577	79.908	76.071	73.853	72.036	68.621	59.903	45.526	33.589	24.509	14.92	6.977	2.7522	1.032	0.39046	0.15274	0.06208	0.026299	0.01167	0.0054441	0.0026864	0.0014099	0.00078969
99.254	99.24	99.226	99.211	99.195	99.178	99.16	99.142	99.122	99.101	99.079	99.056	99.031	99.004	98.975	98.944	98.91	98.871	98.828	98.775	98.709	98.618	98.48	98.245	97.807	96.938	95.221	92.106	87.511	82.508	78.456	75.405	71.7	63.429	48.598	36.247	29.471	23.591	16.183	8.7755	3.925	1.6022	0.64393	0.26313	0.11087	0.048559	0.02219	0.010626	0.0053551	0.0028469
99.257	99.243	99.229	99.214	99.198	99.181	99.164	99.145	99.126	99.105	99.083	99.06	99.035	99.008	98.979	98.948	98.914	98.876	98.832	98.78	98.714	98.624	98.486	98.251	97.814	96.945	95.22	92.065	87.305	81.715	75.637	66.473	51.982	39.239	31.911	26.141	19.082	11.166	5.2333	2.1608	0.85685	0.34028	0.13814	0.057681	0.024906	0.011197	0.0052677	0.0026115	0.0013726	0.00076792
99.257	99.243	99.229	99.214	99.198	99.181	99.164	99.145	99.126	99.105	99.083	99.06	99.035	99.008	98.979	98.948	98.914	98.876	98.832	98.78	98.714	98.624	98.486	98.252	97.815	96.95	95.237	92.121	87.469	82.124	76.555	68.16	53.872	41.114	34.889	31.464	28.044	23.028	15.824	8.5342	3.796	1.5437	0.61876	0.25236	0.10619	0.046504	0.021281	0.010229	0.0051873	0.0027829
99.257	99.243	99.229	99.214	99.198	99.181	99.164	99.145	99.126	99.105	99.083	99.059	99.034	99.008	98.979	98.947	98.911	98.87	98.819	98.75	98.648	98.473	98.142	97.474	96.11	93.513	89.379	84.451	80.237	77.417	75.576	73.791	70.198	60.835	45.536	33.418	24.445	14.907	6.9754	2.752	1.032	0.39047	0.15274	0.062081	0.026299	0.01167	0.0054439	0.0026861	0.0014095	0.00078929
99.257	99.243	99.229	99.214	99.198	99.181	99.164	99.145	99.126	99.105	99.083	99.06	99.035	99.008	98.979	98.948	98.914	98.876	98.832	98.78	98.714	98.624	98.486	98.252	97.815	96.95	95.239	92.136	87.554	82.548	78.402	74.79	68.431	53.434	36.505	27.222	20.112	12.269	5.8981	2.4345	0.95163	0.37108	0.14806	0.060926	0.026004	0.011589	0.0054199	0.0026776	0.0014057	0.00078713
99.257	99.243	99.229	99.214	99.198	99.181	99.164	99.145	99.126	99.105	99.083	99.06	99.035	99.008	98.979	98.948	98.914	98.876	98.832	98.78	98.714	98.624	98.486	98.252	97.815	96.95	95.239	92.136	87.555	82.558	78.476	75.262	70.95	61.282	46.107	35.134	29.118	23.453	16.113	8.7404	3.9096	1.5959	0.64141	0.2621	0.11043	0.048369	0.022104	0.010585	0.0053342	0.0028357
99.257	99.243	99.229	99.214	99.198	99.181	99.164	99.145	99.126	99.105	99.083	99.06	99.035	99.008	98.979	98.948	98.914	98.876	98.832	98.78	98.714	98.624	98.486	98.252	97.815	96.95	95.239	92.137	87.56	82.586	78.605	75.814	73.12	67.553	53.773	36.655	26.749	20.151	13.326	7.192	3.302	1.3986	0.58127	0.24382	0.10474	0.046526	0.021479	0.010362	0.0052506	0.0028027
99.257	99.243	99.229	99.214	99.198	99.181	99.164	99.145	99.126	99.105	99.083	99.06	99.035	99.008	98.979	98.948	98.914	98.876	98.832	98.78	98.714	98.624	98.486	98.252	97.815	96.95	95.238	92.132	87.533	82.45	78.012	73.427	65.039	50.741	38.835	32.751	28.54	23.324	16.086	8.7359	3.909	1.5959	0.6414	0.26209	0.11043	0.048367	0.022102	0.010583	0.0053327	0.0028345
99.26	99.246	99.232	99.217	99.201	99.184	99.167	99.149	99.129	99.108	99.086	99.063	99.038	99.012	98.983	98.952	98.918	98.88	98.835	98.781	98.709	98.598	98.403	98.006	97.127	95.176	91.338	85.625	79.957	76.075	73.666	71.131	65.22	51.621	36.094	26.08	17.963	10.226	4.7676	1.9852	0.79728	0.32052	0.13148	0.055385	0.024093	0.010902	0.0051608	0.0025745	0.0013622	0.00076771
99.26	99.246	99.232	99.217	99.201	99.185	99.167	99.149	99.129	99.108	99.086	99.063	99.038	99.012	98.983	98.952	98.918	98.88	98.837	98.785	98.719	98.629	98.491	98.255	97.811	96.924	95.15	91.901	87.062	81.622	76.381	69.583	57.802	44.341	35.573	29.26	21.676	12.702	5.8149	2.3234	0.89636	0.34931	0.14013	0.058095	0.024981	0.011205	0.0052666	0.0026107	0.001373	0.00076906
99.257	99.243	99.229	99.214	99.198	99.181	99.164	99.145	99.126	99.105	99.083	99.06	99.035	99.008	98.979	98.948	98.914	98.876	98.832	98.78	98.714	98.624	98.486	98.252	97.815	96.95	95.238	92.127	87.495	82.215	76.805	68.594	54.012	40.804	34.58	31.28	27.979	23.088	15.994	8.709	3.9032	1.5948	0.64122	0.26206	0.11043	0.048364	0.0221	0.010582	0.0053316	0.0028335
99.257	99.243	99.229	99.214	99.198	99.181	99.164	99.145	99.126	99.105	99.083	99.06	99.035	99.008	98.979	98.948	98.914	98.876	98.832	98.78	98.714	98.624	98.486	98.252	97.815	96.95	95.239	92.136	87.555	82.558	78.476	75.262	70.945	61.218	45.668	33.441	24.447	14.907	6.9754	2.752	1.032	0.39047	0.15274	0.062082	0.026301	0.011671	0.005445	0.002687	0.0014104	0.00079007
99.257	99.243	99.229	99.214	99.198	99.181	99.164	99.145	99.126	99.105	99.083	99.06	99.035	99.008	98.979	98.948	98.914	98.875	98.831	98.776	98.704	98.593	98.397	97.998	97.116	95.157	91.306	85.574	79.894	76.028	73.723	71.629	67.414	57.423	43.366	32.815	24.342	14.895	6.9745	2.752	1.032	0.39045	0.15273	0.062074	0.026295	0.011667	0.0054423	0.002685	0.0014088	0.00078888
99.257	99.243	99.229	99.214	99.198	99.181	99.164	99.145	99.126	99.105	99.083	99.06	99.035	99.008	98.979	98.948	98.914	98.875	98.831	98.776	98.704	98.593	98.397	97.998	97.117	95.161	91.317	85.608	79.977	76.229	74.256	73.23	72.482	71.239	67.266	55.217	37.395	25.266	16.386	8.7705	3.9127	1.5967	0.64184	0.26238	0.11063	0.048498	0.022193	0.010648	0.0053796	0.0028691
99.257	99.243	99.229	99.214	99.198	99.181	99.164	99.145	99.126	99.105	99.083	99.06	99.035	99.008	98.979	98.948	98.914	98.876	98.832	98.78	98.714	98.624	98.486	98.252	97.815	96.95	95.24	92.143	87.582	82.647	78.765	76.261	74.557	72.638	68.188	55.917	34.636	15.604	5.4391	1.6979	0.53283	0.17642	0.062987	0.024408	0.010304	0.0047524	0.0023919	0.0013095	0.00077522	0.00049179
99.257	99.243	99.229	99.214	99.198	99.181	99.164	99.145	99.126	99.105	99.083	99.06	99.035	99.008	98.979	98.948	98.914	98.875	98.831	98.777	98.704	98.593	98.397	97.999	97.118	95.162	91.319	85.611	79.982	76.235	74.265	73.243	72.5	71.267	67.327	55.527	38.676	28.568	22.47	15.951	9.2303	4.4065	1.8922	0.7843	0.32591	0.13825	0.060273	0.027144	0.012692	0.0061902
99.257	99.243	99.229	99.214	99.198	99.181	99.164	99.145	99.126	99.105	99.083	99.06	99.035	99.008	98.979	98.948	98.914	98.875	98.831	98.776	98.704	98.593	98.397	97.998	97.116	95.157	91.306	85.575	79.894	76.006	73.573	70.887	64.665	51.941	39.421	32.7	28.379	23.213	16.035	8.72	3.9055	1.5952	0.64129	0.26208	0.11043	0.048366	0.022101	0.010583	0.0053329	0.0028347
99.257	99.243	99.229	99.214	99.198	99.181	99.164	99.145	99.126	99.105	99.083	99.06	99.035	99.008	98.979	98.948	98.914	98.875	98.831	98.776	98.704	98.593	98.397	97.998	97.116	95.157	91.306	85.577	79.908	76.071	73.853	72.037	68.626	59.967	45.959	35.278	29.183	23.469	16.116	8.7408	3.9096	1.5959	0.64141	0.2621	0.11043	0.048368	0.022103	0.010584	0.0053337	0.0028354
[truncated: 11 more columns]

## Sheet: 53,1.4
99.248	99.234	99.22	99.204	99.188	99.171	99.153	99.134	99.114	99.093	99.07	99.046	99.02	98.993	98.963	98.931	98.895	98.854	98.806	98.746	98.661	98.525	98.268	97.724	96.502	93.873	89.147	83.118	78.066	75.004	73.202	71.355	67.171	56.754	42.039	31.134	22.36	13.175	6.0885	2.4441	0.94851	0.37578	0.15508	0.067258	0.030764	0.014883	0.0076334	0.0041414	0.0023706	0.0014257
99.251	99.237	99.223	99.207	99.191	99.174	99.156	99.137	99.117	99.096	99.074	99.05	99.024	98.997	98.967	98.935	98.899	98.859	98.811	98.751	98.667	98.531	98.276	97.734	96.518	93.902	89.202	83.213	78.221	75.27	73.773	72.933	72.147	70.467	65.184	52.129	35.893	22.527	11.104	4.2088	1.4268	0.48482	0.17281	0.065651	0.026677	0.011608	0.0054205	0.002714	0.0014577	0.00083923
99.251	99.237	99.223	99.207	99.191	99.174	99.156	99.137	99.117	99.096	99.074	99.05	99.024	98.997	98.967	98.935	98.899	98.859	98.813	98.756	98.683	98.578	98.41	98.115	97.546	96.41	94.207	90.465	85.501	80.618	76.302	70.042	56.38	39.734	30.114	23.489	15.942	8.5689	3.7991	1.5358	0.60748	0.243	0.099534	0.042055	0.018413	0.0084049	0.0040331	0.0020458	0.0011036	0.00063539
99.254	99.24	99.226	99.21	99.194	99.177	99.159	99.141	99.121	99.1	99.077	99.053	99.028	99	98.971	98.939	98.903	98.863	98.816	98.756	98.672	98.537	98.282	97.743	96.53	93.921	89.226	83.229	78.186	75.069	73.03	70.343	63.741	50.493	37.708	30.449	24.895	18.033	10.452	4.885	2.0282	0.81446	0.32989	0.13729	0.059133	0.026495	0.012429	0.0061224	0.0031794	0.0017461
99.251	99.237	99.223	99.207	99.191	99.174	99.156	99.137	99.117	99.096	99.074	99.05	99.024	98.997	98.967	98.935	98.899	98.859	98.813	98.756	98.683	98.578	98.41	98.114	97.542	96.396	94.162	90.33	85.132	79.588	73.231	62.584	48.479	39.248	34.563	29.481	20.362	9.6774	3.4085	1.082	0.34807	0.11877	0.043678	0.017435	0.0075744	0.0035848	0.0018489	0.0010338	0.00062252	0.00040047
99.251	99.237	99.223	99.207	99.191	99.174	99.156	99.137	99.117	99.096	99.074	99.05	99.024	98.997	98.967	98.935	98.899	98.859	98.811	98.751	98.666	98.529	98.27	97.711	96.431	93.611	88.418	81.618	75.464	70.35	64.324	55.671	46.192	39.126	34.541	30.908	26.776	20.822	13.189	6.5973	2.8217	1.1391	0.45914	0.18951	0.080859	0.03587	0.016645	0.0081015	0.004152	0.0022463
99.254	99.24	99.226	99.21	99.194	99.177	99.159	99.141	99.121	99.1	99.077	99.053	99.028	99	98.971	98.939	98.904	98.864	98.817	98.761	98.688	98.583	98.417	98.122	97.556	96.424	94.228	90.492	85.516	80.547	75.968	69.319	56.492	42.233	34.257	29.899	25.719	19.909	12.595	6.3357	2.7358	1.1143	0.45213	0.18746	0.080226	0.035665	0.016579	0.0080828	0.0041503	0.0022507
99.251	99.237	99.223	99.207	99.191	99.174	99.156	99.137	99.117	99.096	99.074	99.05	99.024	98.997	98.967	98.935	98.899	98.859	98.811	98.751	98.667	98.531	98.276	97.734	96.517	93.897	89.184	83.164	78.102	74.971	72.914	70.124	62.954	48.198	33.879	24.579	16.219	8.6288	3.8097	1.5374	0.60771	0.24303	0.099533	0.042052	0.01841	0.0084031	0.0040319	0.0020451	0.0011032	0.0006351
99.251	99.237	99.223	99.207	99.191	99.174	99.156	99.137	99.117	99.096	99.074	99.05	99.024	98.997	98.967	98.935	98.899	98.859	98.813	98.756	98.68	98.571	98.389	98.048	97.346	95.853	92.852	87.885	81.97	76.947	72.767	66.378	53.284	38.556	30.084	24.212	17.158	9.5792	4.3006	1.7232	0.66976	0.26295	0.1059	0.044115	0.01909	0.0086301	0.0041072	0.0020682	0.0011081	0.00063376
99.254	99.24	99.226	99.21	99.194	99.177	99.159	99.141	99.121	99.1	99.077	99.053	99.028	99	98.971	98.939	98.904	98.864	98.817	98.761	98.688	98.583	98.417	98.122	97.556	96.424	94.23	90.506	85.585	80.855	77.221	73.847	67.558	53.964	39.205	31.144	25.983	19.961	12.604	6.3371	2.7359	1.1143	0.45213	0.18746	0.080229	0.035668	0.016581	0.0080845	0.0041517	0.0022519
99.251	99.237	99.223	99.207	99.191	99.174	99.156	99.137	99.117	99.096	99.074	99.05	99.024	98.997	98.967	98.935	98.899	98.859	98.813	98.756	98.683	98.578	98.411	98.115	97.546	96.41	94.208	90.469	85.529	80.78	77.125	73.676	66.932	52.01	36.475	28.452	23.312	17.473	10.835	5.476	2.4204	1.0133	0.42113	0.17792	0.077231	0.034699	0.016256	0.0079724	0.004112	0.0022376
99.251	99.237	99.223	99.207	99.191	99.174	99.156	99.137	99.117	99.096	99.074	99.05	99.024	98.997	98.967	98.935	98.899	98.859	98.813	98.756	98.683	98.578	98.411	98.115	97.546	96.41	94.208	90.469	85.529	80.78	77.125	73.673	66.897	51.683	35.111	24.792	16.244	8.6309	3.8098	1.5375	0.60774	0.24304	0.099542	0.042058	0.018415	0.0084064	0.0040343	0.0020469	0.0011045	0.00063617
99.251	99.237	99.223	99.207	99.191	99.174	99.156	99.137	99.117	99.096	99.074	99.05	99.024	98.997	98.967	98.935	98.899	98.859	98.812	98.756	98.682	98.576	98.408	98.111	97.538	96.393	94.171	90.392	85.4	80.636	77.146	74.638	71.728	64.242	41.281	13.925	3.7777	1.1116	0.36058	0.12789	0.049547	0.020989	0.0097098	0.0048918	0.002666	0.0015585	0.00096871	0.00063377	0.00043303	0.00030711
99.251	99.237	99.223	99.207	99.191	99.174	99.156	99.137	99.117	99.096	99.074	99.05	99.024	98.997	98.967	98.935	98.899	98.859	98.811	98.751	98.667	98.531	98.276	97.734	96.517	93.897	89.185	83.171	78.125	75.044	73.158	71.014	65.954	54.326	40.074	29.947	20.902	11.534	4.99	1.9115	0.71613	0.27412	0.10864	0.044818	0.019288	0.0086972	0.0041368	0.0020853	0.00112	0.00064286
99.248	99.234	99.22	99.204	99.188	99.171	99.153	99.134	99.114	99.093	99.07	99.046	99.02	98.993	98.963	98.931	98.895	98.855	98.808	98.751	98.678	98.572	98.404	98.108	97.537	96.396	94.185	90.434	85.481	80.737	77.166	74.144	69.169	57.826	42.688	33.088	27.287	20.97	13.249	6.624	2.8329	1.1437	0.46101	0.19031	0.081222	0.036047	0.016739	0.0081565	0.0041871	0.0022706
99.251	99.237	99.223	99.207	99.191	99.174	99.156	99.137	99.117	99.096	99.074	99.05	99.024	98.997	98.967	98.935	98.899	98.859	98.813	98.756	98.683	98.578	98.41	98.114	97.544	96.402	94.176	90.352	85.128	79.427	72.625	61.163	46.177	35.822	29.658	23.65	16.06	8.6075	3.8072	1.5371	0.60761	0.24297	0.099486	0.042015	0.018381	0.00838	0.0040132	0.0020298	0.0010906	0.00062472
99.251	99.237	99.223	99.207	99.191	99.174	99.156	99.137	99.117	99.096	99.074	99.05	99.024	98.997	98.967	98.935	98.899	98.859	98.813	98.756	98.683	98.578	98.41	98.115	97.546	96.409	94.203	90.439	85.362	79.978	73.778	62.917	47.854	37.949	33.363	30.196	26.342	20.459	12.853	6.3666	2.7042	1.0871	0.43698	0.18006	0.07677	0.034088	0.015865	0.0077677	0.0040186	0.0022016
99.251	99.237	99.223	99.207	99.191	99.174	99.156	99.137	99.117	99.096	99.073	99.05	99.024	98.996	98.966	98.933	98.895	98.851	98.795	98.716	98.592	98.371	97.938	97.052	95.271	92.063	87.448	82.631	78.956	76.608	74.922	72.722	67.327	54.8	39.899	29.814	20.865	11.528	4.9894	1.9115	0.71613	0.27412	0.10864	0.044819	0.019289	0.008697	0.0041365	0.0020849	0.0011196	0.00064243
99.251	99.237	99.223	99.207	99.191	99.174	99.156	99.137	99.117	99.096	99.074	99.05	99.024	98.997	98.967	98.935	98.899	98.859	98.813	98.756	98.683	98.578	98.411	98.115	97.546	96.41	94.208	90.469	85.527	80.759	76.988	72.875	63.53	45.776	32.068	24.553	17.203	9.5837	4.301	1.7233	0.66984	0.26301	0.10595	0.044147	0.019114	0.0086482	0.0041212	0.0020791	0.0011167	0.00064062
99.251	99.237	99.223	99.207	99.191	99.174	99.156	99.137	99.117	99.096	99.074	99.05	99.024	98.997	98.967	98.935	98.899	98.859	98.813	98.756	98.683	98.578	98.411	98.115	97.546	96.41	94.208	90.469	85.53	80.782	77.146	73.836	67.918	55.216	40.734	32.392	27.057	20.866	13.194	6.5978	2.8218	1.1392	0.45921	0.18957	0.080904	0.035906	0.016674	0.0081246	0.0041708	0.0022618
99.251	99.237	99.223	99.207	99.191	99.174	99.156	99.137	99.117	99.096	99.074	99.05	99.024	98.997	98.967	98.935	98.899	98.859	98.813	98.756	98.683	98.578	98.411	98.115	97.546	96.41	94.208	90.471	85.54	80.835	77.381	74.823	71.494	63.135	46.268	31.828	24.108	17.644	10.869	5.4816	2.4212	1.0134	0.42115	0.17793	0.077234	0.034701	0.016258	0.0079738	0.0041131	0.0022385
99.251	99.237	99.223	99.207	99.191	99.174	99.156	99.137	99.117	99.096	99.074	99.05	99.024	98.997	98.967	98.935	98.899	98.859	98.813	98.756	98.683	98.578	98.411	98.115	97.546	96.41	94.206	90.461	85.487	80.586	76.327	70.762	59.654	45.054	35.856	31.042	26.745	20.798	13.181	6.5958	2.8215	1.1392	0.4592	0.18957	0.080901	0.035904	0.016672	0.008123	0.0041694	0.0022606
99.254	99.24	99.226	99.21	99.194	99.177	99.159	99.141	99.121	99.1	99.077	99.053	99.028	99	98.971	98.939	98.903	98.863	98.816	98.756	98.672	98.537	98.282	97.743	96.53	93.92	89.224	83.222	78.164	74.997	72.782	69.404	60.641	44.77	31.546	22.97	14.951	7.8693	3.484	1.4214	0.56888	0.23006	0.095102	0.040486	0.017834	0.0081814	0.0039418	0.0020062	0.0010853	0.00062632
99.254	99.24	99.226	99.21	99.194	99.177	99.159	99.141	99.121	99.1	99.077	99.053	99.028	99	98.971	98.939	98.904	98.864	98.817	98.761	98.688	98.583	98.415	98.116	97.536	96.366	94.073	90.147	84.897	79.542	74.085	65.592	52.134	40.248	33.025	26.594	18.278	9.7113	4.1719	1.6322	0.63001	0.24801	0.10057	0.042231	0.018416	0.0083818	0.0040118	0.0020295	0.0010914	0.000626
99.251	99.237	99.223	99.207	99.191	99.174	99.156	99.137	99.117	99.096	99.074	99.05	99.024	98.997	98.967	98.935	98.899	98.859	98.813	98.756	98.683	98.578	98.41	98.115	97.546	96.41	94.205	90.45	85.406	80.12	74.116	63.313	47.76	37.605	33.109	30.074	26.356	20.635	13.123	6.5808	2.8185	1.1386	0.45912	0.18955	0.080897	0.035902	0.01667	0.0081218	0.0041684	0.0022597
99.251	99.237	99.223	99.207	99.191	99.174	99.156	99.137	99.117	99.096	99.074	99.05	99.024	98.997	98.967	98.935	98.899	98.859	98.813	98.756	98.683	98.578	98.411	98.115	97.546	96.41	94.208	90.469	85.53	80.782	77.146	73.836	67.904	55.069	39.968	29.823	20.865	11.528	4.9894	1.9115	0.71613	0.27413	0.10864	0.04482	0.01929	0.0086982	0.0041376	0.0020859	0.0011204	0.00064318
99.251	99.237	99.223	99.207	99.191	99.174	99.156	99.137	99.117	99.096	99.074	99.05	99.024	98.997	98.967	98.935	98.899	98.859	98.811	98.751	98.667	98.531	98.276	97.734	96.517	93.897	89.184	83.164	78.102	74.976	72.948	70.358	64.183	51.629	38.505	29.509	20.82	11.523	4.9891	1.9114	0.71611	0.27411	0.10863	0.044814	0.019285	0.0086949	0.0041352	0.0020841	0.001119	0.00064211
99.251	99.237	99.223	99.207	99.191	99.174	99.156	99.137	99.117	99.096	99.074	99.05	99.024	98.997	98.967	98.935	98.899	98.859	98.811	98.751	98.667	98.531	98.276	97.734	96.518	93.902	89.202	83.213	78.221	75.27	73.772	72.928	72.106	70.178	63.588	47.73	31.723	21.73	13.309	6.6095	2.8233	1.1398	0.45957	0.18981	0.081065	0.036016	0.01675	0.0081792	0.0042104	0.0022912
99.251	99.237	99.223	99.207	99.191	99.174	99.156	99.137	99.117	99.096	99.074	99.05	99.024	98.997	98.967	98.935	98.899	98.859	98.813	98.756	98.683	98.578	98.41	98.115	97.546	96.41	94.21	90.481	85.574	80.925	77.62	75.527	73.89	71.358	64.482	47.943	26.348	10.729	3.5409	1.0983	0.35042	0.11927	0.043867	0.017545	0.0076496	0.0036397	0.0018903	0.0010657	0.00064759	0.00042049
99.251	99.237	99.223	99.207	99.191	99.174	99.156	99.137	99.117	99.096	99.074	99.05	99.024	98.997	98.967	98.935	98.899	98.859	98.811	98.751	98.667	98.531	98.276	97.735	96.519	93.904	89.204	83.217	78.225	75.277	73.782	72.942	72.126	70.211	63.696	48.301	33.609	26.035	20.127	13.341	7.1395	3.2452	1.3658	0.56501	0.23609	0.10091	0.044474	0.020277	0.0096139	0.0047672
99.251	99.237	99.223	99.207	99.191	99.174	99.156	99.137	99.117	99.096	99.074	99.05	99.024	98.997	98.967	98.935	98.899	98.859	98.811	98.751	98.667	98.531	98.276	97.734	96.517	93.897	89.184	83.165	78.098	74.926	72.655	69.04	60.16	46.17	36.098	30.908	26.599	20.714	13.147	6.5868	2.8197	1.1388	0.45915	0.18956	0.0809	0.035903	0.016672	0.0081231	0.0041696	0.0022608
99.251	99.237	99.223	99.207	99.191	99.174	99.156	99.137	99.117	99.096	99.074	99.05	99.024	98.997	98.967	98.935	98.899	98.859	98.811	98.751	98.667	98.531	98.276	97.734	96.517	93.897	89.185	83.171	78.125	75.044	73.158	71.015	65.968	54.47	40.835	32.515	27.097	20.875	13.196	6.598	2.8218	1.1392	0.45921	0.18957	0.080903	0.035905	0.016673	0.008124	0.0041703	0.0022614
[truncated: 11 more columns]

## Sheet: 53,1.5
99.253	99.239	99.224	99.209	99.193	99.176	99.159	99.14	99.12	99.099	99.077	99.053	99.028	99.001	98.972	98.94	98.906	98.867	98.821	98.765	98.689	98.573	98.363	97.931	96.971	94.855	90.773	84.924	79.376	75.745	73.683	72.02	68.914	60.737	46.373	33.953	24.962	15.734	7.7328	3.1849	1.2383	0.48638	0.19827	0.0848	0.038207	0.018195	0.0091891	0.004911	0.0027712	0.0016439
99.255	99.242	99.227	99.212	99.196	99.179	99.162	99.143	99.123	99.103	99.081	99.057	99.032	99.005	98.976	98.945	98.91	98.871	98.826	98.77	98.695	98.579	98.37	97.94	96.985	94.879	90.819	85.007	79.511	75.968	74.125	73.155	72.42	71.182	67.482	56.981	40.529	26.217	13.981	5.6194	1.9355	0.65269	0.22896	0.085397	0.034045	0.014534	0.0066624	0.003274	0.0017261	0.00097486
99.255	99.242	99.227	99.212	99.196	99.179	99.162	99.143	99.123	99.103	99.081	99.057	99.032	99.005	98.976	98.945	98.91	98.872	98.827	98.774	98.707	98.613	98.468	98.221	97.755	96.829	95.004	91.742	87.039	82.005	77.616	72.473	61.492	44.232	32.405	25.434	18.182	10.43	4.8272	1.982	0.78531	0.31273	0.12723	0.053307	0.023106	0.010425	0.0049371	0.0024668	0.0013086	0.00073975
99.258	99.245	99.23	99.215	99.199	99.183	99.165	99.147	99.127	99.106	99.084	99.061	99.036	99.009	98.98	98.949	98.914	98.876	98.83	98.775	98.7	98.584	98.376	97.948	96.996	94.895	90.842	85.027	79.499	75.839	73.62	71.384	66.457	55.057	41.014	32.254	26.571	20.139	12.467	6.1268	2.6008	1.048	0.42244	0.17439	0.074379	0.032963	0.015284	0.0074308	0.0038058	0.0020573
99.255	99.242	99.227	99.212	99.196	99.179	99.162	99.143	99.123	99.103	99.081	99.057	99.032	99.005	98.976	98.945	98.91	98.872	98.827	98.774	98.707	98.613	98.468	98.22	97.752	96.82	94.972	91.644	86.766	81.26	75.416	66.492	52.627	41.383	35.788	31.232	23.355	12.372	4.6423	1.4917	0.47503	0.15909	0.057235	0.022324	0.0094701	0.0043774	0.0022073	0.0012079	0.00071347	0.00045095
99.255	99.242	99.227	99.212	99.196	99.179	99.162	99.143	99.123	99.103	99.081	99.057	99.032	99.005	98.976	98.945	98.91	98.871	98.826	98.77	98.695	98.578	98.366	97.924	96.925	94.673	90.222	83.69	77.173	71.895	66.413	58.587	48.959	40.978	35.774	31.989	28.121	22.745	15.368	8.1626	3.6045	1.4674	0.58975	0.2416	0.1021	0.044797	0.02055	0.0098762	0.0049931	0.0026606
99.258	99.245	99.23	99.215	99.199	99.183	99.165	99.147	99.127	99.106	99.084	99.061	99.036	99.009	98.98	98.949	98.914	98.876	98.832	98.779	98.712	98.618	98.474	98.228	97.763	96.841	95.022	91.768	87.062	81.971	77.38	71.818	61.03	46.003	36.087	31.073	27.049	21.767	14.665	7.8181	3.4838	1.4317	0.57969	0.2387	0.10121	0.044516	0.020458	0.0098486	0.0049883	0.0026639
99.255	99.242	99.227	99.212	99.196	99.179	99.162	99.143	99.123	99.103	99.081	99.057	99.032	99.005	98.976	98.945	98.91	98.871	98.826	98.77	98.695	98.579	98.37	97.94	96.984	94.875	90.806	84.969	79.419	75.745	73.512	71.218	65.939	53.284	37.613	27.065	18.611	10.528	4.8453	1.9849	0.78573	0.31278	0.12723	0.053303	0.023103	0.010423	0.0049358	0.0024659	0.0013081	0.00073941
99.255	99.242	99.227	99.212	99.196	99.179	99.162	99.143	99.123	99.103	99.081	99.057	99.032	99.005	98.976	98.945	98.91	98.872	98.827	98.774	98.705	98.608	98.453	98.172	97.609	96.413	93.94	89.54	83.707	78.305	74.054	68.853	57.989	42.45	32.088	25.929	19.306	11.557	5.4597	2.2331	0.87079	0.3403	0.13604	0.056147	0.024037	0.010734	0.0050398	0.002499	0.0013165	0.0007392
99.258	99.245	99.23	99.215	99.199	99.183	99.165	99.147	99.127	99.106	99.084	99.061	99.036	99.009	98.98	98.949	98.914	98.876	98.832	98.779	98.712	98.618	98.474	98.228	97.763	96.842	95.023	91.776	87.106	82.171	78.211	74.973	70.105	58.878	43.089	33.041	27.481	21.854	14.681	7.8205	3.4842	1.4318	0.57969	0.2387	0.10122	0.044518	0.02046	0.0098504	0.0049898	0.0026653
99.255	99.242	99.227	99.212	99.196	99.179	99.162	99.143	99.123	99.103	99.081	99.057	99.032	99.005	98.976	98.945	98.91	98.872	98.827	98.774	98.707	98.613	98.468	98.221	97.755	96.829	95.004	91.744	87.055	82.102	78.123	74.841	69.703	57.389	40.454	30.321	24.793	19.251	12.644	6.7218	3.0553	1.2909	0.53617	0.22534	0.097045	0.043179	0.020015	0.0096977	0.0049359	0.0026458
99.255	99.242	99.227	99.212	99.196	99.179	99.162	99.143	99.123	99.103	99.081	99.057	99.032	99.005	98.976	98.945	98.91	98.872	98.827	98.774	98.707	98.613	98.468	98.221	97.755	96.829	95.004	91.744	87.055	82.102	78.123	74.84	69.687	57.202	39.483	27.45	18.66	10.532	4.8456	1.9849	0.78576	0.3128	0.12724	0.05331	0.023108	0.010426	0.0049384	0.0024679	0.0013096	0.00074057
99.255	99.242	99.227	99.212	99.196	99.179	99.162	99.143	99.123	99.103	99.08	99.057	99.032	99.005	98.976	98.945	98.91	98.871	98.827	98.774	98.706	98.611	98.466	98.217	97.748	96.816	94.975	91.681	86.94	81.952	78.054	75.346	72.795	67.515	50.206	20.118	5.4661	1.5552	0.49085	0.16968	0.064137	0.026505	0.011966	0.0058897	0.003142	0.0018025	0.0011029	0.00071193	0.00048096	0.00033764
99.255	99.242	99.227	99.212	99.196	99.179	99.162	99.143	99.123	99.103	99.081	99.057	99.032	99.005	98.976	98.945	98.91	98.871	98.826	98.77	98.695	98.579	98.37	97.94	96.984	94.875	90.807	84.973	79.435	75.796	73.678	71.81	68.05	58.594	44.081	32.631	23.613	14.033	6.4287	2.5121	0.94084	0.35723	0.14016	0.057189	0.024321	0.010824	0.0050766	0.0025189	0.0013297	0.00074907
99.253	99.239	99.224	99.209	99.193	99.176	99.159	99.14	99.12	99.099	99.077	99.053	99.028	99.001	98.972	98.941	98.906	98.867	98.823	98.769	98.702	98.607	98.462	98.214	97.746	96.817	94.985	91.713	87.01	82.053	78.122	75.104	71.151	62.136	47.024	35.365	28.916	22.954	15.445	8.1963	3.6189	1.4732	0.59214	0.24261	0.10255	0.045012	0.020661	0.0099398	0.0050329	0.0026876
99.255	99.242	99.227	99.212	99.196	99.179	99.162	99.143	99.123	99.103	99.081	99.057	99.032	99.005	98.976	98.945	98.91	98.872	98.827	98.774	98.707	98.613	98.468	98.22	97.753	96.824	94.982	91.663	86.774	81.155	74.941	65.235	50.471	38.3	31.331	25.534	18.329	10.487	4.8406	1.9843	0.7856	0.31271	0.12718	0.053263	0.023072	0.010398	0.0049157	0.0024496	0.0012947	0.00072832
99.255	99.242	99.227	99.212	99.196	99.179	99.162	99.143	99.123	99.103	99.081	99.057	99.032	99.005	98.976	98.945	98.91	98.872	98.827	98.774	98.707	98.613	98.468	98.221	97.755	96.829	95.001	91.727	86.954	81.596	75.917	66.955	52.301	40.215	34.475	31.148	27.64	22.41	15.073	7.9456	3.4866	1.4136	0.56668	0.23174	0.097832	0.04294	0.019741	0.0095353	0.0048603	0.0026202
99.255	99.242	99.227	99.212	99.196	99.179	99.162	99.143	99.123	99.103	99.08	99.057	99.032	99.005	98.975	98.943	98.907	98.865	98.813	98.742	98.635	98.45	98.096	97.38	95.92	93.176	88.907	83.984	79.898	77.204	75.414	73.555	69.585	59.412	44.024	32.466	23.556	14.022	6.4275	2.512	0.94084	0.35723	0.14016	0.05719	0.024322	0.010824	0.0050764	0.0025185	0.0013293	0.00074866
99.255	99.242	99.227	99.212	99.196	99.179	99.162	99.143	99.123	99.103	99.081	99.057	99.032	99.005	98.976	98.945	98.91	98.872	98.827	98.774	98.707	98.613	98.468	98.221	97.755	96.829	95.004	91.744	87.054	82.09	78.044	74.361	67.369	51.487	35.253	26.532	19.392	11.566	5.4605	2.2332	0.87087	0.34037	0.13608	0.056182	0.024063	0.010754	0.005055	0.0025109	0.0013258	0.00074659
99.255	99.242	99.227	99.212	99.196	99.179	99.162	99.143	99.123	99.103	99.081	99.057	99.032	99.005	98.976	98.945	98.91	98.872	98.827	98.774	98.707	98.613	98.468	98.221	97.755	96.829	95.004	91.744	87.056	82.103	78.134	74.927	70.292	59.845	44.646	34.373	28.601	22.826	15.378	8.1637	3.6047	1.4675	0.58982	0.24166	0.10214	0.044836	0.02058	0.0099009	0.0050132	0.0026771
99.255	99.242	99.227	99.212	99.196	99.179	99.162	99.143	99.123	99.103	99.081	99.057	99.032	99.005	98.976	98.945	98.91	98.872	98.827	98.774	98.707	98.613	98.468	98.221	97.755	96.829	95.004	91.745	87.062	82.136	78.283	75.568	72.765	66.599	51.908	35.3	26.05	19.526	12.7	6.7315	3.0567	1.2911	0.5362	0.22535	0.097049	0.043182	0.020017	0.0096992	0.0049371	0.0026468
99.255	99.242	99.227	99.212	99.196	99.179	99.162	99.143	99.123	99.103	99.081	99.057	99.032	99.005	98.976	98.945	98.91	98.872	98.827	98.774	98.707	98.613	98.468	98.221	97.755	96.829	95.003	91.74	87.029	81.978	77.598	72.831	63.795	49.231	37.998	32.3	28.105	22.716	15.356	8.16	3.6042	1.4674	0.58981	0.24166	0.10214	0.044833	0.020579	0.0098993	0.0050117	0.0026758
99.258	99.245	99.23	99.215	99.199	99.183	99.165	99.146	99.127	99.106	99.084	99.061	99.036	99.009	98.98	98.949	98.914	98.876	98.83	98.775	98.7	98.584	98.376	97.948	96.996	94.895	90.84	85.022	79.483	75.789	73.452	70.759	64.216	49.888	34.847	25.278	17.2	9.5978	4.4144	1.8261	0.73219	0.29496	0.12119	0.051191	0.022336	0.010131	0.0048191	0.0024165	0.0012858	0.00072864
99.258	99.245	99.23	99.215	99.199	99.183	99.165	99.147	99.127	99.106	99.084	99.061	99.036	99.009	98.98	98.949	98.914	98.876	98.832	98.779	98.711	98.618	98.473	98.223	97.75	96.799	94.905	91.49	86.53	81.102	75.837	68.673	56.394	43.23	34.907	28.611	20.837	11.909	5.36	2.1266	0.81986	0.32052	0.12889	0.053616	0.023134	0.010404	0.0049144	0.0024489	0.0012952	0.0007295
99.255	99.242	99.227	99.212	99.196	99.179	99.162	99.143	99.123	99.103	99.081	99.057	99.032	99.005	98.976	98.945	98.91	98.872	98.827	98.774	98.707	98.613	98.468	98.221	97.755	96.829	95.002	91.733	86.983	81.698	76.189	67.391	52.38	39.89	34.178	30.979	27.595	22.501	15.274	8.1366	3.5993	1.4665	0.58967	0.24163	0.10214	0.044831	0.020577	0.009898	0.0050107	0.0026749
99.255	99.242	99.227	99.212	99.196	99.179	99.162	99.143	99.123	99.103	99.081	99.057	99.032	99.005	98.976	98.945	98.91	98.872	98.827	98.774	98.707	98.613	98.468	98.221	97.755	96.829	95.004	91.744	87.055	82.103	78.133	74.927	70.286	59.765	44.137	32.485	23.558	14.022	6.4275	2.512	0.94084	0.35723	0.14016	0.057191	0.024323	0.010825	0.0050775	0.0025195	0.0013302	0.00074943
99.255	99.242	99.227	99.212	99.196	99.179	99.162	99.143	99.123	99.103	99.081	99.057	99.032	99.005	98.976	98.945	98.91	98.871	98.826	98.77	98.695	98.579	98.37	97.94	96.984	94.875	90.806	84.969	79.419	75.747	73.53	71.35	66.711	56.018	42.057	31.955	23.472	14.013	6.4267	2.512	0.94082	0.35722	0.14015	0.057184	0.024318	0.010822	0.0050748	0.0025175	0.0013287	0.00074827
99.255	99.242	99.227	99.212	99.196	99.179	99.162	99.143	99.123	99.103	99.081	99.057	99.032	99.005	98.976	98.945	98.91	98.871	98.826	98.77	98.695	98.579	98.37	97.94	96.985	94.879	90.819	85.007	79.511	75.968	74.124	73.152	72.397	71.021	66.496	53.4	35.833	24.338	15.599	8.1873	3.6072	1.4682	0.59023	0.24194	0.10233	0.04496	0.020666	0.0099616	0.005057	0.0027094
99.255	99.242	99.227	99.212	99.196	99.179	99.162	99.143	99.123	99.103	99.081	99.057	99.032	99.005	98.976	98.945	98.91	98.872	98.827	98.774	98.707	98.613	98.468	98.221	97.755	96.829	95.005	91.752	87.086	82.203	78.46	76.067	74.396	72.363	67.401	54.039	32.459	14.24	4.891	1.5216	0.47908	0.15984	0.057474	0.02245	0.0095539	0.0044378	0.0022524	0.0012425	0.00074051	0.00047244
99.255	99.242	99.227	99.212	99.196	99.179	99.162	99.143	99.123	99.103	99.081	99.057	99.032	99.005	98.976	98.945	98.91	98.871	98.826	98.77	98.695	98.579	98.37	97.941	96.986	94.88	90.821	85.01	79.515	75.974	74.133	73.165	72.416	71.05	66.566	53.765	37.253	27.881	21.894	15.293	8.6717	4.0873	1.7443	0.72256	0.30063	0.12761	0.055814	0.025222	0.011837	0.0057934
99.255	99.242	99.227	99.212	99.196	99.179	99.162	99.143	99.123	99.103	99.081	99.057	99.032	99.005	98.976	98.945	98.91	98.871	98.826	98.77	98.695	98.579	98.37	97.94	96.984	94.875	90.806	84.97	79.419	75.721	73.353	70.49	63.658	50.454	38.491	32.222	27.947	22.612	15.31	8.1461	3.6013	1.4669	0.58973	0.24165	0.10214	0.044833	0.020578	0.0098993	0.0050119	0.002676
99.255	99.242	99.227	99.212	99.196	99.179	99.162	99.143	99.123	99.103	99.081	99.057	99.032	99.005	98.976	98.945	98.91	98.871	98.826	98.77	98.695	98.579	98.37	97.94	96.984	94.875	90.807	84.973	79.435	75.796	73.678	71.81	68.057	58.673	44.584	34.517	28.659	22.84	15.381	8.164	3.6047	1.4675	0.58982	0.24166	0.10214	0.044835	0.02058	0.0099003	0.0050127	0.0026767
[truncated: 11 more columns]

## Sheet: 53,1.6
99.256	99.243	99.229	99.214	99.198	99.181	99.164	99.145	99.126	99.105	99.083	99.06	99.035	99.009	98.981	98.95	98.916	98.878	98.835	98.782	98.713	98.61	98.433	98.082	97.311	95.591	92.105	86.597	80.733	76.546	74.156	72.523	70.094	63.779	50.617	36.89	27.334	18.208	9.5235	4.0539	1.5863	0.61871	0.24914	0.10532	0.046831	0.022003	0.010949	0.0057654	0.0032108	0.0018824
99.259	99.246	99.232	99.217	99.201	99.184	99.167	99.149	99.129	99.109	99.087	99.064	99.039	99.013	98.985	98.954	98.92	98.882	98.839	98.787	98.718	98.616	98.44	98.09	97.323	95.612	92.143	86.668	80.852	76.738	74.513	73.375	72.633	71.652	68.998	60.86	45.163	29.82	16.945	7.2659	2.5635	0.86094	0.29754	0.10925	0.042823	0.017975	0.0080934	0.0039056	0.0020244	0.0011248
99.259	99.246	99.232	99.217	99.201	99.184	99.167	99.149	99.129	99.109	99.087	99.064	99.039	99.013	98.985	98.954	98.92	98.883	98.84	98.79	98.727	98.642	98.514	98.302	97.912	97.144	95.618	92.784	88.412	83.329	78.774	74.208	65.497	48.994	34.941	27.209	20.21	12.327	5.9739	2.5037	0.99632	0.39522	0.15959	0.066434	0.028563	0.012764	0.0059711	0.0029405	0.001537	0.00085565
99.262	99.249	99.235	99.22	99.204	99.188	99.17	99.152	99.133	99.112	99.091	99.068	99.043	99.017	98.988	98.958	98.924	98.887	98.844	98.792	98.723	98.621	98.446	98.098	97.333	95.626	92.164	86.691	80.855	76.657	74.162	72.128	68.357	58.982	44.613	34.19	28.074	22.002	14.436	7.4824	3.2631	1.3222	0.53063	0.21776	0.092134	0.040459	0.018549	0.0089049	0.0045045	0.0024043
99.259	99.246	99.232	99.217	99.201	99.184	99.167	99.149	99.129	99.109	99.087	99.064	99.039	99.013	98.985	98.954	98.92	98.883	98.84	98.79	98.727	98.642	98.514	98.301	97.91	97.137	95.595	92.712	88.205	82.771	77.162	69.555	56.716	43.868	37.018	32.61	25.851	15.147	6.1094	2.0059	0.63546	0.20927	0.07372	0.028183	0.011704	0.0052957	0.0026128	0.0014005	0.00081236	0.00050541
99.259	99.246	99.232	99.217	99.201	99.184	99.167	99.149	99.129	99.109	99.087	99.064	99.039	99.013	98.985	98.954	98.92	98.882	98.839	98.787	98.718	98.615	98.437	98.079	97.282	95.464	91.689	85.583	78.845	73.287	68.115	61.084	51.661	42.93	37.03	32.994	29.265	24.384	17.399	9.8154	4.498	1.852	0.74261	0.30261	0.12687	0.055174	0.02503	0.01188	0.005934	0.0031234
99.262	99.249	99.235	99.22	99.204	99.188	99.17	99.152	99.133	99.112	99.091	99.068	99.043	99.017	98.988	98.958	98.924	98.887	98.845	98.795	98.732	98.647	98.52	98.309	97.92	97.155	95.634	92.809	88.439	83.319	78.612	73.662	64.742	49.994	38.174	32.234	28.194	23.357	16.601	9.3812	4.3343	1.8023	0.72856	0.29859	0.12567	0.054795	0.024906	0.011842	0.0059254	0.0031255
99.259	99.246	99.232	99.217	99.201	99.184	99.167	99.149	99.129	99.109	99.087	99.064	99.039	99.013	98.985	98.954	98.92	98.882	98.839	98.787	98.718	98.616	98.44	98.09	97.323	95.609	92.134	86.639	80.78	76.566	74.058	71.99	68.003	57.666	41.625	29.547	20.843	12.478	6.0033	2.5086	0.99704	0.39531	0.1596	0.066431	0.028559	0.012762	0.0059696	0.0029395	0.0015364	0.00085527
99.259	99.246	99.232	99.217	99.201	99.184	99.167	99.149	99.129	99.109	99.087	99.064	99.039	99.013	98.985	98.954	98.92	98.883	98.84	98.789	98.726	98.638	98.503	98.266	97.802	96.827	94.778	90.924	85.329	79.645	75.169	70.635	61.817	46.604	34.302	27.485	21.198	13.523	6.7397	2.8296	1.1106	0.4324	0.17147	0.070261	0.029813	0.013179	0.0061097	0.002985	0.0015491	0.00085651
99.262	99.249	99.235	99.22	99.204	99.188	99.17	99.152	99.133	99.112	99.091	99.068	99.043	99.017	98.988	98.958	98.924	98.887	98.845	98.795	98.732	98.647	98.52	98.309	97.92	97.155	95.635	92.814	88.467	83.453	79.179	75.884	71.882	62.898	47.288	35.175	28.869	23.496	16.628	9.3854	4.3349	1.8024	0.72857	0.2986	0.12567	0.054797	0.024909	0.011844	0.005927	0.0031269
99.259	99.246	99.232	99.217	99.201	99.184	99.167	99.149	99.129	99.109	99.087	99.064	99.039	99.013	98.985	98.954	98.92	98.883	98.84	98.79	98.727	98.642	98.514	98.302	97.912	97.144	95.618	92.786	88.422	83.389	79.097	75.772	71.608	61.819	44.854	32.432	26.167	20.822	14.367	8.0386	3.7712	1.6114	0.66915	0.28034	0.11999	0.052986	0.024312	0.011641	0.0058554	0.0031011
99.259	99.246	99.232	99.217	99.201	99.184	99.167	99.149	99.129	99.109	99.087	99.064	99.039	99.013	98.985	98.954	98.92	98.883	98.84	98.79	98.727	98.642	98.514	98.302	97.912	97.144	95.618	92.786	88.422	83.389	79.097	75.772	71.6	61.715	44.175	30.184	20.935	12.487	6.004	2.5086	0.99707	0.39533	0.15961	0.06644	0.028565	0.012766	0.0059725	0.0029417	0.001538	0.00085651
99.259	99.246	99.232	99.217	99.201	99.184	99.167	99.149	99.129	99.109	99.087	99.064	99.039	99.013	98.984	98.954	98.92	98.883	98.84	98.789	98.726	98.64	98.512	98.299	97.906	97.133	95.594	92.734	88.321	83.242	78.98	76.012	73.586	69.604	56.996	27.534	7.7523	2.141	0.65676	0.22171	0.081955	0.03308	0.014584	0.0070298	0.0036765	0.0020725	0.0012482	0.00079501	0.00053131	0.00036963
99.259	99.246	99.232	99.217	99.201	99.184	99.167	99.149	99.129	99.109	99.087	99.064	99.039	99.013	98.985	98.954	98.92	98.882	98.839	98.787	98.718	98.616	98.44	98.09	97.323	95.609	92.134	86.642	80.791	76.603	74.175	72.397	69.486	62.004	48.14	35.347	26.063	16.519	8.0386	3.2276	1.213	0.45726	0.17748	0.071766	0.030215	0.013301	0.0061556	0.0030081	0.0015637	0.00086721
99.256	99.243	99.229	99.214	99.198	99.181	99.164	99.145	99.126	99.105	99.083	99.06	99.036	99.009	98.981	98.95	98.916	98.878	98.836	98.785	98.722	98.636	98.509	98.295	97.903	97.133	95.601	92.758	88.38	83.338	79.072	75.916	72.545	65.464	51.417	37.941	30.47	24.679	17.497	9.8572	4.516	1.8594	0.74561	0.30387	0.12742	0.055432	0.025161	0.011954	0.0059788	0.0031532
99.259	99.246	99.232	99.217	99.201	99.184	99.167	99.149	99.129	99.109	99.087	99.064	99.039	99.013	98.985	98.954	98.92	98.883	98.84	98.79	98.727	98.642	98.514	98.302	97.911	97.14	95.603	92.728	88.219	82.704	76.793	68.461	54.663	41.021	32.966	27.173	20.377	12.407	5.9946	2.5076	0.99686	0.39524	0.15954	0.066388	0.028526	0.012735	0.0059481	0.002922	0.0015221	0.00084345
99.259	99.246	99.232	99.217	99.201	99.184	99.167	99.149	99.129	99.109	99.087	99.064	99.039	99.013	98.985	98.954	98.92	98.883	98.84	98.79	98.727	98.642	98.514	98.302	97.911	97.144	95.616	92.775	88.358	83.06	77.613	70.065	56.654	42.867	35.682	32.016	28.715	24.055	17.149	9.6278	4.3909	1.8016	0.72055	0.29309	0.12273	0.053375	0.024253	0.011559	0.0058146	0.0030933
99.259	99.246	99.232	99.217	99.201	99.184	99.167	99.149	99.129	99.109	99.087	99.064	99.039	99.013	98.984	98.953	98.918	98.877	98.828	98.764	98.669	98.51	98.215	97.624	96.413	94.066	90.182	85.286	80.867	77.817	75.862	74.16	71.12	63.112	48.287	35.172	25.983	16.502	8.0363	3.2274	1.213	0.45726	0.17748	0.071767	0.030215	0.013301	0.0061555	0.0030078	0.0015634	0.00086681
99.259	99.246	99.232	99.217	99.201	99.184	99.167	99.149	99.129	99.109	99.087	99.064	99.039	99.013	98.985	98.954	98.92	98.883	98.84	98.79	98.727	98.642	98.514	98.302	97.912	97.144	95.618	92.786	88.421	83.382	79.05	75.478	70.043	56.743	38.936	28.482	21.351	13.541	6.7413	2.8298	1.1107	0.43247	0.17152	0.070299	0.029841	0.013201	0.0061261	0.0029978	0.0015591	0.00086446
99.259	99.246	99.232	99.217	99.201	99.184	99.167	99.149	99.129	99.109	99.087	99.064	99.039	99.013	98.985	98.954	98.92	98.883	98.84	98.79	98.727	98.642	98.514	98.302	97.912	97.144	95.618	92.786	88.422	83.389	79.103	75.821	71.961	63.59	48.788	36.594	30.037	24.52	17.419	9.8175	4.4982	1.8521	0.74269	0.30268	0.12692	0.055215	0.025063	0.011907	0.0059554	0.0031409
99.259	99.246	99.232	99.217	99.201	99.184	99.167	99.149	99.129	99.109	99.087	99.064	99.039	99.013	98.985	98.954	98.92	98.883	98.84	98.79	98.727	98.642	98.514	98.302	97.912	97.144	95.618	92.786	88.426	83.411	79.201	76.249	73.679	68.992	56.9	39.247	28.062	21.246	14.455	8.0545	3.7736	1.6118	0.6692	0.28035	0.12	0.052988	0.024314	0.011642	0.0058567	0.0031021
99.259	99.246	99.232	99.217	99.201	99.184	99.167	99.149	99.129	99.109	99.087	99.064	99.039	99.013	98.985	98.954	98.92	98.883	98.84	98.79	98.727	98.642	98.514	98.302	97.912	97.144	95.617	92.783	88.405	83.307	78.742	74.369	67.019	53.438	40.459	33.582	29.283	24.351	17.383	9.8113	4.4974	1.852	0.74267	0.30267	0.12692	0.055213	0.025061	0.011905	0.0059539	0.0031396
99.262	99.249	99.235	99.22	99.204	99.188	99.17	99.152	99.133	99.112	99.091	99.068	99.043	99.017	98.988	98.958	98.924	98.887	98.844	98.792	98.723	98.621	98.446	98.098	97.333	95.626	92.163	86.688	80.843	76.621	74.043	71.699	66.755	54.573	38.457	27.534	19.306	11.383	5.453	2.2974	0.92491	0.37136	0.15155	0.06364	0.027555	0.012385	0.0058207	0.0028774	0.0015088	0.00084217
99.262	99.249	99.235	99.22	99.204	99.188	99.17	99.152	99.133	99.112	99.091	99.068	99.043	99.017	98.988	98.958	98.924	98.887	98.845	98.795	98.732	98.647	98.519	98.305	97.909	97.124	95.544	92.584	87.982	82.554	77.309	71.032	60.201	46.414	36.801	30.363	23.109	14.149	6.701	2.7124	1.0475	0.4069	0.16213	0.066936	0.028629	0.012749	0.0059476	0.0029211	0.0015223	0.0008445
99.259	99.246	99.232	99.217	99.201	99.184	99.167	99.149	99.129	99.109	99.087	99.064	99.039	99.013	98.985	98.954	98.92	98.883	98.84	98.79	98.727	98.642	98.514	98.302	97.911	97.144	95.617	92.779	88.378	83.134	77.827	70.484	56.893	42.6	35.353	31.807	28.622	24.074	17.272	9.777	4.4897	1.8506	0.74243	0.30263	0.12691	0.05521	0.025059	0.011904	0.0059528	0.0031386
99.259	99.246	99.232	99.217	99.201	99.184	99.167	99.149	99.129	99.109	99.087	99.064	99.039	99.013	98.985	98.954	98.92	98.883	98.84	98.79	98.727	98.642	98.514	98.302	97.912	97.144	95.618	92.786	88.422	83.389	79.103	75.82	71.958	63.548	48.455	35.204	25.987	16.502	8.0363	3.2274	1.213	0.45726	0.17748	0.071769	0.030216	0.013302	0.0061566	0.0030088	0.0015643	0.00086761
99.259	99.246	99.232	99.217	99.201	99.184	99.167	99.149	99.129	99.109	99.087	99.064	99.039	99.013	98.985	98.954	98.92	98.882	98.839	98.787	98.718	98.616	98.44	98.09	97.323	95.609	92.134	86.639	80.78	76.567	74.069	72.067	68.486	59.729	45.77	34.378	25.838	16.483	8.0347	3.2273	1.213	0.45724	0.17747	0.071761	0.030211	0.013298	0.0061537	0.0030066	0.0015627	0.00086637
99.259	99.246	99.232	99.217	99.201	99.184	99.167	99.149	99.129	99.109	99.087	99.064	99.039	99.013	98.985	98.954	98.92	98.882	98.839	98.787	98.718	98.616	98.44	98.09	97.323	95.612	92.143	86.668	80.852	76.738	74.513	73.374	72.62	71.559	68.392	58.157	40.329	26.986	17.813	9.863	4.5028	1.853	0.74316	0.30298	0.12713	0.055354	0.025158	0.011974	0.0060036	0.0031762
99.259	99.246	99.232	99.217	99.201	99.184	99.167	99.149	99.129	99.109	99.087	99.064	99.039	99.013	98.985	98.954	98.92	98.883	98.84	98.79	98.727	98.642	98.514	98.302	97.911	97.144	95.619	92.791	88.443	83.462	79.336	76.617	74.834	73.064	69.365	58.914	38.536	18.228	6.5519	2.0589	0.6423	0.21041	0.074028	0.028329	0.011797	0.0053618	0.0026619	0.0014379	0.00084142	0.0005284
99.259	99.246	99.232	99.217	99.201	99.184	99.167	99.149	99.129	99.109	99.087	99.064	99.039	99.013	98.985	98.954	98.92	98.883	98.839	98.787	98.718	98.616	98.441	98.091	97.324	95.613	92.145	86.671	80.856	76.744	74.521	73.386	72.638	71.585	68.442	58.389	41.386	29.883	23.482	17.102	10.251	5.0245	2.1789	0.90642	0.37619	0.1589	0.068972	0.030886	0.014365	0.006962
99.259	99.246	99.232	99.217	99.201	99.184	99.167	99.149	99.129	99.109	99.087	99.064	99.039	99.013	98.985	98.954	98.92	98.882	98.839	98.787	98.718	98.616	98.44	98.09	97.323	95.609	92.134	86.64	80.781	76.553	73.958	71.496	66.233	54.534	41.218	33.595	29.122	24.227	17.322	9.791	4.4927	1.8511	0.74253	0.30265	0.12692	0.055212	0.025061	0.011905	0.005954	0.0031398
99.259	99.246	99.232	99.217	99.201	99.184	99.167	99.149	99.129	99.109	99.087	99.064	99.039	99.013	98.985	98.954	98.92	98.882	98.839	98.787	98.718	98.616	98.44	98.09	97.323	95.609	92.134	86.642	80.791	76.603	74.175	72.397	69.489	62.046	48.469	36.732	30.115	24.542	17.423	9.818	4.4983	1.8521	0.74269	0.30268	0.12692	0.055214	0.025062	0.011906	0.0059549	0.0031405
[truncated: 11 more columns]
