# Supplementary material for: Trainable High Resolution Melt Curve Machine Learning Classifier for Large-Scale Reliable Genotyping of Sequence Variants
Source: PLoS One. 2014 Oct 2;9(10):e109094. doi: 10.1371/journal.pone.0109094 (PMC4183555; doi:10.1371/journal.pone.0109094)
Supplement: Dataset S4 — DNA sequences of amplicons and simulated melt curves from primer pair no. 4 showing in Table 2 . (XLSX) [file pone.0109094.s004.xlsx]

## Sheet: Seq
Temp	65	65.5	66	66.5	67	67.5	68	68.5	69	69.5	70	70.5	71	71.5	72	72.5	73	73.5	74	74.5	75	75.5	76	76.5	77	77.5	78	78.5	79	79.5	80	80.5	81	81.5	82	82.5	83	83.5	84	84.5	85	85.5	86	86.5	87	87.5	88	88.5	89
10a,10c,32f	ACCCTAGCTCAAGAAGTCTTTGAAAAACAAATCTTAGTTCCATGGGATGCTTTCTGTGTGGAATTACTATAAATATTTTTTGCAGAAAAATTTAAAATTGAAATCGTATAAAAACAAGGGAGGACTGTATAAAAGGCAGAAATCCTTTGTTTTTTATAACCAAGGTTTATAAACCTTCATTCTCGAAATTCAATTAACTTTACAAATTCCCACTATTAAGGAGAAAGAAGACGAACATAAAGAAGCGTATCCTTAGTGCAGGCCTGACTTTTACATCTGCTTTGCTTTTAGCTGCTTGCGACCAATCAGGTTCAGATACAAAAACTTACTCATCAACCTTTAGTGGAAATCCAACTACATTTAACTATCTATTAGACTATTACGCTGATAATATAGTCA…
10b	ACCCTAGCTCAAGAAGTCTTTGAAAAACAAATCTTAGTTCCATGGGATGCTTTCTGTGTGGAATTACTATAAATATTTTTTGCAGAAAAATTTAAAATTGAAATCGTATAAAAACAAGGGAGGACTGTATAAAAGACAGAAATCCTTTGTTTTTTATAACCAAGGTTTATAAACTTTCATTCTCGAAATTCAATTAACTTTACAAATTCCCACTATTAAGGAGAAAGAAGATGAACATAAAGAAGCGTGTCCTTAGTGCAGGTCTGACTTTTGCATCTGCTTTGCTTTTAGCTGCTTGCGGCCAATCAGGTTCAGATACAAAAACTTACTCATCAACCTTTAGTGGAAATCCAACTACATTTAATTACCTGTTAGACTATTAAGCTGATAATATAGTCA…
16a	ACCCTAGCTCAAGAAGTCTTTGAAAAACAAATCTTAGTTCCATGGGATGCTTTCTGTGTGGAATTACTATAAATATTTTTTGCAGAAAAATTTAAAATTGAAATCGTATAAAAACAAGGGATGACTGTATAAAAGACAGAAATCCTTTGTTTTTTATAACCAAGGTTTATAAACTTTCATTCTTGAAATTCAATTAACTTTACAAATTCCCACTATTAAGGAGAAAGAAGACGAACATAAAGAAGCGTATCCTTAGTGCAGGCCTGACTTTTACATCTGCTTTGCTTTTAGCTGCTTGCGACCAATCAGGTTCAGATACAAAAACTTACTCATCAACCTTTAGTGGAAATCCAACTACATTTAACTATCTATTAGACTATTACGCTGATAATATAGTCA…
17f	ACCCTAGCTCAAGAAGTCTTTGAAAAACAAATCTTAGTTCCATGGGATGCTTTCTGTGTGGAATTACTATAAATATTTTTTGCAGAAAAATTTAAAATTGAAATCATATAAAAACAAGGGATGATTGTATAAAAGGTAGAAATCCTTTGTTTTTTATAACCAAGGTTTATAAACTTTCATTCTCGAAATTCAATTAACTTTACAAATTCCCACTATTAAGGAGAAAGAAGATGAACATAAAGAAGCGTGTCCTTAGTGCAGGCCTGACTTTTGCATCTGCTTTGCTTTTAGCTGCTTGCGGCTAATCAGGTTCAGATACAAAAACTTACTCATCAACCTTTAGTGGAAATCCAACTACATTTAACTATCTATTAGACTATTACGCTGATAATACAGTCA…
18a	ACCCTAGCTCAAGAAGTCTTTGAAAAACAAATCTTAGTTCCATGGGATGCTTTCTGTGTGGAATTACTATAAATATTTTTTGCAGAAAAATTTAAAATTGAAATCGTATAAAAACAAGGGAGGACTGTATAAAAGACAGAAATCCTTTGTTTTTTATAACTAAGGTTTATAAACTTTCATTCTCGAAATTCAATTAACTTTACAAATTCCCACTATTTAAGGAGAAAGAAGATGAACATAAAGAAGCGTGTCCTTAGTGCAGGCCTGACTTTTGCATCTGCTTTGCTTTTAGCTGCTTGCGGCCAATCAGGTTCAGATACAAAAACTTACTCATCAACCTTTGGTGGAAATCCAACTACATTTAACTATCTATTAGACTATTACGCTGATAACATAGTC…
18f	ACCCTAGCTCAAGAAGTCTTTGAAAAACAAATCTTAGTTCCATGGGATGCTTTCTGTGTGGAATTACTATAAATATTTTTTGCAGAAAAATTTAAAATTGAAATCGTATAAAAACAAGGGAGAACTGTATAAAAAGCAGAAATCCTTTGTTTTTTATAACCAAGGTTTATAAACTTTCATTCTCGAAATTCAATTAACTTTACAAATTCCCACTATTGAGGAGAAAGAAGATGAACATAAAGAAGCGTGTCCTTAGTGCAGGCCTGACTTTTGCATCTGTTTTGCTTTTAGTTGCTTGCGGCCAATCAGGTTCAGATACAAAAACTTACTCATCAACCTTTAGTGGAAATCCAACTACATTTAACTATCTATTAGACTATTACGCTGATAATATAGTCA…
2	ACCCTAGCTCAAGAAGTCTTTGAAAAACAAATCTTAGTTCCATGGGATGCTTTCTGTGTGGAATTACTATAAATATTTTTTGCAGAAAAATTTAAAATTGAAATCGTATAAAAACAAGGGAGGACTGTATAAAAGACAGAAATCCTTTGTTTTTTATAACCAAGGTTTATAAACTTTCATTCTCGAAATTCAATTAACTTTACAAATTCCCACTATTTAAGGAGAAAGAAGATGAACATAAAGAAGCGTGTCCTTAGTGCAGGCCTGACTTTTGCATCTGCTTTGCTTTTAGCTGCTTGCGGCCAATCAGGTTCAGATACAAAAACTTACTCATCAACCTTTGGTGGAAATCCAACTACATTTAACTATCTATTAGACTATTACGCTGATAACATAGTC…
20,47a	ACCCTAGCTCAAGAAGTCTTTGAAAAACAAATCTTAGTTCCATGGGATGCTTTCTGTGTGGAATTACTATAAATATTTTTTGCAGAAAAATTTAAAATTGAAATCGTATAAAAACAAGGGAGGACTGTATAAAAGACAGAAATCCTTTGTTTTTTATAACCAAGGTTTATAAACTTTCATTATCGAAATTCAATTAACTTTACAAATTCCCACTATTAAGGAGAAAGAAAATGAACATAAAGAAGCGTGTCCTTAGTGCAGGTCTGACTTTTGCATCTGCTTTGCTTTTAGCTGCTTGCGACCAATCAGGTTCAGATACAAAAACTTACTCATCAACCTTTAGTGGAAATCCAACTACATTTAATTACCTGTTAGACTATTACGCTGATAATATAGTCA…
21	ACCCTAGCTCAAGAAGTCTTTGAAAAACAAATCTTAGTTCCATGGGATGCTTTCTGTGTGGAATTACTATAAATATTTTTTGCAGAAAAATTTAAAATTGAAATCGTATAAAAACAAGGGAGGACTGTATAAAAGACAGAAATCCTTTGTTTTTTATAACCAAGGTTTATAAACTTTCATTCTCGAAATTCAATTAACTTTACAAATTCCCACTATTAAGGAGAAAGAAAATGAACATAAAGAAGCGTGTCCTTAGTGCAGGCCTGACTTTTGCATCTGCTTTGCTTTTAGCTGCTTGCGGCCAATCAGGTTCAGATACAAAAACTTACTCATCAACCTTTGGTGGAAATCCAACTACATTTAACTATCTATTAGACTATTACGCTGATAACATAGTCA…
24b	ACCCTAGCTCAAGAAGTCTTTGAAAAACAAATCTTAGTTCCATGGGATGCTTTCTGTGTGGAATTACTATAAATATTTTTTGCAGAAAAATTTAAAATTGAAATCATATAAAAACAAGGGAGGACTGTATAAAAAGCAGAAATCCTTTGTTTTTTATAACCAAGGTTTATAAACTTTCATTCTCGAAATTCAATTAACTTTACAAATTCCCACTATTAAGGAGAAAGAAGATGAACATAAAGAAGCGTGTCCTTAGTGCAGGCCTGACTTTTGCATCTGCTTTGCTTTTAGCTGCTTGCGGCCAATCAGGTTCAGATACAAAAACTTACTCATCAACCTTTAGTGGAAATCCAACTACGTTTAACTATCTATTAGACTATTACGCTGATAATATAATAA…
28f	ACCCTAGCTCAAGAAGTCTTTGAAAAACAAATCTTAGTTCCATGGGATGCTTTCTGTGTGGAATTACTATAAATATTTTTTGCAGAAAAATTTAAAATTGAAATCGTATAAAAACAAGGGAGGACTGTATAAAAGACAGAAATCCTTTGTTTTTATAACCAAGGTTTATAAACTTTCATTCTCGAAATTCAATTAACTTTACAAATTCCCACTATTAAGGAGAAAGAAGATGAACATAAAGAAGCGTGTCCTTAGTGCAGGCCTGACTTTTGCATCTGCTTTGCTTTTAGCTGCTTGCGGCCAATCAGGTTCAGATACAAAAACTTACTCATCAACCTTTAGTGGAAATCCAACTACATTTAATTACCTGTTAGACTATTACGCTGATAATATAGTCAA…
29	ACCCTAGCTCAAGAAGTCTTTGAAAAACAAATCTTAGTTCCATGGGATGCTTTCTGTGTGGAATTACTATAAATATTTTTTGCAGAAAAATTTAAAATTGAAATCGTATAAAAACAAGGGAGTACTGTATAAAAGACAGAAATCCTTTGTTTTTTATAACTAAGGTTTATAAACTTTCATTCTCGAAATTCAATTAACTTTACAAATTCCCACTATTAAGGAGAAAGAAAATGAACATAAAGAAGCGTGTCCTTAGTGCAGGTCTGACTTTTGCATCTGCTTTGCTTTTAGCTGCTTGCGGCCAATCAGGTTCAGATACAAAAACTTACTCATCAACCTTTAGTGGAAATCCAACTACATTTAATTACCTGTTAGACTATTAAGCTGATAATATAGTCA…
31	ACCCTAGCTCAAGAAGTCTTTGAAAAACAAATCTTAATTCCATGGGATGCTTTCTGTGTGGAATTACTATAAATATTTTTTACAGAAAAATTTAAAATTGAAATCGTATAAAAACAAGGGAGGACTGTATAAAAGACAGAAATCCTTTGTTTTTTATAACCAAGGTTTATAAACTTTCATTCTCGAAATTCAATTAACTTTACAAATTCCCACTATTAAGGAGAAAGAAGATGAACATAAAGAAGCGTGTCCTTAGTGCAGGTCTGACTTTTGCATCTGCTTTGCTTTTAGCTGCTTGCGGCCAATCAGGTTCAGATACAAAAACTTACTCATCAACCTTTAGTGGAAATCCAACTACATTTAATTACCTGTTAGACTATTAATCTGATGATATATTCA…
33a	ACCCTAGCTCAAGAAGTCTTTGAAAAACAAATCTTAGTTCCATGGGATGCTTTCTGTGTGGAATTACTATAAATATTTTTTGCAGAAAAATTTAAAATTGAAATCGTATAAAAACAAGGGAGGACTGTATAAAAGGCAGAAATCCTTTGTTTTTTATAACCAAGGTTTATAAACCTTCATTCTCGAAATTCAATTAACTTTACAAATTCCCACTATTAAGGAGAAAGAAGACGAACATAAAGAAGCGTATCCTTAGTGCAGGCCTGACTTTTACATCTGCTTTGCTTTTAGCTGCTTGCGACCAATCAGGTTCAGATACAAAAACTTACTCATCAACCTTTAGTGGAAATCCAACTACATTTAACTATCTATTAGACTATTACGCTGATAATATAGTTA…
33b	ACCCTAGCTCAAGAAGTCTTTGAAAAACAAATCTTAGTTCCATGGGATGCTTTCTGTGTGGAATTACTATAAATATTTTTTGCAGAAAAATTTAAAATTGAAATCGTATAAAAACAAGGGAGGACTGTATAAAAGACAGAAATCCTTTGTTTTTTATAACCAAGGTTTATAAACTTTCATTCTCGAAATTCAATTAACTTTACAAATTCTCACTATTAAGGAGAAAGAAGATGAACATAAAGAAGCGTGTCCTTAGTGCAGGTCTGACTTTTGCATCTGCTTTGCTTTTAGCTGCTTGCGGCCAATCAGGTTCAGATACAAAAACTTACTCATCAACCTTTAGTGGAAATCCAACTACATTTAATTACCTGTTAGACTATTACGCTGATAATATAGTCA…
33c	ACCCTAGCTCAAGAAGTCTTTGAAAAACAAATCTTAGTTCCATGGGATGCTTTCTGTGTGGAATTACTATAAATATTTTTTGCAGAAAAATTTAAAATTGAAATCGTATAAAAACAAGGGAGGACTGTATAAAAGACAGAAATCCTTTGTTTTTTATAACCAAGGTTTATAAACTTTCATTCTCGAAATTCAATTAACTTTACAAATTCCCACTATTAAGGAGAAAGAAGATGAACATAAAGAAGCGTGTCCTTAGTGCAGGCCTGACTTTTGCATCTGCTTTGCTTTTAGCTGCTTGCGGCCAATCAGGTTCAGATACAAAAACTTACTCATCAACCTTTAGTGGAAATCCAACTACATTTAATTACCTGTTAGACTATTAAGTTGATAATATAGTCA…
33d	ACCCTAGCTCAAGAAGTCTTTGAAAAACAAATCTTAGTTCCATGGGATGCTTTCTGTGTGGAATTACTATAAATATTTTTTGCAGAAAAATTTAAAATTGAAATCATATAAAAACAAGGGAGGACTGTATAAAAAGCAGAAATCCTTTGTTTTTTATAACCAAGGTTTATAAACTTTCATTCTCGAAATTCAATTAACTTTACAAATTCCCACTATTAAGGAGAAAGAAGATGAACATAAAGAAGCGTGTCCTTAGTGCAGGCCTGACTTTTGCATCTGCTTTGCTTTTAGCTGCTTGCGGCCAATCAGGTTCAGATACAAAAACTTACTCATCAACCTTTAGTGGAAATCCAACTACATTTAACTATCTATTAGACTATTACGCTGATAATATAGTCA…
33f,46	ACCCTAGCTCAAGAAGTCTTTGAAAAACAAATCTTAGTTCCATGGGATGCTTTCTGTGTGGAATTACTATAAATATTTTTTGCAGAAAAATTTAAAATTGAAATCGTATAAAAACAAGGGAGGACTGTATAAAAGGCAGAAATCCTTTGTTTTTTATAACCAAGGTTTATAAACCTTCATTCTCGAAATTCAATTAACTTTACAAATTCCCACTATTAAGGAGAAAGAAGACGAACATAAAGAAGCGTATCCTTAGTGCAGGCCTGACTTTTACATCTGCTTTGCTTTTAGCTGCTTGCGACCAATCAGGTTCAGATACAAAAACTTACTCATCAACCTTTAGTGGAAATCCAACTACATTTAACTATCTATTAGACTATTACGCTGATAATATAGTCA…
35a	ACCCTAGCTCAAGAAGTCTTTGAAAAACAAATCTTAGTTCCATGGGATGCTTTCTGTGTGGAATTACTATAAATATTTTTTGCAGAAAAATTTAAAATTGAAATCGTATAAAAACAAGGGAGGACTGTATAAAAGACAGAAATCCTTTGTTTTTTATAACCAAAGTTTATAAACTTTCATTCTCGAAATTCAATTAACTTTACAAATTCCCACTATTAAGGAGAAAGAAGATGAACATAAAGAAGCGTGTCCTTAGTGCAGGCCTGACTTTTGCATCTGCTTTGCTTTTAGCTGCTTGCGGCCAATCAGGTTCAGATACAAAAACTTACTCATCAACCTTTAGTGGAAATCCAACTACATTTAACTATCTATTAGACTATTACGCTGATAATATAGTCA…
37	ACCCTAGCTCAAGAAGTCTTTGAAAAACAAATCTTAGTTCCATGGGATGCTTTCTGTGTGGAATTACTATAAATATTTTTTGCAGAAAAATTTAAAATTGAAATCGTATAAAAACAAGGGAGGACTGTATAAAAGGCAGAAATCCTTTGTTTTTTATAACCAAGGTTTATAAACCTTCATTCTCGAAATTCAATTAACTTTACAAATTCCCACTATTAAGGAGAAAGAAGACGAACATAAAGAAGCGTATCCTTAGTGCAGGCCTGACTTTTACATCTGCTTTGCTTTTAGCTGCTTGCGACCAATCAGGTTCAGATACAAAAACTTACTCATCAACCTTTAGTGGAAATCCAACTACATTTAACTATCTATTAGACTATTACGCTGATAATATAGTCA…
39	ACCCTAGCTCAAGAAGTCTTTGAAAAACAAATCTTAGTTCCATGGGATGCTTTCTGTGTGGAATTACTATAAATATTTTTTGCAGAAAAATTTAAAATTGAAATCGTATAAAAACAAAGGAGTGCTGTATAAAAGACAGAAATCCTTTGTTTTTTATAACTAAGGTTTATAAACTTTCATTCTCGAAATTCAATTAACTTTACAAATTCCCACTATCTAAGGAGAAAGAAAATGAACATAAAGAAGCGTGTCCTTAGTGCAGGTCTGACTTTTGCATCTGCTTTGCTTTTAGCTGCTTGCGGCCAATCAGGTTCAGATACAAAAACTTACTCATCAACCTTTAGTGGAAATCCAACTACATTTAATTACCTGTTAGACTATTACGCTGATAATATAGTC…
43	ACCCTAGCTCAAGAAGTCTTTGAAAAACAAATCTTAGTTCCATGGGATGCTTTCTGTGTGGAATTACTATAAATATTTTTTGCAGAAAAATTTAAAATTGAAATCATATAAAAACAAGGGAGGACTGTATAAAAGACAGAAATCCTTTGTTTTTTATAACCAAGGTTTATAAACTTTCATTCTCGAAATTCAATTAACTTTACAAATTCCCACTATTAAGGAGAAAGAAGATGAACATAAAGAAGCGTGTCCTTAGTGCAGGTCTGACTTTTGCATCTGCTTTGCTTTTTGATATGAGCCCATGTTTTCTCAATAGGATTGTACTCAGGTGAGTAGGGAGGAAGAGGTAAAAGTTTATGCCCAAACTCCTCGCATAAAAGTTCTAACTTACCTATTCTA…
44	ACCCTAGCTCAAGAAGTCTTTGAAAAACAAATCTTAGTTCCATGGGATGCTTTCTGTGTGGAATTACTATAAATATTTTTTGCAGAAAAATTTAAAATTGAAATCGTATAAAAACAAGGGAGGACTGTATAAAAGGCAGAAATCCTTTGTTTTTTATAACCAAGGTTTATAAACCTTCATTCTCGAAATTCAATTAACTTTACAAATTCCCACTATTAAGGAGAAAGAAGACGAACATAAAGAAGCGTATCCTTAGTGCAGGCCTGACTTTTACATCTGCTTTGCTTTTAGCTACTTGCGGCCAATCAGGTTCAGATATAAAAACTTACTCATCAACCTTTAGTGGAAATCCAACTACATTTAACTATCTATTAGACTATTACGCTGATAATATAGTCA…
45	ACCCTAGCTCAAGAAGTCTTTGAAAAACAAATCTTAGTTCCATGGGATGCTTTCTGTGTGGAATTACTATAAATATTTTTTGCAGAAAAATTTAAAATTGAAATCATATAAAAACAAGGGAGGACTGTATAAAAAGCAGAAATCCTTTGTTTTTTATAACCAAGGTTTATAAACTTTCATTCTCGAAATTCAATTAACTTTACAAATTCCCACTATTAAGGAGAAAGAAGATGAACATAAAGAAGCGTGTCCTTAGTGCAGGCCTGACTTTTGCATCTGCTTTGCTTTTAGCTGCTTGCGGCCAATCAGGTTCAGATACAAAAACTTACTCATCAACCTTTAGTGGAAATCCAACTACATTTAACTATCTATTAGACTATTACGCTGATAATATAGTCA…
48	ACCCTAGCTCAAGAAGTCTTTGAAAAACAAATCTTAGTTCCATGGGATGCTTTCTGTGTGGAATTACTATAAATATTTTTTGCAGAAAAATTTAAAATTGAAATCATATAAAAACAAGGGAGGACTGTATAAAAGACAGAAATCCTTTGTTTTTTATAACCAAGGTTTATAAACTTTCATTCTCGAAATTCAATTAACTTTACAAATTCCCACTATTAAGGAGAAAGAAGATGAACATAAAGAAGCGTGTCCTTAGTGCAGGTCTGACTTTTGCATCTGCTTTGCTTTTTGATATGAGCCCATGTTTTCTCAATAGGATTGTACTCAGGTGAGTAGGGAGGAAGAGGTAAAAGTTTATGCCCAAACTCCTCGCATAAAAGTTCTAACTTACCCATTCTA…
6a,15b,15c	ACCCTAGCTCAAGAAGTCTTTGAAAAACAAATCTTAGTTCCATGGGATGCTTTCTGTGTGGAATTACTATAAATATTTTTTGCAGAAAAATTTAAAATTGAAATCGTATAAAAACAAGGGAGGACTGTATAAAAGACAGAAATCCTTTGTTTTTTATAACCAAGGTTTATAAACTTTCATTCTCGAAATTCAATTAACTTTACAAATTCCCACTATTAAGGAGAAAGAAGATGAACATAAAGAAGCGTGTCCTTAGTGCAGGTCTGACTTTTGCATCTGCTTTGCTTTTAGCTGCTTGCGACCAATCAGGTTCAGATACAAAAACTTACTCATCAACCTTTAGTGGAAATCCAACTACATTTAATTACCTATTAGACTATTAAACTGATAATATAGTCA…
6c	ACCCTAGCTCAAGAAGTCTTTGAAAAACAAATCTTAGTTCCATGGGATGCTTTCTGTGTGGAATTACTATAAATATTTTTTGCAGAAAAATTTAAAATTGAAATCATATAAAAACAAGGGAGGACTGTATAAAAGACAGAAATCCTTTGTTTTTTATAACCAAGGTTTATAAACTTTCATTCTCGAAATTCAATTAACTTTACAAATTCCCACTATTAAGGAGAAAGAAGATGAACATAAAGAAGCGTGTCCTTAGTGCAGGTCTGACTTTTGCATCTGCTTTGCTTTTAGCTGCTTGCGGCCAATCAGGTTCAGATACAAAAACTTACTCATCAACCTTTAGTGGAAATCCAACTACATTTAACTATCTATTAGACTATTACGCTGATAATACAGTCA…
7a	ACCCTAGCTCAAGAAGTCTTTGAAAAACAAATCTTAGTTCCATGGGATGCTTTCTGTGTGGAATTACTATAAATATTTTTTGCAGAAAAATTTAAAATTGAAATCATATAAAAACAAGGGAGGACTGTATAAAAGGCGGAAATCCTTTGTTTTTTATAACCAAGGTTTATAAACTTTCATTCTCGAAATTCAATTAACTTTACAAATTCCCACTATTAAGGAGAAAGAAGATGAACATAAAGAAGCGTGTCCTTAGTGCAGGCCTGACTTTTGCATCTGCTTTGCTTTTAGCTGCTTGCGGCCAATCAGGTTCAGATACAAAAACTTACTCATCAACCTTTAGTGGAAATCCAACTACATTTAACTATCTATTAGACTATTACGCTGATAATATAGTTA…
7f	ACCCTAGCTCAAGAAGTCTTTGAAAAACAAATCTTAGTTCCATGGGATGCTTTCTGTGTGGAATTACTATAAATATTTTTTGCAGAAAAATTTAAAATTGAAATCATATAAAAACAAGGGAGGACTGTATAAAAGGCGGAAATCCTTTGTTTTTTATAACCAAGGTTTATAAACTTTCATTCTCGAAATTCAATTAACTTTACAAATTCCCACTATTAAGGAGAAAGAAGATGAACATAAAGAAGCGTGTCCTTAGTGCAGGCCTGACTTTTGCATCTGCCTTGCTTTTAGCTGCTTGCGGCCAATCAGGTTCAGATACAAAAACTTACTCATCAACCTTTAGTGGAAATCCAACTACATTTAACTATCTATTAGACTATTACGCTGATAATATAGTTA…
9a	ACCCTAGCTCAAGAAGTCTTTGAAAAACAAATCTTAGTTCCATGGGATGCTTTCTGTGTGGAATTACTATAAATATTTTTTGCAGAAAAATTTAAAATTGAAATCATATAAAAACAAGGGAGGACTGTATAAAAAGCAGAAATCCTTTGTTTTTTATAACCAAGGTTTATAAACTTTCATTCTCGAAATTCAATTAACTTTACAAATTCCCACTATTAAGGAGAAAGAAGATGAACATAAAGAAGCGTGTCCTTAGTGCAGGCCTGACTTTTGCATCTGCTTTGCTTTTAGCTGCTTGCGGCCAATCAGGTTCAGATACAAAAACTTACTCATCAACCTTTAGTGGAAATCCAACTACATTTAACTATCTATTAGACTATTACGCTGATAATATAGTCA…
[truncated: 12 more columns]

## Sheet: 47,1.4
99.65	99.643	99.635	99.628	99.62	99.611	99.602	99.593	99.583	99.572	99.561	99.55	99.537	99.524	99.51	99.495	99.478	99.461	99.442	99.42	99.397	99.37	99.34	99.304	99.26	99.205	99.135	99.04	98.902	98.664	98.109	96.411	91.712	84.637	77.851	70.953	66.493	64.074	60.476	28.205	4.3236	1.1486	0.31525	0.092149	0.029259	0.01018	0.0039346	0.0017067	0.00084326	0.00047371
99.679	99.673	99.666	99.659	99.651	99.644	99.635	99.627	99.618	99.608	99.598	99.587	99.576	99.564	99.551	99.537	99.522	99.506	99.488	99.469	99.447	99.423	99.395	99.362	99.322	99.272	99.208	99.121	98.994	98.775	98.251	96.446	89.703	77.161	70.213	67.846	66.708	65.82	64.707	62.236	44.048	7.1562	2.7179	0.95663	0.31662	0.10536	0.036329	0.013119	0.0050706	0.002144
99.679	99.673	99.666	99.659	99.651	99.644	99.635	99.627	99.618	99.608	99.598	99.587	99.576	99.564	99.551	99.537	99.522	99.506	99.488	99.469	99.447	99.423	99.395	99.362	99.322	99.272	99.207	99.12	98.993	98.763	98.076	93.889	78.353	70.613	69.142	68.475	67.848	67.036	65.577	59.408	9.7047	1.2724	0.3166	0.090842	0.028967	0.010251	0.0040688	0.0018248	0.00093303	0.0005392
99.679	99.673	99.666	99.659	99.651	99.644	99.635	99.627	99.618	99.608	99.598	99.587	99.576	99.564	99.551	99.537	99.522	99.506	99.488	99.469	99.447	99.423	99.395	99.362	99.322	99.271	99.205	99.109	98.927	98.315	94.862	82.282	72.979	70.044	68.576	67.528	66.645	65.767	64.359	49.587	10.912	6.3971	3.0273	1.1459	0.39785	0.13711	0.048539	0.017821	0.0068982	0.0028587
99.722	99.717	99.711	99.705	99.698	99.692	99.685	99.677	99.669	99.661	99.652	99.643	99.633	99.623	99.611	99.599	99.586	99.572	99.557	99.541	99.522	99.501	99.476	99.448	99.413	99.37	99.314	99.239	99.128	98.936	98.44	96.189	85.708	74.248	63.224	49.612	46.479	45.393	44.607	43.857	40.97	15.905	6.2948	2.941	1.0968	0.37227	0.12568	0.04339	0.015612	0.0059342
99.679	99.673	99.666	99.659	99.651	99.644	99.635	99.627	99.618	99.608	99.598	99.587	99.576	99.564	99.551	99.537	99.522	99.506	99.488	99.469	99.447	99.423	99.395	99.362	99.322	99.272	99.207	99.12	98.993	98.771	98.211	96.032	87.34	75.363	70.709	69	67.707	65.62	61.208	54.589	25.506	4.2961	1.3322	0.41366	0.13165	0.044093	0.01581	0.0061495	0.0026606	0.0013009
99.722	99.717	99.711	99.705	99.698	99.692	99.685	99.677	99.669	99.661	99.652	99.643	99.633	99.623	99.611	99.599	99.586	99.572	99.557	99.54	99.522	99.501	99.476	99.448	99.413	99.369	99.313	99.237	99.127	98.935	98.478	96.893	90.824	79.187	69.058	52.409	46.722	45.44	44.662	43.998	42.791	25.404	6.6514	2.9535	1.1005	0.37383	0.12637	0.043712	0.015778	0.0060284
99.679	99.673	99.666	99.659	99.651	99.644	99.635	99.627	99.618	99.608	99.598	99.587	99.576	99.564	99.551	99.537	99.522	99.506	99.488	99.469	99.447	99.423	99.395	99.362	99.322	99.272	99.207	99.121	98.994	98.774	98.218	95.781	83.777	70.623	67.391	66.295	65.595	64.973	64.093	61.913	49.32	3.7579	0.75293	0.23514	0.076884	0.02627	0.0095087	0.0036896	0.0015765	0.00075806
99.679	99.673	99.666	99.659	99.651	99.644	99.635	99.627	99.618	99.608	99.598	99.587	99.576	99.564	99.551	99.537	99.522	99.506	99.488	99.469	99.447	99.423	99.395	99.362	99.322	99.272	99.207	99.12	98.993	98.774	98.248	96.414	89.199	75.483	68.56	66.074	63.392	57.7	51.566	48.825	47.445	35.101	8.2839	3.3199	1.236	0.42245	0.14369	0.049956	0.018101	0.0069316
99.679	99.672	99.665	99.658	99.651	99.643	99.635	99.626	99.617	99.608	99.597	99.587	99.575	99.563	99.55	99.536	99.521	99.505	99.487	99.468	99.447	99.422	99.394	99.361	99.32	99.27	99.204	99.109	98.945	98.529	97.045	92.057	83.097	74.942	69.892	67.42	65.583	62.733	57.4	42.275	14.321	9.9883	6.5269	3.1595	1.2075	0.41846	0.1433	0.049947	0.018103	0.0069309
99.678	99.672	99.665	99.658	99.65	99.643	99.634	99.626	99.617	99.607	99.597	99.586	99.575	99.562	99.549	99.536	99.521	99.504	99.487	99.467	99.446	99.421	99.393	99.36	99.32	99.27	99.205	99.117	98.989	98.767	98.241	96.482	90.28	78.362	70.536	67.237	64.335	59.378	53.212	42.254	14.836	9.6743	6.361	3.1076	1.196	0.41598	0.14254	0.049591	0.017893	0.0067947
99.679	99.673	99.666	99.659	99.651	99.644	99.635	99.627	99.618	99.608	99.598	99.587	99.576	99.564	99.551	99.537	99.522	99.506	99.488	99.469	99.447	99.423	99.395	99.362	99.322	99.272	99.207	99.119	98.991	98.758	98.045	93.489	76.925	69.055	67.065	65.63	63.546	59.751	54.986	51.219	32.289	6.4566	2.5094	0.89275	0.29881	0.10026	0.034733	0.012565	0.0048542	0.002049
99.68	99.673	99.666	99.659	99.652	99.644	99.636	99.627	99.618	99.609	99.599	99.588	99.576	99.564	99.551	99.538	99.523	99.506	99.488	99.469	99.446	99.42	99.39	99.352	99.303	99.237	99.139	98.963	98.539	97.22	93.386	87.108	81.096	74.712	70.008	67.793	66.451	64.785	60.624	26.023	10.097	6.0158	2.6358	0.93461	0.30949	0.10282	0.035331	0.012692	0.0048704	0.0020416
99.679	99.673	99.666	99.659	99.651	99.644	99.635	99.627	99.618	99.608	99.598	99.587	99.576	99.564	99.551	99.537	99.522	99.506	99.488	99.469	99.447	99.423	99.395	99.362	99.322	99.272	99.207	99.12	98.994	98.776	98.268	96.711	92.405	85.923	79.705	73.383	69.286	67.018	63.403	24.182	3.9618	1.0752	0.29368	0.085763	0.027289	0.0095407	0.003716	0.001629	0.00081476	0.00046314
99.679	99.673	99.666	99.659	99.651	99.644	99.635	99.627	99.618	99.608	99.598	99.587	99.576	99.564	99.551	99.537	99.522	99.506	99.488	99.469	99.447	99.423	99.395	99.362	99.322	99.272	99.207	99.12	98.993	98.773	98.241	96.277	87.555	72.921	67.721	66.216	65.135	63.331	58.983	30.52	10.117	5.9075	2.5928	0.92319	0.30679	0.10214	0.035132	0.012621	0.0048401	0.0020268
99.679	99.673	99.666	99.659	99.651	99.644	99.635	99.627	99.618	99.608	99.598	99.587	99.576	99.564	99.551	99.537	99.522	99.506	99.488	99.469	99.447	99.423	99.395	99.362	99.322	99.272	99.208	99.121	98.994	98.775	98.251	96.445	89.703	77.161	70.213	67.845	66.705	65.813	64.68	61.919	33.551	10.031	6.3709	3.1125	1.199	0.41742	0.14322	0.049925	0.018066	0.00689
99.679	99.673	99.666	99.659	99.651	99.644	99.635	99.627	99.618	99.608	99.598	99.587	99.576	99.564	99.551	99.537	99.522	99.506	99.488	99.469	99.447	99.423	99.395	99.362	99.322	99.271	99.205	99.111	98.948	98.534	97.055	92.081	83.146	75.033	70.06	67.779	66.491	65.199	62.238	26.083	11.793	9.5214	6.3303	3.0969	1.1924	0.41476	0.14212	0.049432	0.017827	0.0067639
99.679	99.673	99.666	99.659	99.651	99.644	99.635	99.627	99.618	99.608	99.598	99.587	99.576	99.564	99.551	99.537	99.522	99.506	99.488	99.469	99.447	99.423	99.395	99.362	99.322	99.272	99.207	99.12	98.994	98.776	98.268	96.711	92.406	85.924	79.707	73.386	69.296	67.055	64.07	37.621	4.1907	1.0768	0.29371	0.085765	0.027289	0.0095412	0.0037163	0.0016293	0.00081495	0.00046328
99.679	99.672	99.665	99.658	99.651	99.643	99.635	99.626	99.617	99.608	99.597	99.587	99.575	99.563	99.55	99.536	99.521	99.505	99.488	99.468	99.447	99.422	99.394	99.361	99.321	99.271	99.206	99.119	98.992	98.771	98.216	95.906	85.449	72.651	68.835	67.459	66.472	65.289	62.249	31.453	12.043	9.5415	6.3395	3.1012	1.1941	0.41537	0.14234	0.049525	0.017871	0.0067871
99.679	99.673	99.666	99.659	99.651	99.644	99.635	99.627	99.618	99.608	99.598	99.587	99.576	99.564	99.551	99.537	99.522	99.506	99.488	99.469	99.447	99.423	99.395	99.362	99.322	99.272	99.207	99.12	98.994	98.776	98.268	96.711	92.406	85.924	79.707	73.386	69.295	67.054	64.069	37.623	4.1908	1.0768	0.29371	0.085765	0.027289	0.0095411	0.0037162	0.0016292	0.00081493	0.00046327
99.68	99.673	99.666	99.659	99.652	99.644	99.636	99.627	99.618	99.609	99.599	99.588	99.576	99.564	99.551	99.538	99.523	99.507	99.489	99.47	99.448	99.424	99.396	99.363	99.323	99.273	99.208	99.12	98.991	98.758	98.087	94.51	80.267	70.574	67.74	64.994	59.661	53.23	49.722	48.07	43.174	10.579	2.6092	0.90156	0.30077	0.1009	0.035036	0.012739	0.0049659	0.0021252
99.56	99.551	99.542	99.532	99.522	99.512	99.5	99.488	99.476	99.463	99.449	99.434	99.419	99.402	99.384	99.365	99.345	99.323	99.299	99.272	99.242	99.209	99.17	99.125	99.07	99	98.91	98.78	98.555	97.984	95.915	88.733	75.487	64.269	58.032	54.064	47.501	37.221	30.792	26.215	14.398	3.0442	0.42709	0.064213	0.012885	0.0039583	0.0017525	0.00095392	0.00058162	0.00038113
99.679	99.673	99.666	99.659	99.651	99.644	99.635	99.627	99.618	99.608	99.598	99.587	99.576	99.564	99.551	99.537	99.522	99.506	99.488	99.469	99.447	99.423	99.395	99.362	99.321	99.271	99.206	99.119	98.991	98.771	98.259	96.695	92.373	85.852	79.53	72.893	67.836	63.208	55.594	14.105	2.741	0.78258	0.2268	0.069625	0.023025	0.0083041	0.0033254	0.0014989	0.00077109	0.00045018
99.679	99.673	99.666	99.659	99.651	99.644	99.635	99.627	99.618	99.608	99.598	99.587	99.576	99.564	99.551	99.537	99.522	99.506	99.488	99.469	99.447	99.423	99.395	99.362	99.322	99.271	99.206	99.112	98.949	98.536	97.058	92.086	83.156	75.052	70.096	67.851	66.638	65.516	63.574	55.19	15.08	9.5877	6.3389	3.1007	1.194	0.4154	0.14239	0.04956	0.017894	0.0068025
99.56	99.551	99.542	99.532	99.522	99.512	99.5	99.488	99.476	99.463	99.449	99.434	99.419	99.402	99.384	99.365	99.345	99.323	99.299	99.272	99.242	99.209	99.17	99.125	99.069	99	98.909	98.779	98.553	97.981	95.911	88.727	75.479	64.273	58.14	54.812	50.748	42.771	34.191	28.122	15.919	3.3953	0.46177	0.067352	0.013215	0.0040081	0.0017649	0.00095858	0.00058393	0.00038253
99.68	99.673	99.666	99.659	99.652	99.644	99.636	99.627	99.618	99.609	99.599	99.588	99.576	99.564	99.551	99.538	99.523	99.507	99.489	99.47	99.448	99.424	99.396	99.363	99.322	99.272	99.208	99.12	98.992	98.771	98.244	96.433	89.684	77.121	70.08	67.4	65.225	61.188	38.588	11.1	5.8905	2.338	0.76859	0.24338	0.078791	0.026609	0.0095145	0.0036414	0.0015312	0.00072336
99.679	99.673	99.666	99.659	99.651	99.644	99.635	99.627	99.618	99.608	99.598	99.587	99.576	99.564	99.551	99.537	99.522	99.506	99.488	99.469	99.447	99.423	99.395	99.362	99.322	99.271	99.206	99.112	98.949	98.534	97.029	91.797	82.151	74.026	69.695	67.773	66.699	65.827	64.751	62.495	48.033	7.4969	2.7174	0.95444	0.31566	0.10503	0.036259	0.013143	0.0051207	0.0021948
99.679	99.673	99.666	99.659	99.651	99.644	99.635	99.627	99.618	99.608	99.598	99.587	99.576	99.564	99.551	99.537	99.522	99.506	99.488	99.469	99.447	99.423	99.395	99.362	99.322	99.271	99.205	99.112	98.949	98.543	97.146	92.907	86.802	82.785	78.309	71.77	67.506	65.353	62.657	50.521	13.86	9.5681	6.3335	3.0975	1.1926	0.41487	0.14219	0.049487	0.017868	0.0067947
99.679	99.673	99.666	99.659	99.651	99.644	99.635	99.627	99.618	99.608	99.598	99.587	99.576	99.564	99.551	99.537	99.522	99.506	99.488	99.469	99.447	99.423	99.395	99.362	99.322	99.271	99.205	99.112	98.949	98.543	97.146	92.907	86.802	82.785	78.309	71.77	67.506	65.354	62.66	50.633	14.351	10.896	8.991	6.0959	3.0862	1.2361	0.44608	0.15675	0.055844	0.020515
99.679	99.673	99.666	99.659	99.651	99.644	99.635	99.627	99.618	99.608	99.598	99.587	99.576	99.564	99.551	99.537	99.522	99.506	99.488	99.469	99.447	99.423	99.395	99.362	99.322	99.271	99.205	99.111	98.948	98.534	97.055	92.081	83.146	75.033	70.06	67.779	66.491	65.204	62.879	45.842	12.633	9.5345	6.3308	3.097	1.1924	0.41479	0.14214	0.049447	0.017837	0.0067712
[truncated: 11 more columns]

## Sheet: 47,1.5
99.652	99.645	99.637	99.63	99.622	99.613	99.605	99.595	99.585	99.575	99.564	99.553	99.54	99.528	99.514	99.499	99.483	99.466	99.447	99.426	99.404	99.378	99.349	99.314	99.273	99.222	99.157	99.071	98.949	98.752	98.341	97.154	93.576	86.844	80.001	72.998	67.566	64.772	62.139	45.375	6.8104	1.6886	0.45827	0.13096	0.040529	0.013725	0.0051347	0.0021528	0.0010238	0.00055496
99.681	99.674	99.668	99.661	99.653	99.646	99.638	99.629	99.62	99.611	99.601	99.59	99.579	99.567	99.554	99.541	99.526	99.51	99.493	99.474	99.454	99.43	99.403	99.372	99.334	99.287	99.228	99.149	99.037	98.857	98.473	97.277	92.683	80.929	71.642	68.373	67.016	66.1	65.126	63.317	55.507	11.169	3.6078	1.3148	0.4387	0.14528	0.049451	0.01761	0.0066579	0.0027361
99.681	99.674	99.668	99.661	99.653	99.646	99.638	99.629	99.62	99.611	99.601	99.59	99.579	99.567	99.554	99.541	99.526	99.51	99.493	99.474	99.454	99.43	99.403	99.372	99.334	99.287	99.228	99.149	99.036	98.851	98.399	96.113	83.674	71.792	69.432	68.666	68.053	67.326	66.17	62.934	24.163	2.0664	0.46913	0.12971	0.040091	0.013761	0.0052734	0.0022825	0.0011236	0.00062788
99.681	99.674	99.668	99.661	99.653	99.646	99.638	99.629	99.62	99.611	99.601	99.59	99.579	99.567	99.554	99.541	99.526	99.51	99.493	99.474	99.454	99.43	99.403	99.372	99.334	99.287	99.226	99.142	98.999	98.607	96.63	86.944	74.816	70.702	68.971	67.834	66.914	66.059	64.953	59.708	14.895	7.5172	3.8613	1.533	0.53925	0.1855	0.065009	0.023623	0.0089951	0.0036518
99.724	99.718	99.713	99.707	99.7	99.694	99.687	99.679	99.671	99.663	99.655	99.645	99.636	99.625	99.614	99.603	99.59	99.576	99.562	99.545	99.527	99.507	99.484	99.456	99.424	99.383	99.332	99.263	99.166	99.009	98.658	97.321	90.165	76.829	67.835	52.265	47.01	45.679	44.841	44.11	42.72	25.129	7.6918	3.784	1.4879	0.51268	0.17228	0.059033	0.020953	0.0078271
99.681	99.674	99.668	99.661	99.653	99.646	99.638	99.629	99.62	99.611	99.601	99.59	99.579	99.567	99.554	99.541	99.526	99.51	99.493	99.474	99.454	99.43	99.403	99.372	99.334	99.287	99.228	99.149	99.037	98.855	98.453	97.071	91.08	78.324	71.626	69.433	68.143	66.452	62.903	56.892	40.414	6.5095	1.8939	0.58841	0.1851	0.060985	0.021375	0.008104	0.0033879	0.0015952
99.724	99.718	99.713	99.707	99.7	99.694	99.687	99.679	99.671	99.663	99.655	99.645	99.636	99.625	99.614	99.603	99.59	99.576	99.562	99.545	99.527	99.507	99.483	99.456	99.423	99.383	99.331	99.262	99.164	99.007	98.671	97.625	93.532	82.739	72.607	57.051	47.535	45.742	44.888	44.206	43.408	35.271	8.9172	3.8115	1.4929	0.51473	0.17317	0.059439	0.021157	0.0079395
99.681	99.674	99.668	99.661	99.653	99.646	99.638	99.629	99.62	99.611	99.601	99.59	99.579	99.567	99.554	99.541	99.526	99.51	99.493	99.474	99.454	99.43	99.403	99.372	99.334	99.287	99.228	99.149	99.037	98.856	98.46	97.007	89.069	73.212	67.977	66.573	65.799	65.176	64.438	62.872	57.143	9.3684	1.0947	0.32934	0.1064	0.035879	0.012743	0.0048404	0.0020055	0.00093018
99.681	99.674	99.668	99.661	99.653	99.646	99.638	99.629	99.62	99.611	99.601	99.59	99.579	99.567	99.554	99.541	99.526	99.51	99.493	99.474	99.454	99.43	99.403	99.372	99.334	99.287	99.228	99.149	99.037	98.856	98.471	97.264	92.448	79.518	69.931	66.723	64.459	59.845	53.159	49.402	47.939	42.736	12.464	4.3186	1.6743	0.58046	0.19653	0.067829	0.024245	0.0091236
99.68	99.674	99.667	99.66	99.653	99.645	99.637	99.629	99.62	99.61	99.6	99.59	99.578	99.566	99.554	99.54	99.525	99.51	99.492	99.474	99.453	99.429	99.402	99.371	99.333	99.286	99.225	99.141	99.007	98.708	97.726	94.154	86.011	77.21	71.104	68.043	66.188	63.834	59.382	50.117	18.656	10.916	7.6142	4.028	1.6237	0.57258	0.19562	0.067765	0.024244	0.0091215
99.68	99.673	99.667	99.66	99.652	99.645	99.637	99.628	99.619	99.61	99.6	99.589	99.578	99.566	99.553	99.539	99.525	99.509	99.492	99.473	99.452	99.428	99.401	99.37	99.332	99.285	99.225	99.145	99.032	98.85	98.462	97.282	92.984	82.128	72.271	68.073	65.377	61.192	55.089	47.842	20.397	10.609	7.3984	3.9502	1.6052	0.56869	0.19457	0.067328	0.023999	0.0089661
99.681	99.674	99.668	99.661	99.653	99.646	99.638	99.629	99.62	99.611	99.601	99.59	99.579	99.567	99.554	99.541	99.526	99.51	99.493	99.474	99.454	99.43	99.403	99.372	99.334	99.287	99.227	99.148	99.035	98.848	98.382	95.907	82.336	70.292	67.542	66.1	64.334	61.143	56.416	52.388	43.382	9.4561	3.3185	1.2214	0.41239	0.13785	0.047194	0.016851	0.0063711	0.0026143
99.681	99.675	99.668	99.661	99.654	99.646	99.638	99.63	99.621	99.611	99.601	99.591	99.58	99.568	99.555	99.541	99.527	99.511	99.494	99.474	99.453	99.428	99.399	99.364	99.319	99.259	99.173	99.029	98.717	97.801	94.94	89.104	82.971	76.699	71.155	68.327	66.857	65.42	62.602	42.732	11.684	7.2198	3.4613	1.2825	0.42864	0.14179	0.048125	0.017057	0.0064059	0.0026107
99.681	99.674	99.668	99.661	99.653	99.646	99.638	99.629	99.62	99.611	99.601	99.59	99.579	99.567	99.554	99.541	99.526	99.51	99.493	99.474	99.454	99.43	99.403	99.372	99.334	99.287	99.228	99.149	99.037	98.857	98.479	97.393	94.114	87.945	81.676	75.258	70.274	67.683	65.105	44.311	5.9684	1.5831	0.42757	0.12191	0.037776	0.012844	0.0048384	0.0020486	0.00098591	0.00054097
99.681	99.674	99.668	99.661	99.653	99.646	99.638	99.629	99.62	99.611	99.601	99.59	99.579	99.567	99.554	99.541	99.526	99.51	99.493	99.474	99.454	99.43	99.403	99.372	99.334	99.287	99.228	99.148	99.036	98.855	98.467	97.21	91.563	76.632	68.627	66.573	65.5	64.057	60.896	45.469	12.136	7.095	3.4001	1.2649	0.42442	0.14077	0.047838	0.016961	0.0063667	0.0025922
99.681	99.674	99.668	99.661	99.653	99.646	99.638	99.629	99.62	99.611	99.601	99.59	99.579	99.567	99.554	99.541	99.526	99.51	99.493	99.474	99.454	99.43	99.403	99.372	99.334	99.287	99.228	99.149	99.037	98.857	98.473	97.276	92.683	80.929	71.642	68.372	67.014	66.094	65.108	63.209	50.06	11.964	7.4233	3.9561	1.609	0.57058	0.19545	0.067749	0.024213	0.0090814
99.681	99.674	99.668	99.661	99.653	99.646	99.638	99.629	99.62	99.611	99.601	99.59	99.579	99.567	99.554	99.541	99.526	99.51	99.493	99.474	99.454	99.43	99.403	99.372	99.334	99.287	99.226	99.143	99.009	98.712	97.734	94.172	86.051	77.286	71.242	68.321	66.858	65.65	63.704	43.938	12.789	10.264	7.3543	3.9356	1.6002	0.56702	0.194	0.067118	0.023915	0.0089283
99.681	99.674	99.668	99.661	99.653	99.646	99.638	99.629	99.62	99.611	99.601	99.59	99.579	99.567	99.554	99.541	99.526	99.51	99.493	99.474	99.454	99.43	99.403	99.372	99.334	99.287	99.228	99.149	99.037	98.857	98.48	97.393	94.114	87.946	81.677	75.26	70.281	67.706	65.32	54.396	7.0163	1.5904	0.42765	0.12192	0.037777	0.012844	0.0048387	0.0020489	0.00098611	0.00054113
99.68	99.674	99.667	99.66	99.653	99.645	99.637	99.629	99.62	99.61	99.6	99.59	99.578	99.566	99.554	99.54	99.526	99.51	99.493	99.474	99.453	99.429	99.402	99.371	99.333	99.286	99.227	99.147	99.035	98.854	98.457	97.043	90.034	75.442	69.551	67.814	66.778	65.728	63.731	48.005	13.508	10.297	7.3652	3.9411	1.6025	0.56784	0.1943	0.067237	0.023968	0.0089558
99.681	99.674	99.668	99.661	99.653	99.646	99.638	99.629	99.62	99.611	99.601	99.59	99.579	99.567	99.554	99.541	99.526	99.51	99.493	99.474	99.454	99.43	99.403	99.372	99.334	99.287	99.228	99.149	99.037	98.857	98.48	97.393	94.114	87.946	81.677	75.26	70.281	67.705	65.319	54.397	7.0166	1.5904	0.42765	0.12192	0.037777	0.012844	0.0048387	0.0020489	0.00098609	0.00054111
99.681	99.675	99.668	99.661	99.654	99.646	99.638	99.63	99.621	99.611	99.601	99.591	99.58	99.568	99.555	99.541	99.527	99.511	99.494	99.475	99.454	99.431	99.404	99.373	99.335	99.288	99.228	99.149	99.036	98.847	98.394	96.347	85.527	72.272	68.441	66.028	61.654	55.004	50.51	48.52	46.173	19.967	3.6132	1.2372	0.41537	0.13872	0.047567	0.017054	0.0064984	0.0026998
99.562	99.554	99.545	99.535	99.525	99.514	99.503	99.492	99.479	99.466	99.453	99.438	99.423	99.407	99.389	99.371	99.351	99.329	99.305	99.28	99.251	99.219	99.182	99.138	99.086	99.022	98.939	98.824	98.64	98.23	96.87	91.79	79.796	67.238	59.548	55.342	50.12	40.336	32.259	27.956	19.039	5.3308	0.78892	0.11317	0.020348	0.0054562	0.00219	0.0011341	0.0006717	0.00043174
99.681	99.674	99.668	99.661	99.653	99.646	99.638	99.629	99.62	99.611	99.601	99.59	99.579	99.567	99.554	99.541	99.526	99.51	99.493	99.474	99.454	99.43	99.403	99.372	99.334	99.287	99.227	99.147	99.034	98.853	98.472	97.379	94.088	87.891	81.546	74.907	69.243	64.794	58.933	28.52	4.0271	1.1282	0.32337	0.097305	0.031447	0.011054	0.0042858	0.0018663	0.0009242	0.00052142
99.681	99.674	99.668	99.661	99.653	99.646	99.638	99.629	99.62	99.611	99.601	99.59	99.579	99.567	99.554	99.541	99.526	99.51	99.493	99.474	99.454	99.43	99.403	99.372	99.334	99.287	99.227	99.143	99.01	98.714	97.737	94.177	86.059	77.302	71.272	68.38	66.977	65.903	64.369	60.073	23.492	10.465	7.3669	3.9404	1.6024	0.56787	0.19435	0.067277	0.023996	0.0089736
99.562	99.554	99.545	99.535	99.525	99.514	99.503	99.492	99.479	99.466	99.453	99.438	99.423	99.407	99.389	99.37	99.35	99.329	99.305	99.28	99.251	99.219	99.182	99.138	99.086	99.021	98.938	98.823	98.638	98.228	96.866	91.784	79.789	67.235	59.603	55.775	52.35	45.743	36.545	30.129	20.777	5.9747	0.86202	0.11975	0.020997	0.0055418	0.0022083	0.0011403	0.00067453	0.00043336
99.681	99.675	99.668	99.661	99.654	99.646	99.638	99.63	99.621	99.611	99.601	99.591	99.58	99.568	99.555	99.541	99.527	99.511	99.494	99.475	99.454	99.431	99.404	99.372	99.335	99.288	99.228	99.148	99.036	98.854	98.467	97.266	92.666	80.9	71.552	68.068	65.998	62.86	51.529	14.142	7.2835	3.1624	1.0764	0.34129	0.10941	0.036473	0.012799	0.0047978	0.0019575	0.00089227
99.681	99.674	99.668	99.661	99.653	99.646	99.638	99.629	99.62	99.611	99.601	99.59	99.579	99.567	99.554	99.541	99.526	99.51	99.493	99.474	99.454	99.43	99.403	99.372	99.334	99.287	99.227	99.143	99.01	98.713	97.724	94.024	85.287	76.166	70.698	68.237	66.997	66.102	65.151	63.461	57.159	12.562	3.6173	1.3121	0.4374	0.14479	0.049321	0.017614	0.0067031	0.0027876
99.681	99.674	99.668	99.661	99.653	99.646	99.638	99.629	99.62	99.611	99.601	99.59	99.579	99.567	99.554	99.541	99.526	99.51	99.493	99.474	99.454	99.43	99.403	99.372	99.334	99.287	99.226	99.143	99.01	98.717	97.777	94.614	88.567	83.876	80.017	73.798	68.5	65.972	63.738	57.678	19.527	10.404	7.3606	3.9365	1.6005	0.56715	0.19408	0.067178	0.023959	0.0089618
99.681	99.674	99.668	99.661	99.653	99.646	99.638	99.629	99.62	99.611	99.601	99.59	99.579	99.567	99.554	99.541	99.526	99.51	99.493	99.474	99.454	99.43	99.403	99.372	99.334	99.287	99.226	99.143	99.01	98.717	97.777	94.614	88.567	83.876	80.017	73.798	68.5	65.972	63.74	57.714	19.93	11.41	9.6533	7.0321	3.8813	1.6437	0.60423	0.21311	0.075444	0.02744
99.681	99.674	99.668	99.661	99.653	99.646	99.638	99.629	99.62	99.611	99.601	99.59	99.579	99.567	99.554	99.541	99.526	99.51	99.493	99.474	99.454	99.43	99.403	99.372	99.334	99.287	99.226	99.143	99.009	98.712	97.734	94.172	86.051	77.286	71.242	68.321	66.859	65.652	63.838	56.678	15.927	10.31	7.3554	3.9357	1.6003	0.56706	0.19402	0.067134	0.023926	0.0089363
[truncated: 11 more columns]

## Sheet: 47,1.6
99.653	99.646	99.639	99.632	99.624	99.615	99.607	99.598	99.588	99.578	99.567	99.556	99.544	99.531	99.517	99.503	99.487	99.47	99.452	99.432	99.41	99.385	99.357	99.324	99.285	99.237	99.176	99.097	98.987	98.818	98.496	97.642	94.979	88.947	81.956	75.06	68.831	65.448	63.106	55.277	11.632	2.4218	0.65122	0.18265	0.055176	0.018218	0.0066236	0.0026907	0.0012366	0.00064812
99.682	99.676	99.669	99.663	99.655	99.648	99.64	99.631	99.623	99.613	99.603	99.593	99.582	99.57	99.558	99.544	99.53	99.515	99.498	99.479	99.459	99.436	99.411	99.38	99.345	99.301	99.245	99.172	99.072	98.917	98.619	97.787	94.669	84.803	73.529	69.009	67.337	66.357	65.448	64.028	59.826	20.613	4.6671	1.7543	0.59288	0.19575	0.065963	0.023182	0.0086118	0.0034551
99.682	99.676	99.669	99.663	99.655	99.648	99.64	99.631	99.623	99.613	99.603	99.593	99.582	99.57	99.558	99.544	99.53	99.515	99.498	99.479	99.459	99.436	99.411	99.38	99.345	99.301	99.245	99.172	99.071	98.914	98.586	97.257	88.767	73.719	69.803	68.854	68.235	67.562	66.589	64.434	44.224	3.5163	0.68603	0.18224	0.054615	0.018212	0.0067646	0.0028318	0.001347	0.00072887
99.682	99.676	99.669	99.663	99.655	99.648	99.64	99.631	99.622	99.613	99.603	99.593	99.582	99.57	99.558	99.544	99.53	99.515	99.498	99.479	99.459	99.436	99.41	99.38	99.344	99.3	99.244	99.168	99.049	98.775	97.591	90.959	77.34	71.487	69.387	68.137	67.171	66.315	65.349	62.873	25.357	8.6173	4.7431	1.9909	0.71309	0.24534	0.085318	0.030685	0.011535	0.0046017
99.725	99.72	99.714	99.708	99.702	99.695	99.688	99.681	99.673	99.665	99.657	99.648	99.638	99.628	99.617	99.606	99.593	99.58	99.565	99.55	99.532	99.512	99.49	99.464	99.433	99.395	99.347	99.283	99.196	99.062	98.796	97.94	93.406	79.997	70.973	56.109	47.731	45.977	45.067	44.324	43.397	34.174	9.6607	4.6866	1.9549	0.68782	0.23094	0.078541	0.027585	0.010156
99.682	99.676	99.669	99.663	99.655	99.648	99.64	99.631	99.622	99.613	99.603	99.593	99.582	99.57	99.558	99.544	99.53	99.515	99.498	99.479	99.459	99.436	99.411	99.38	99.345	99.301	99.245	99.172	99.072	98.916	98.609	97.683	93.697	81.886	72.835	69.9	68.518	67.066	64.23	58.797	49.256	10.713	2.6249	0.81776	0.25488	0.082726	0.028446	0.010537	0.0042787	0.0019476
99.725	99.72	99.714	99.708	99.702	99.695	99.688	99.681	99.673	99.665	99.657	99.648	99.638	99.628	99.617	99.606	99.593	99.58	99.565	99.55	99.532	99.512	99.49	99.464	99.433	99.394	99.346	99.283	99.195	99.06	98.799	98.073	95.316	86.325	75.339	62.355	48.817	46.077	45.111	44.398	43.711	40.316	13.209	4.761	1.9618	0.69048	0.23207	0.07905	0.027834	0.01029
99.682	99.676	99.669	99.663	99.655	99.648	99.64	99.631	99.623	99.613	99.603	99.593	99.582	99.57	99.558	99.544	99.53	99.515	99.498	99.479	99.459	99.436	99.411	99.38	99.345	99.301	99.245	99.172	99.072	98.917	98.614	97.675	92.759	76.952	68.783	66.876	66.001	65.357	64.693	63.506	60.008	23.726	1.6327	0.45179	0.14412	0.048	0.016781	0.0062514	0.0025253	0.0011347
99.682	99.676	99.669	99.663	99.655	99.648	99.64	99.631	99.623	99.613	99.603	99.593	99.582	99.57	99.558	99.544	99.53	99.515	99.498	99.479	99.459	99.436	99.411	99.38	99.345	99.301	99.245	99.172	99.071	98.917	98.618	97.782	94.566	83.781	71.78	67.394	65.234	61.594	54.988	50.147	48.293	45.888	20.154	5.5033	2.1991	0.77715	0.26291	0.090074	0.031861	0.011817
99.682	99.676	99.669	99.662	99.655	99.647	99.639	99.631	99.622	99.613	99.603	99.592	99.581	99.57	99.557	99.544	99.529	99.514	99.497	99.479	99.458	99.435	99.409	99.379	99.343	99.299	99.243	99.167	99.052	98.824	98.148	95.639	88.7	79.574	72.525	68.722	66.71	64.667	60.963	54.101	26.829	11.897	8.5883	4.9397	2.1148	0.76291	0.26104	0.089893	0.031848	0.011812
99.681	99.675	99.668	99.662	99.654	99.647	99.639	99.63	99.621	99.612	99.602	99.592	99.581	99.569	99.556	99.543	99.529	99.513	99.496	99.478	99.458	99.435	99.409	99.379	99.343	99.298	99.242	99.169	99.067	98.911	98.61	97.781	94.81	85.796	74.445	68.968	66.208	62.676	56.901	50.645	29.328	11.712	8.3236	4.83	2.0861	0.7569	0.25958	0.089352	0.031562	0.011635
99.682	99.676	99.669	99.663	99.655	99.648	99.64	99.631	99.622	99.613	99.603	99.593	99.582	99.57	99.558	99.544	99.53	99.515	99.498	99.479	99.459	99.436	99.41	99.38	99.344	99.3	99.245	99.171	99.07	98.912	98.575	97.151	87.716	72.182	68.063	66.511	64.942	62.278	57.833	53.423	48.469	15.532	4.2706	1.6228	0.55509	0.18518	0.062827	0.022156	0.008236	0.0033003
99.683	99.676	99.67	99.663	99.656	99.648	99.64	99.632	99.623	99.614	99.604	99.594	99.582	99.571	99.558	99.545	99.531	99.515	99.498	99.479	99.459	99.435	99.407	99.374	99.332	99.277	99.2	99.078	98.836	98.18	96.082	90.984	84.686	78.609	72.503	68.937	67.238	65.905	63.735	54.395	14.573	8.3468	4.3655	1.7073	0.57889	0.19105	0.064222	0.022474	0.0082972	0.0033023
99.682	99.676	99.669	99.663	99.655	99.648	99.64	99.631	99.622	99.613	99.603	99.593	99.582	99.57	99.558	99.544	99.53	99.515	99.498	99.479	99.459	99.436	99.411	99.38	99.345	99.301	99.245	99.172	99.071	98.917	98.622	97.84	95.399	89.872	83.467	77.147	71.436	68.316	66.068	57.153	9.5377	2.2671	0.60878	0.17012	0.051411	0.017031	0.0062299	0.0025538	0.0011874	0.00062999
99.682	99.676	99.669	99.663	99.655	99.648	99.64	99.631	99.622	99.613	99.603	99.593	99.582	99.57	99.558	99.544	99.53	99.515	99.498	99.479	99.459	99.436	99.411	99.38	99.345	99.301	99.245	99.172	99.071	98.916	98.616	97.759	94.135	81.117	69.93	66.969	65.807	64.586	62.14	54.11	16.189	8.2254	4.284	1.6812	0.5725	0.18952	0.063814	0.022344	0.0082467	0.0032795
99.682	99.676	99.669	99.663	99.655	99.648	99.64	99.631	99.623	99.613	99.603	99.593	99.582	99.57	99.558	99.544	99.53	99.515	99.498	99.479	99.459	99.436	99.411	99.38	99.345	99.301	99.245	99.172	99.072	98.917	98.619	97.787	94.669	84.803	73.529	69.008	67.336	66.353	65.435	63.974	58.103	16.428	8.3969	4.8376	2.0909	0.75933	0.26069	0.089879	0.031825	0.011774
99.682	99.676	99.669	99.663	99.655	99.648	99.64	99.631	99.622	99.613	99.603	99.593	99.582	99.57	99.558	99.544	99.53	99.515	99.498	99.479	99.459	99.436	99.41	99.38	99.344	99.3	99.244	99.168	99.054	98.828	98.154	95.654	88.732	79.637	72.641	68.946	67.222	66.022	64.466	56.305	15.024	10.885	8.2564	4.8105	2.0794	0.75467	0.25882	0.089079	0.031456	0.011589
99.682	99.676	99.669	99.663	99.655	99.648	99.64	99.631	99.622	99.613	99.603	99.593	99.582	99.57	99.558	99.544	99.53	99.515	99.498	99.479	99.459	99.436	99.411	99.38	99.345	99.301	99.245	99.172	99.072	98.917	98.622	97.84	95.399	89.872	83.468	77.149	71.441	68.332	66.161	60.908	13.677	2.2976	0.60904	0.17013	0.051412	0.017031	0.0062303	0.0025541	0.0011876	0.00063016
99.682	99.676	99.669	99.662	99.655	99.647	99.639	99.631	99.622	99.613	99.603	99.592	99.581	99.57	99.557	99.544	99.529	99.514	99.497	99.479	99.458	99.436	99.41	99.38	99.344	99.3	99.244	99.171	99.07	98.915	98.612	97.683	93.215	79.174	70.517	68.192	67.063	66.071	64.555	57.466	16.974	10.954	8.2697	4.8172	2.0823	0.75574	0.25921	0.08923	0.031522	0.011622
99.682	99.676	99.669	99.663	99.655	99.648	99.64	99.631	99.622	99.613	99.603	99.593	99.582	99.57	99.558	99.544	99.53	99.515	99.498	99.479	99.459	99.436	99.411	99.38	99.345	99.301	99.245	99.172	99.072	98.917	98.622	97.84	95.399	89.872	83.468	77.149	71.441	68.332	66.161	60.908	13.678	2.2976	0.60905	0.17013	0.051412	0.017031	0.0062302	0.0025541	0.0011875	0.00063014
99.683	99.676	99.67	99.663	99.656	99.648	99.64	99.632	99.623	99.614	99.604	99.594	99.582	99.571	99.558	99.545	99.531	99.515	99.499	99.48	99.46	99.437	99.411	99.381	99.345	99.301	99.246	99.173	99.071	98.912	98.578	97.331	90.065	74.744	69.172	66.812	63.255	56.914	51.468	48.967	47.301	31.912	5.1448	1.653	0.55962	0.18638	0.06329	0.022394	0.0083806	0.0033956
99.564	99.556	99.547	99.537	99.527	99.517	99.506	99.495	99.483	99.47	99.456	99.442	99.427	99.411	99.394	99.375	99.356	99.335	99.312	99.286	99.259	99.227	99.192	99.15	99.101	99.04	98.963	98.859	98.702	98.389	97.456	93.926	83.796	70.484	61.293	56.451	52.065	43.483	34.021	29.191	22.667	8.4967	1.3945	0.19542	0.032246	0.0076183	0.0027523	0.0013453	0.0007728	0.00048708
99.682	99.676	99.669	99.663	99.655	99.648	99.64	99.631	99.622	99.613	99.603	99.593	99.582	99.57	99.558	99.544	99.53	99.515	99.498	99.479	99.459	99.436	99.41	99.38	99.344	99.3	99.244	99.171	99.069	98.914	98.616	97.829	95.378	89.829	83.367	76.888	70.688	66.148	60.985	44.177	6.0945	1.5863	0.45133	0.13355	0.042245	0.014501	0.0054666	0.0023056	0.0011033	0.00060237
99.682	99.676	99.669	99.663	99.655	99.648	99.64	99.631	99.622	99.613	99.603	99.593	99.582	99.57	99.558	99.544	99.53	99.515	99.498	99.479	99.459	99.436	99.41	99.38	99.344	99.3	99.244	99.169	99.055	98.829	98.157	95.658	88.74	79.651	72.666	68.995	67.32	66.227	64.932	62.085	38.35	11.506	8.2782	4.8166	2.0822	0.75577	0.25926	0.089276	0.031553	0.011642
99.564	99.556	99.547	99.537	99.527	99.517	99.506	99.495	99.483	99.47	99.456	99.442	99.427	99.411	99.394	99.375	99.356	99.335	99.312	99.286	99.258	99.227	99.192	99.15	99.101	99.04	98.962	98.858	98.7	98.387	97.453	93.921	83.79	70.479	61.32	56.704	53.536	48.209	39.126	31.809	24.491	9.5155	1.5387	0.20863	0.033491	0.0077663	0.0027796	0.0013535	0.0007763	0.00048897
99.683	99.676	99.67	99.663	99.656	99.648	99.64	99.632	99.623	99.614	99.604	99.594	99.582	99.571	99.558	99.545	99.531	99.515	99.498	99.48	99.46	99.437	99.411	99.381	99.345	99.301	99.245	99.172	99.071	98.915	98.614	97.778	94.654	84.779	73.466	68.795	66.623	64.038	57.598	20.495	8.6706	4.1053	1.4633	0.46739	0.14864	0.048956	0.016912	0.0062198	0.0024756	0.0010937
99.682	99.676	99.669	99.663	99.655	99.648	99.64	99.631	99.623	99.613	99.603	99.593	99.582	99.57	99.558	99.544	99.53	99.515	99.498	99.479	99.459	99.436	99.411	99.38	99.344	99.3	99.244	99.169	99.055	98.829	98.151	95.58	88.2	78.517	71.909	68.769	67.303	66.355	65.462	64.115	60.492	24.332	4.7135	1.7515	0.59119	0.19509	0.065758	0.023158	0.008649	0.003506
99.682	99.676	99.669	99.663	99.655	99.648	99.64	99.631	99.622	99.613	99.603	99.593	99.582	99.57	99.558	99.544	99.53	99.515	99.498	99.479	99.459	99.436	99.41	99.38	99.344	99.3	99.244	99.169	99.055	98.83	98.176	95.887	90.39	84.981	81.331	75.804	69.707	66.572	64.517	60.625	31.375	11.303	8.2699	4.812	2.0798	0.75481	0.25891	0.089145	0.031505	0.011626
99.682	99.676	99.669	99.663	99.655	99.648	99.64	99.631	99.622	99.613	99.603	99.593	99.582	99.57	99.558	99.544	99.53	99.515	99.498	99.479	99.459	99.436	99.41	99.38	99.344	99.3	99.244	99.169	99.055	98.83	98.176	95.887	90.39	84.981	81.331	75.804	69.707	66.572	64.518	60.638	31.702	12.067	10.191	7.8534	4.699	2.1154	0.79752	0.28274	0.099764	0.036001
99.682	99.676	99.669	99.663	99.655	99.648	99.64	99.631	99.622	99.613	99.603	99.593	99.582	99.57	99.558	99.544	99.53	99.515	99.498	99.479	99.459	99.436	99.41	99.38	99.344	99.3	99.244	99.168	99.054	98.828	98.154	95.654	88.732	79.637	72.641	68.946	67.222	66.023	64.498	60.674	24.508	11.04	8.2594	4.8106	2.0795	0.7547	0.25884	0.089097	0.031469	0.011598
[truncated: 11 more columns]

## Sheet: 50,1.4
99.651	99.644	99.637	99.629	99.621	99.612	99.604	99.594	99.584	99.574	99.563	99.551	99.539	99.526	99.512	99.497	99.481	99.464	99.445	99.424	99.401	99.375	99.345	99.31	99.268	99.216	99.149	99.059	98.931	98.721	98.26	96.897	92.894	85.98	79.181	72.179	67.119	64.504	61.606	39.097	5.6523	1.4533	0.39591	0.11397	0.035691	0.012206	0.0046217	0.0019635	0.00094836	0.00052099
99.68	99.674	99.667	99.66	99.653	99.645	99.637	99.628	99.619	99.61	99.6	99.589	99.578	99.566	99.553	99.539	99.525	99.509	99.491	99.472	99.451	99.427	99.4	99.368	99.329	99.282	99.22	99.138	99.021	98.827	98.396	96.996	91.635	79.396	71.028	68.153	66.892	65.993	64.974	62.947	52.2	9.1615	3.2357	1.1613	0.38672	0.12819	0.04382	0.015689	0.0059861	0.0024843
99.68	99.674	99.667	99.66	99.653	99.645	99.637	99.628	99.619	99.61	99.6	99.589	99.578	99.566	99.553	99.539	99.525	99.509	99.491	99.472	99.451	99.427	99.4	99.368	99.329	99.281	99.22	99.138	99.02	98.82	98.293	95.403	81.505	71.254	69.311	68.591	67.975	67.219	65.961	61.932	17.116	1.6984	0.40188	0.11264	0.035311	0.012257	0.004759	0.0020885	0.0010442	0.00059087
99.68	99.674	99.667	99.66	99.653	99.645	99.637	99.628	99.619	99.61	99.6	99.589	99.578	99.566	99.553	99.539	99.525	99.509	99.491	99.472	99.451	99.427	99.4	99.368	99.329	99.281	99.218	99.13	98.974	98.512	96.056	85.123	74.014	70.429	68.813	67.713	66.808	65.949	64.75	56.97	12.835	7.0775	3.5205	1.3685	0.47941	0.16488	0.057969	0.021148	0.0081106	0.0033149
99.723	99.718	99.712	99.706	99.699	99.693	99.686	99.678	99.671	99.662	99.654	99.644	99.635	99.624	99.613	99.601	99.589	99.575	99.56	99.543	99.525	99.505	99.481	99.453	99.42	99.378	99.325	99.254	99.152	98.983	98.584	96.955	88.518	75.756	66.197	51.063	46.781	45.564	44.748	44.016	42.231	21.163	7.1001	3.4367	1.3238	0.45277	0.15229	0.052325	0.018686	0.0070183
99.68	99.674	99.667	99.66	99.653	99.645	99.637	99.628	99.619	99.61	99.6	99.589	99.578	99.566	99.553	99.539	99.525	99.509	99.491	99.472	99.451	99.427	99.4	99.368	99.329	99.282	99.22	99.138	99.021	98.825	98.37	96.725	89.732	77.067	71.235	69.259	67.979	66.155	62.273	56.052	34.998	5.4829	1.6527	0.51251	0.16222	0.053745	0.018991	0.0072706	0.0030819	0.0014712
99.723	99.718	99.712	99.706	99.699	99.693	99.686	99.678	99.671	99.662	99.654	99.644	99.635	99.624	99.613	99.601	99.589	99.575	99.56	99.543	99.525	99.504	99.481	99.453	99.419	99.378	99.324	99.253	99.15	98.981	98.605	97.378	92.583	81.307	71.351	55.05	47.168	45.619	44.798	44.125	43.225	31.894	7.8626	3.4562	1.3282	0.45461	0.15309	0.052696	0.018874	0.0071231
99.68	99.674	99.667	99.66	99.653	99.645	99.637	99.628	99.619	99.61	99.6	99.589	99.578	99.566	99.553	99.539	99.525	99.509	99.491	99.472	99.451	99.427	99.4	99.368	99.329	99.282	99.22	99.138	99.021	98.827	98.378	96.611	87.14	72.055	67.725	66.461	65.718	65.099	64.314	62.54	55.028	6.3656	0.9424	0.28842	0.0938	0.031768	0.011358	0.0043499	0.0018248	0.00085748
99.68	99.674	99.667	99.66	99.653	99.645	99.637	99.628	99.619	99.61	99.6	99.589	99.578	99.566	99.553	99.539	99.525	99.509	99.491	99.472	99.451	99.427	99.4	99.368	99.329	99.281	99.22	99.138	99.021	98.827	98.394	96.978	91.314	77.858	69.34	66.468	64.079	59.04	52.49	49.156	47.775	40.403	10.463	3.8998	1.4904	0.51309	0.17387	0.06017	0.021639	0.0081875
99.68	99.673	99.667	99.66	99.652	99.644	99.636	99.628	99.619	99.609	99.599	99.588	99.577	99.565	99.552	99.539	99.524	99.508	99.491	99.471	99.45	99.426	99.399	99.367	99.328	99.28	99.217	99.129	98.984	98.647	97.495	93.402	84.874	76.297	70.601	67.791	65.961	63.436	58.647	47.617	16.546	10.553	7.1939	3.6716	1.4496	0.50699	0.17321	0.060133	0.021639	0.008186
99.679	99.673	99.666	99.659	99.652	99.644	99.636	99.627	99.618	99.609	99.599	99.588	99.577	99.565	99.552	99.538	99.523	99.507	99.49	99.471	99.45	99.426	99.398	99.366	99.327	99.279	99.217	99.135	99.016	98.82	98.386	97.01	92.031	80.624	71.537	67.739	64.994	60.514	54.351	46.097	17.756	10.233	6.9978	3.6049	1.4343	0.50373	0.17229	0.05973	0.021408	0.0080385
99.68	99.674	99.667	99.66	99.653	99.645	99.637	99.628	99.619	99.61	99.6	99.589	99.578	99.566	99.553	99.539	99.525	99.509	99.491	99.472	99.451	99.427	99.4	99.368	99.329	99.281	99.22	99.137	99.018	98.816	98.272	95.133	80.104	69.742	67.35	65.923	64.046	60.624	55.843	51.958	39.806	8.0196	2.9808	1.0808	0.36411	0.12177	0.041851	0.015018	0.0057292	0.0023739
99.681	99.674	99.668	99.661	99.653	99.645	99.637	99.629	99.62	99.61	99.6	99.59	99.578	99.566	99.554	99.54	99.525	99.509	99.492	99.472	99.45	99.425	99.395	99.359	99.313	99.251	99.16	99.005	98.656	97.601	94.377	88.322	82.253	75.916	70.677	68.107	66.701	65.192	61.97	36.061	10.982	6.7493	3.121	1.1336	0.37793	0.1251	0.042634	0.015189	0.0057557	0.0023685
99.68	99.674	99.667	99.66	99.653	99.645	99.637	99.628	99.619	99.61	99.6	99.589	99.578	99.566	99.553	99.539	99.525	99.509	99.491	99.472	99.451	99.427	99.4	99.368	99.329	99.281	99.22	99.138	99.021	98.828	98.406	97.156	93.489	87.153	80.924	74.507	69.863	67.429	64.566	36.424	5.0622	1.3619	0.36914	0.10609	0.033273	0.011429	0.0043587	0.0018706	0.00091447	0.00050845
99.68	99.674	99.667	99.66	99.653	99.645	99.637	99.628	99.619	99.61	99.6	99.589	99.578	99.566	99.553	99.539	99.525	99.509	99.491	99.472	99.451	99.427	99.4	99.368	99.329	99.281	99.22	99.138	99.02	98.826	98.389	96.9	90.163	75.04	68.231	66.429	65.364	63.799	60.249	40.043	11.204	6.6297	3.0674	1.1187	0.37438	0.12423	0.042386	0.015103	0.0057203	0.0023517
99.68	99.674	99.667	99.66	99.653	99.645	99.637	99.628	99.619	99.61	99.6	99.589	99.578	99.566	99.553	99.539	99.525	99.509	99.491	99.472	99.451	99.427	99.4	99.368	99.329	99.282	99.22	99.138	99.021	98.827	98.396	96.996	91.635	79.396	71.028	68.152	66.89	65.987	64.953	62.789	44.426	11.038	7.0147	3.6104	1.4377	0.50543	0.17308	0.060115	0.021606	0.0081454
99.68	99.674	99.667	99.66	99.653	99.645	99.637	99.628	99.619	99.61	99.6	99.589	99.578	99.566	99.553	99.539	99.525	99.509	99.491	99.472	99.451	99.427	99.4	99.368	99.329	99.281	99.218	99.131	98.987	98.652	97.504	93.422	84.917	76.378	70.749	68.098	66.714	65.483	63.258	36.705	12.324	9.9864	6.9598	3.5919	1.4298	0.50226	0.17178	0.059542	0.021332	0.0080037
99.68	99.674	99.667	99.66	99.653	99.645	99.637	99.628	99.619	99.61	99.6	99.589	99.578	99.566	99.553	99.539	99.525	99.509	99.491	99.472	99.451	99.427	99.4	99.368	99.329	99.281	99.22	99.138	99.021	98.828	98.406	97.157	93.489	87.154	80.925	74.51	69.871	67.456	64.891	49.223	5.6404	1.366	0.3692	0.10609	0.033274	0.011429	0.0043591	0.0018709	0.00091467	0.0005086
99.68	99.673	99.667	99.66	99.652	99.644	99.636	99.628	99.619	99.609	99.599	99.588	99.577	99.565	99.552	99.539	99.524	99.508	99.491	99.472	99.45	99.427	99.399	99.367	99.328	99.28	99.219	99.137	99.019	98.824	98.375	96.671	88.375	74.22	69.245	67.671	66.66	65.57	63.26	41.924	12.798	10.013	6.97	3.597	1.4318	0.50298	0.17204	0.05965	0.021381	0.0080293
99.68	99.674	99.667	99.66	99.653	99.645	99.637	99.628	99.619	99.61	99.6	99.589	99.578	99.566	99.553	99.539	99.525	99.509	99.491	99.472	99.451	99.427	99.4	99.368	99.329	99.281	99.22	99.138	99.021	98.828	98.406	97.157	93.489	87.154	80.925	74.509	69.871	67.456	64.891	49.225	5.6406	1.366	0.3692	0.10609	0.033274	0.011429	0.004359	0.0018708	0.00091464	0.00050859
99.681	99.674	99.668	99.661	99.653	99.645	99.637	99.629	99.62	99.61	99.6	99.59	99.578	99.566	99.554	99.54	99.525	99.509	99.492	99.473	99.452	99.428	99.401	99.369	99.33	99.282	99.221	99.138	99.019	98.816	98.292	95.753	83.46	71.522	68.165	65.654	60.907	54.279	50.177	48.346	45.342	15.641	3.1716	1.0932	0.36663	0.12255	0.042194	0.015209	0.00585	0.0024556
99.561	99.553	99.544	99.534	99.524	99.513	99.502	99.49	99.478	99.465	99.451	99.437	99.421	99.405	99.387	99.368	99.348	99.326	99.303	99.277	99.248	99.215	99.177	99.133	99.08	99.014	98.928	98.808	98.609	98.146	96.547	90.698	78.109	66.025	58.926	54.866	49.169	39.082	31.646	27.347	17.298	4.3125	0.62124	0.090355	0.016964	0.0047939	0.0020022	0.0010586	0.00063476	0.00041094
99.68	99.674	99.667	99.66	99.653	99.645	99.637	99.628	99.619	99.61	99.6	99.589	99.578	99.566	99.553	99.539	99.525	99.509	99.491	99.472	99.451	99.427	99.4	99.368	99.329	99.281	99.219	99.136	99.018	98.823	98.398	97.142	93.461	87.093	80.778	74.108	68.685	64.201	57.859	21.956	3.4552	0.97837	0.28147	0.08525	0.027846	0.0098796	0.0038764	0.0017107	0.00086047	0.00049171
99.68	99.674	99.667	99.66	99.653	99.645	99.637	99.628	99.619	99.61	99.6	99.589	99.578	99.566	99.553	99.539	99.525	99.509	99.491	99.472	99.451	99.427	99.4	99.368	99.329	99.281	99.219	99.132	98.988	98.653	97.507	93.427	84.927	76.395	70.781	68.161	66.843	65.759	64.088	58.687	19.271	10.115	6.9705	3.5963	1.4318	0.50302	0.17209	0.059688	0.021407	0.0080462
99.561	99.553	99.544	99.534	99.524	99.513	99.502	99.49	99.478	99.465	99.451	99.437	99.421	99.405	99.387	99.368	99.348	99.326	99.303	99.277	99.248	99.215	99.177	99.133	99.08	99.013	98.927	98.806	98.608	98.143	96.543	90.693	78.101	66.024	58.997	55.403	51.775	44.624	35.576	29.394	18.973	4.8272	0.67603	0.095272	0.017461	0.0048629	0.0020178	0.0010641	0.00063738	0.00041247
99.681	99.674	99.668	99.661	99.653	99.645	99.637	99.629	99.62	99.61	99.6	99.59	99.578	99.566	99.554	99.54	99.525	99.509	99.492	99.473	99.452	99.428	99.401	99.369	99.33	99.282	99.22	99.138	99.02	98.824	98.39	96.984	91.617	79.363	70.924	67.8	65.713	62.278	47.31	12.687	6.7322	2.8189	0.94478	0.29881	0.096329	0.032248	0.011391	0.0043044	0.0017778	0.00082084
99.68	99.674	99.667	99.66	99.653	99.645	99.637	99.628	99.619	99.61	99.6	99.589	99.578	99.566	99.553	99.539	99.525	99.509	99.491	99.472	99.451	99.427	99.4	99.368	99.329	99.281	99.219	99.132	98.988	98.652	97.489	93.228	84.059	75.29	70.278	68.046	66.878	65.996	65.005	63.126	54.623	9.9836	3.2396	1.1589	0.38556	0.12777	0.043716	0.015701	0.0060334	0.0025356
99.68	99.674	99.667	99.66	99.653	99.645	99.637	99.628	99.619	99.61	99.6	99.589	99.578	99.566	99.553	99.539	99.525	99.509	99.491	99.472	99.451	99.427	99.4	99.368	99.329	99.281	99.219	99.132	98.988	98.657	97.561	93.989	87.851	83.45	79.396	72.987	68.083	65.734	63.354	55.603	16.645	10.077	6.9646	3.5927	1.4301	0.50238	0.17186	0.059601	0.021375	0.0080361
99.68	99.674	99.667	99.66	99.653	99.645	99.637	99.628	99.619	99.61	99.6	99.589	99.578	99.566	99.553	99.539	99.525	99.509	99.491	99.472	99.451	99.427	99.4	99.368	99.329	99.281	99.219	99.132	98.988	98.657	97.561	93.989	87.851	83.45	79.396	72.987	68.083	65.734	63.356	55.659	17.075	11.2	9.4067	6.6689	3.5614	1.4731	0.53686	0.18899	0.067126	0.024476
99.68	99.674	99.667	99.66	99.653	99.645	99.637	99.628	99.619	99.61	99.6	99.589	99.578	99.566	99.553	99.539	99.525	99.509	99.491	99.472	99.451	99.427	99.4	99.368	99.329	99.281	99.218	99.131	98.987	98.652	97.504	93.422	84.917	76.378	70.749	68.098	66.714	65.486	63.504	53.529	14.215	10.014	6.9606	3.592	1.4299	0.50229	0.1718	0.059558	0.021343	0.0080114
[truncated: 11 more columns]

## Sheet: 50,1.5
99.653	99.646	99.638	99.631	99.623	99.615	99.606	99.597	99.587	99.577	99.566	99.555	99.542	99.53	99.516	99.501	99.485	99.468	99.45	99.43	99.407	99.382	99.354	99.32	99.281	99.232	99.169	99.087	98.973	98.796	98.446	97.486	94.519	88.199	81.263	74.313	68.345	65.197	62.792	52.529	9.4377	2.1224	0.57352	0.16159	0.049244	0.016429	0.0060286	0.0024779	0.0011533	0.00061181
99.682	99.675	99.669	99.662	99.655	99.647	99.639	99.631	99.622	99.612	99.602	99.592	99.581	99.569	99.556	99.543	99.529	99.513	99.496	99.478	99.457	99.434	99.408	99.377	99.341	99.296	99.239	99.164	99.06	98.897	98.572	97.627	94.043	83.416	72.786	68.76	67.217	66.263	65.337	63.796	58.685	16.233	4.2524	1.5798	0.53098	0.17568	0.059339	0.020959	0.0078376	0.0031705
99.682	99.675	99.669	99.662	99.655	99.647	99.639	99.631	99.622	99.612	99.602	99.592	99.581	99.569	99.556	99.543	99.529	99.513	99.496	99.478	99.457	99.434	99.408	99.377	99.341	99.296	99.239	99.164	99.059	98.893	98.527	96.922	87.034	72.912	69.656	68.785	68.17	67.479	66.448	63.992	37.253	2.8622	0.59709	0.16074	0.048725	0.01644	0.0061692	0.0026147	0.0012596	0.00068956
99.682	99.675	99.669	99.662	99.655	99.647	99.639	99.631	99.622	99.612	99.602	99.592	99.581	99.569	99.556	99.543	99.529	99.513	99.496	99.478	99.457	99.434	99.408	99.377	99.341	99.296	99.238	99.159	99.033	98.723	97.305	89.611	76.336	71.183	69.233	68.026	67.077	66.223	65.217	62.087	20.474	8.2028	4.414	1.8107	0.64377	0.22165	0.0772	0.027878	0.010531	0.0042264
99.725	99.719	99.713	99.707	99.701	99.695	99.688	99.68	99.673	99.665	99.656	99.647	99.637	99.627	99.616	99.605	99.592	99.579	99.564	99.548	99.53	99.51	99.488	99.461	99.43	99.391	99.341	99.276	99.186	99.044	98.752	97.753	92.38	78.762	69.965	54.562	47.433	45.864	44.984	44.248	43.208	31.186	8.8257	4.3435	1.7711	0.61854	0.20742	0.070744	0.024951	0.0092314
99.682	99.675	99.669	99.662	99.655	99.647	99.639	99.631	99.622	99.612	99.602	99.592	99.581	99.569	99.556	99.543	99.529	99.513	99.496	99.478	99.457	99.434	99.408	99.377	99.341	99.296	99.239	99.164	99.059	98.896	98.559	97.493	92.868	80.545	72.355	69.723	68.384	66.858	63.777	58.121	46.759	8.8009	2.3341	0.7252	0.22668	0.074073	0.025614	0.0095687	0.0039272	0.001809
99.725	99.719	99.713	99.707	99.701	99.695	99.688	99.68	99.673	99.665	99.656	99.647	99.637	99.627	99.616	99.605	99.592	99.579	99.564	99.548	99.53	99.51	99.488	99.461	99.429	99.39	99.341	99.275	99.184	99.042	98.758	97.932	94.756	85.043	74.384	60.403	48.269	45.947	45.028	44.329	43.616	38.943	11.294	4.3943	1.7772	0.62096	0.20846	0.071213	0.025182	0.0093566
99.682	99.675	99.669	99.662	99.655	99.647	99.639	99.631	99.622	99.612	99.602	99.592	99.581	99.569	99.556	99.543	99.529	99.513	99.496	99.478	99.457	99.434	99.408	99.377	99.341	99.296	99.239	99.164	99.06	98.897	98.565	97.473	91.608	75.461	68.457	66.761	65.927	65.292	64.607	63.3	59.21	17.248	1.4009	0.40215	0.1289	0.043182	0.015164	0.0056902	0.0023201	0.0010542
99.682	99.675	99.669	99.662	99.655	99.647	99.639	99.631	99.622	99.612	99.602	99.592	99.581	99.569	99.556	99.543	99.529	99.513	99.496	99.478	99.457	99.434	99.408	99.377	99.341	99.296	99.239	99.164	99.059	98.896	98.571	97.619	93.903	82.246	71.045	67.14	64.973	60.996	54.292	49.851	48.167	45.055	16.885	5.0319	1.9923	0.69938	0.23631	0.081188	0.028838	0.010748
99.681	99.675	99.668	99.661	99.654	99.646	99.638	99.63	99.621	99.612	99.602	99.591	99.58	99.568	99.556	99.542	99.528	99.512	99.495	99.477	99.456	99.433	99.407	99.376	99.339	99.294	99.236	99.158	99.036	98.787	98.016	95.158	87.757	78.708	71.985	68.464	66.524	64.384	60.418	52.906	23.371	11.512	8.243	4.5957	1.9222	0.68782	0.23485	0.081059	0.02883	0.010744
99.681	99.674	99.668	99.661	99.654	99.646	99.638	99.629	99.621	99.611	99.601	99.591	99.58	99.568	99.555	99.542	99.527	99.512	99.495	99.476	99.456	99.432	99.406	99.375	99.339	99.294	99.236	99.161	99.055	98.89	98.562	97.623	94.23	84.501	73.602	68.627	65.92	62.163	56.238	49.789	25.774	11.261	7.9957	4.4985	1.8977	0.68269	0.23357	0.08056	0.02856	0.010576
99.682	99.675	99.669	99.662	99.655	99.647	99.639	99.631	99.622	99.612	99.602	99.592	99.581	99.569	99.556	99.543	99.529	99.513	99.496	99.478	99.457	99.434	99.408	99.377	99.341	99.296	99.239	99.163	99.058	98.89	98.515	96.786	85.859	71.398	67.865	66.365	64.734	61.887	57.315	53.042	47.107	12.782	3.8999	1.4636	0.49788	0.16638	0.056561	0.02004	0.0074973	0.0030288
99.682	99.676	99.669	99.662	99.655	99.647	99.639	99.631	99.622	99.613	99.603	99.592	99.581	99.57	99.557	99.544	99.529	99.513	99.496	99.478	99.456	99.432	99.404	99.37	99.327	99.27	99.19	99.061	98.797	98.06	95.708	90.316	84.075	77.93	71.992	68.703	67.099	65.739	63.371	51.065	13.24	7.9361	4.0251	1.5389	0.51859	0.17147	0.057764	0.020312	0.0075476	0.0030284
99.682	99.675	99.669	99.662	99.655	99.647	99.639	99.631	99.622	99.612	99.602	99.592	99.581	99.569	99.556	99.543	99.529	99.513	99.496	99.478	99.457	99.434	99.408	99.377	99.341	99.296	99.239	99.164	99.059	98.897	98.576	97.697	94.977	89.186	82.832	76.462	70.99	68.082	65.756	53.635	7.9261	1.9892	0.53574	0.15047	0.045889	0.015364	0.0056739	0.002354	0.0011085	0.00059531
99.682	99.675	99.669	99.662	99.655	99.647	99.639	99.631	99.622	99.612	99.602	99.592	99.581	99.569	99.556	99.543	99.529	99.513	99.496	99.478	99.457	99.434	99.408	99.377	99.341	99.296	99.239	99.164	99.059	98.896	98.568	97.588	93.34	79.438	69.399	66.816	65.698	64.409	61.731	51.683	14.315	7.8097	3.9512	1.5163	0.5131	0.17014	0.057406	0.020195	0.0075016	0.0030073
99.682	99.675	99.669	99.662	99.655	99.647	99.639	99.631	99.622	99.612	99.602	99.592	99.581	99.569	99.556	99.543	99.529	99.513	99.496	99.478	99.457	99.434	99.408	99.377	99.341	99.296	99.239	99.164	99.06	98.897	98.572	97.627	94.043	83.416	72.785	68.759	67.215	66.259	65.322	63.729	56.001	14.283	8.0447	4.5054	1.9021	0.6849	0.23459	0.081045	0.028804	0.010705
99.682	99.675	99.669	99.662	99.655	99.647	99.639	99.631	99.622	99.612	99.602	99.592	99.581	99.569	99.556	99.543	99.529	99.513	99.496	99.478	99.457	99.434	99.408	99.377	99.341	99.295	99.238	99.16	99.039	98.791	98.023	95.173	87.792	78.776	72.108	68.706	67.087	65.891	64.223	52.866	13.943	10.664	7.9386	4.4809	1.8917	0.68068	0.23288	0.080312	0.028463	0.010533
99.682	99.675	99.669	99.662	99.655	99.647	99.639	99.631	99.622	99.612	99.602	99.592	99.581	99.569	99.556	99.543	99.529	99.513	99.496	99.478	99.457	99.434	99.408	99.377	99.341	99.296	99.239	99.164	99.059	98.897	98.576	97.697	94.978	89.187	82.833	76.465	70.995	68.1	65.88	59.252	10.504	2.0073	0.53592	0.15048	0.04589	0.015365	0.0056743	0.0023543	0.0011087	0.00059548
99.681	99.675	99.668	99.661	99.654	99.646	99.638	99.63	99.621	99.612	99.602	99.591	99.58	99.568	99.556	99.542	99.528	99.512	99.495	99.477	99.456	99.433	99.407	99.376	99.34	99.295	99.238	99.163	99.058	98.895	98.562	97.487	92.218	77.723	70.13	68.049	66.959	65.952	64.294	54.876	15.316	10.716	7.9509	4.4872	1.8943	0.68165	0.23323	0.080451	0.028524	0.010563
99.682	99.675	99.669	99.662	99.655	99.647	99.639	99.631	99.622	99.612	99.602	99.592	99.581	99.569	99.556	99.543	99.529	99.513	99.496	99.478	99.457	99.434	99.408	99.377	99.341	99.296	99.239	99.164	99.059	98.897	98.576	97.697	94.978	89.187	82.833	76.465	70.995	68.099	65.879	59.252	10.504	2.0074	0.53592	0.15048	0.04589	0.015365	0.0056742	0.0023543	0.0011087	0.00059546
99.682	99.676	99.669	99.662	99.655	99.647	99.639	99.631	99.622	99.613	99.603	99.593	99.581	99.57	99.557	99.544	99.529	99.514	99.497	99.478	99.458	99.435	99.409	99.378	99.342	99.297	99.24	99.164	99.059	98.89	98.52	97.037	88.559	73.74	68.896	66.544	62.709	56.2	51.092	48.799	46.991	27.61	4.4885	1.4871	0.50175	0.16745	0.056987	0.020265	0.0076351	0.0031203
99.564	99.555	99.546	99.536	99.527	99.516	99.505	99.494	99.481	99.468	99.455	99.441	99.425	99.409	99.392	99.374	99.354	99.332	99.309	99.284	99.256	99.224	99.188	99.146	99.096	99.034	98.954	98.847	98.681	98.338	97.273	93.237	82.395	69.277	60.629	56.052	51.415	42.334	33.328	28.769	21.463	7.2268	1.137	0.15982	0.02715	0.0067241	0.002525	0.0012623	0.00073372	0.00046576
99.682	99.675	99.669	99.662	99.655	99.647	99.639	99.631	99.622	99.612	99.602	99.592	99.581	99.569	99.556	99.543	99.529	99.513	99.496	99.478	99.457	99.434	99.408	99.377	99.34	99.295	99.238	99.163	99.057	98.893	98.569	97.685	94.955	89.139	82.722	76.174	70.15	65.669	60.296	39.012	5.1935	1.4009	0.40003	0.11885	0.03789	0.013133	0.0049959	0.0021321	0.0010333	0.00057089
99.682	99.675	99.669	99.662	99.655	99.647	99.639	99.631	99.622	99.612	99.602	99.592	99.581	99.569	99.556	99.543	99.529	99.513	99.496	99.478	99.457	99.434	99.408	99.377	99.341	99.296	99.238	99.16	99.04	98.792	98.025	95.178	87.8	78.79	72.135	68.758	67.192	66.112	64.743	61.5	32.531	11.074	7.9561	4.4866	1.8942	0.68168	0.23329	0.080494	0.028553	0.010583
99.564	99.555	99.546	99.536	99.527	99.516	99.505	99.494	99.481	99.468	99.455	99.441	99.425	99.409	99.392	99.374	99.354	99.332	99.309	99.284	99.256	99.224	99.188	99.146	99.095	99.033	98.954	98.846	98.679	98.336	97.27	93.231	82.388	69.272	60.664	56.361	53.136	47.361	38.152	31.203	23.263	8.1017	1.2502	0.17006	0.02813	0.0068451	0.0025485	0.0012697	0.00073696	0.00046755
99.682	99.676	99.669	99.662	99.655	99.647	99.639	99.631	99.622	99.613	99.603	99.592	99.581	99.57	99.557	99.544	99.529	99.514	99.497	99.478	99.458	99.435	99.409	99.378	99.341	99.296	99.239	99.164	99.059	98.894	98.567	97.617	94.027	83.39	72.714	68.517	66.405	63.643	55.912	17.58	8.1577	3.7415	1.311	0.41648	0.1328	0.04399	0.015264	0.0056537	0.002271	0.0010143
99.682	99.675	99.669	99.662	99.655	99.647	99.639	99.631	99.622	99.612	99.602	99.592	99.581	99.569	99.556	99.543	99.529	99.513	99.496	99.478	99.457	99.434	99.408	99.377	99.341	99.296	99.238	99.16	99.04	98.792	98.017	95.078	87.179	77.642	71.444	68.565	67.189	66.263	65.354	63.9	59.594	19.012	4.2798	1.577	0.52945	0.17509	0.059164	0.020946	0.0078781	0.0032217
99.682	99.675	99.669	99.662	99.655	99.647	99.639	99.631	99.622	99.612	99.602	99.592	99.581	99.569	99.556	99.543	99.529	99.513	99.496	99.478	99.457	99.434	99.408	99.377	99.341	99.296	99.238	99.16	99.04	98.794	98.05	95.468	89.73	84.57	80.892	75.086	69.24	66.349	64.254	59.787	26.342	10.945	7.9488	4.4822	1.892	0.68082	0.23297	0.080376	0.02851	0.010568
99.682	99.675	99.669	99.662	99.655	99.647	99.639	99.631	99.622	99.612	99.602	99.592	99.581	99.569	99.556	99.543	99.529	99.513	99.496	99.478	99.457	99.434	99.408	99.377	99.341	99.296	99.238	99.16	99.04	98.794	98.05	95.468	89.731	84.57	80.892	75.086	69.24	66.349	64.255	59.806	26.704	11.79	10.005	7.5597	4.3918	1.9331	0.7207	0.25497	0.0901	0.032594
99.682	99.675	99.669	99.662	99.655	99.647	99.639	99.631	99.622	99.612	99.602	99.592	99.581	99.569	99.556	99.543	99.529	99.513	99.496	99.478	99.457	99.434	99.408	99.377	99.341	99.295	99.238	99.16	99.039	98.791	98.023	95.173	87.792	78.776	72.108	68.706	67.087	65.892	64.277	59.629	20.515	10.764	7.9406	4.4811	1.8917	0.68071	0.2329	0.080329	0.028475	0.010541
[truncated: 11 more columns]

## Sheet: 50,1.6
99.654	99.647	99.64	99.633	99.625	99.617	99.608	99.599	99.589	99.579	99.569	99.557	99.546	99.533	99.519	99.505	99.49	99.473	99.455	99.435	99.413	99.389	99.361	99.329	99.291	99.245	99.187	99.111	99.008	98.853	98.572	97.869	95.678	90.212	83.157	76.347	69.752	65.901	63.581	58.383	17.224	3.0413	0.81136	0.22488	0.066955	0.021776	0.0077892	0.0031022	0.0013962	0.00071596
99.683	99.677	99.67	99.664	99.656	99.649	99.641	99.633	99.624	99.615	99.605	99.595	99.584	99.572	99.56	99.546	99.532	99.517	99.501	99.482	99.463	99.44	99.415	99.386	99.351	99.308	99.255	99.186	99.091	98.949	98.69	98.015	95.57	87.119	75.023	69.502	67.559	66.517	65.626	64.374	61.189	30.558	5.5078	2.0867	0.71328	0.23549	0.079007	0.02753	0.010122	0.0040009
99.683	99.677	99.67	99.664	99.656	99.649	99.641	99.633	99.624	99.615	99.605	99.595	99.584	99.572	99.56	99.546	99.532	99.517	99.501	99.482	99.463	99.44	99.415	99.386	99.351	99.308	99.255	99.186	99.091	98.947	98.669	97.691	91.396	75.494	70.114	68.979	68.345	67.695	66.805	65.034	53.213	5.2317	0.87707	0.22581	0.06635	0.021739	0.0079303	0.0032509	0.0015137	0.00080203
99.683	99.677	99.67	99.664	99.656	99.649	99.641	99.633	99.624	99.615	99.605	99.595	99.584	99.572	99.56	99.546	99.532	99.517	99.501	99.482	99.462	99.44	99.415	99.386	99.351	99.308	99.254	99.183	99.075	98.847	97.971	92.954	79.368	72.091	69.674	68.334	67.334	66.467	65.553	63.739	36.32	9.4013	5.3347	2.3263	0.84603	0.29159	0.10111	0.03612	0.013474	0.005316
99.726	99.721	99.715	99.709	99.703	99.696	99.689	99.682	99.675	99.667	99.658	99.649	99.64	99.63	99.619	99.608	99.595	99.582	99.568	99.552	99.535	99.516	99.494	99.468	99.438	99.402	99.355	99.295	99.213	99.09	98.86	98.194	94.852	82.383	72.49	59.057	48.37	46.181	45.211	44.454	43.639	38.046	11.664	5.2973	2.299	0.82331	0.27715	0.093788	0.032736	0.01194
99.683	99.677	99.67	99.664	99.656	99.649	99.641	99.633	99.624	99.615	99.605	99.595	99.584	99.572	99.56	99.546	99.532	99.517	99.501	99.482	99.463	99.44	99.415	99.386	99.351	99.308	99.255	99.186	99.091	98.949	98.683	97.946	94.888	84.307	73.822	70.239	68.744	67.384	64.921	59.928	52.23	15.507	3.2194	1.0015	0.3108	0.10006	0.034057	0.012434	0.0049627	0.0022114
99.726	99.721	99.715	99.709	99.703	99.696	99.689	99.682	99.675	99.667	99.658	99.649	99.64	99.63	99.619	99.608	99.595	99.582	99.568	99.552	99.535	99.516	99.494	99.468	99.438	99.401	99.355	99.294	99.212	99.088	98.861	98.272	96.119	88.457	77.015	65.532	50.047	46.325	45.255	44.519	43.852	41.813	17.759	5.4451	2.3078	0.82644	0.27847	0.094375	0.033018	0.012089
99.683	99.677	99.67	99.664	99.656	99.649	99.641	99.633	99.624	99.615	99.605	99.595	99.584	99.572	99.56	99.546	99.532	99.517	99.501	99.482	99.463	99.44	99.415	99.386	99.351	99.308	99.255	99.186	99.091	98.949	98.687	97.95	94.355	79.869	69.483	67.094	66.135	65.468	64.83	63.809	61.045	36.299	2.2036	0.5505	0.17404	0.05756	0.01996	0.0073459	0.0029232	0.0012878
99.683	99.677	99.67	99.664	99.656	99.649	99.641	99.633	99.624	99.615	99.605	99.595	99.584	99.572	99.56	99.546	99.532	99.517	99.501	99.482	99.463	99.44	99.415	99.386	99.351	99.308	99.255	99.186	99.091	98.949	98.689	98.011	95.51	86.351	73.284	67.882	65.643	62.501	56.23	50.739	48.521	46.802	26.774	6.4492	2.5881	0.92912	0.3151	0.10743	0.037768	0.013876
99.683	99.676	99.67	99.663	99.656	99.648	99.64	99.632	99.623	99.614	99.604	99.594	99.583	99.571	99.559	99.546	99.532	99.516	99.5	99.482	99.462	99.439	99.414	99.384	99.35	99.307	99.253	99.181	99.075	98.879	98.335	96.341	90.265	81.118	73.55	69.211	67.028	65.104	61.816	55.763	33.664	12.7	9.1665	5.5384	2.4734	0.90893	0.31228	0.10713	0.037741	0.013869
99.682	99.676	99.669	99.663	99.655	99.648	99.64	99.632	99.623	99.614	99.604	99.593	99.582	99.571	99.558	99.545	99.531	99.516	99.499	99.481	99.461	99.439	99.413	99.384	99.349	99.306	99.253	99.183	99.087	98.944	98.681	98.006	95.651	87.926	76.092	69.621	66.682	63.472	58.032	51.885	35.573	12.716	8.8737	5.4051	2.4362	0.90102	0.31045	0.1065	0.037425	0.013677
99.683	99.677	99.67	99.664	99.656	99.649	99.641	99.633	99.624	99.615	99.605	99.595	99.584	99.572	99.56	99.546	99.532	99.517	99.501	99.482	99.462	99.44	99.415	99.386	99.351	99.308	99.255	99.185	99.089	98.945	98.661	97.621	90.58	73.895	68.452	66.76	65.27	62.886	58.713	54.11	50.031	21.876	5.0094	1.9253	0.66606	0.22232	0.075148	0.02629	0.0096764	0.0038208
99.684	99.677	99.671	99.664	99.657	99.649	99.642	99.633	99.624	99.615	99.605	99.595	99.584	99.573	99.56	99.547	99.533	99.518	99.501	99.482	99.462	99.439	99.412	99.379	99.339	99.287	99.215	99.103	98.894	98.354	96.639	92.094	85.757	79.76	73.467	69.389	67.486	66.167	64.27	58.161	18.237	9.0491	4.9859	2.0263	0.69605	0.2298	0.076938	0.026703	0.0097602	0.0038277
99.683	99.677	99.67	99.664	99.656	99.649	99.641	99.633	99.624	99.615	99.605	99.595	99.584	99.572	99.56	99.546	99.532	99.517	99.501	99.482	99.463	99.44	99.415	99.386	99.351	99.308	99.255	99.186	99.091	98.949	98.692	98.047	96.04	91.032	84.567	78.327	72.281	68.738	66.535	60.943	13.835	2.8334	0.75957	0.20956	0.06238	0.020345	0.0073186	0.0029401	0.0013382	0.0006947
99.683	99.677	99.67	99.664	99.656	99.649	99.641	99.633	99.624	99.615	99.605	99.595	99.584	99.572	99.56	99.546	99.532	99.517	99.501	99.482	99.463	99.44	99.415	99.386	99.351	99.308	99.255	99.186	99.091	98.948	98.687	97.997	95.245	84.076	71.067	67.267	65.991	64.856	62.751	56.95	21.086	8.9537	4.8906	1.9935	0.6878	0.22784	0.076426	0.026545	0.0097009	0.0038016
99.683	99.677	99.67	99.664	99.656	99.649	99.641	99.633	99.624	99.615	99.605	99.595	99.584	99.572	99.56	99.546	99.532	99.517	99.501	99.482	99.463	99.44	99.415	99.386	99.351	99.308	99.255	99.186	99.091	98.949	98.69	98.015	95.57	87.119	75.023	69.501	67.558	66.513	65.616	64.335	60.401	22.255	9.0235	5.4147	2.4417	0.90386	0.31176	0.10711	0.037724	0.013833
99.683	99.677	99.67	99.664	99.656	99.649	99.641	99.633	99.624	99.615	99.605	99.595	99.584	99.572	99.56	99.546	99.532	99.517	99.501	99.482	99.462	99.44	99.415	99.385	99.351	99.308	99.254	99.183	99.078	98.882	98.341	96.353	90.293	81.176	73.654	69.408	67.465	66.237	64.823	59.977	18.248	11.258	8.7811	5.3818	2.4282	0.89834	0.30954	0.10618	0.037302	0.013625
99.683	99.677	99.67	99.664	99.656	99.649	99.641	99.633	99.624	99.615	99.605	99.595	99.584	99.572	99.56	99.546	99.532	99.517	99.501	99.482	99.463	99.44	99.415	99.386	99.351	99.308	99.255	99.186	99.091	98.949	98.692	98.047	96.04	91.032	84.567	78.329	72.285	68.751	66.597	62.745	22.101	2.9069	0.76013	0.20958	0.062382	0.020346	0.007319	0.0029404	0.0013384	0.00069487
99.683	99.676	99.67	99.663	99.656	99.648	99.64	99.632	99.623	99.614	99.604	99.594	99.583	99.571	99.559	99.546	99.532	99.516	99.5	99.482	99.462	99.439	99.414	99.385	99.35	99.307	99.254	99.185	99.09	98.947	98.685	97.951	94.618	81.913	71.337	68.463	67.243	66.261	64.931	60.339	21.589	11.374	8.7964	5.3894	2.4315	0.8996	0.31	0.10635	0.037377	0.013661
99.683	99.677	99.67	99.664	99.656	99.649	99.641	99.633	99.624	99.615	99.605	99.595	99.584	99.572	99.56	99.546	99.532	99.517	99.501	99.482	99.463	99.44	99.415	99.386	99.351	99.308	99.255	99.186	99.091	98.949	98.692	98.047	96.04	91.032	84.567	78.329	72.285	68.751	66.596	62.745	22.103	2.907	0.76013	0.20958	0.062382	0.020346	0.0073189	0.0029403	0.0013384	0.00069486
99.684	99.677	99.671	99.664	99.657	99.649	99.642	99.633	99.624	99.615	99.605	99.595	99.584	99.573	99.56	99.547	99.533	99.518	99.501	99.483	99.463	99.441	99.416	99.386	99.352	99.309	99.256	99.186	99.091	98.945	98.662	97.72	92.3	76.837	69.71	67.24	64.099	58.145	52.191	49.281	47.697	38.047	6.739	1.9738	0.67203	0.22379	0.075683	0.026554	0.0098334	0.003923
99.566	99.557	99.548	99.539	99.529	99.519	99.508	99.496	99.484	99.472	99.458	99.444	99.429	99.413	99.396	99.378	99.359	99.338	99.315	99.29	99.263	99.233	99.198	99.157	99.11	99.051	98.977	98.879	98.734	98.465	97.716	94.923	86.116	72.679	62.565	57.152	53.054	45.375	35.352	29.894	24.436	10.928	1.9751	0.27554	0.043481	0.0095394	0.0032118	0.0015049	0.00084582	0.00052579
99.683	99.677	99.67	99.664	99.656	99.649	99.641	99.633	99.624	99.615	99.605	99.595	99.584	99.572	99.56	99.546	99.532	99.517	99.5	99.482	99.462	99.44	99.415	99.385	99.351	99.308	99.254	99.185	99.089	98.946	98.686	98.037	96.021	90.994	84.482	78.111	71.667	66.937	62.068	50.733	8.351	1.9607	0.55601	0.16272	0.05082	0.017203	0.0063827	0.002639	0.0012365	0.00066085
99.683	99.677	99.67	99.664	99.656	99.649	99.641	99.633	99.624	99.615	99.605	99.595	99.584	99.572	99.56	99.546	99.532	99.517	99.501	99.482	99.462	99.44	99.415	99.386	99.351	99.308	99.254	99.183	99.078	98.884	98.343	96.357	90.3	81.188	73.676	69.452	67.551	66.417	65.22	62.872	47.506	12.535	8.8149	5.389	2.4314	0.89964	0.31007	0.1064	0.037411	0.013683
99.566	99.557	99.548	99.539	99.529	99.519	99.508	99.496	99.484	99.472	99.458	99.444	99.429	99.413	99.396	99.378	99.359	99.338	99.315	99.29	99.263	99.232	99.198	99.157	99.109	99.051	98.977	98.878	98.733	98.463	97.713	94.919	86.109	72.672	62.581	57.331	54.165	49.508	40.849	32.887	26.306	12.193	2.1916	0.29586	0.045359	0.0097508	0.0032475	0.0015148	0.00084984	0.00052789
99.684	99.677	99.671	99.664	99.657	99.649	99.642	99.633	99.624	99.615	99.605	99.595	99.584	99.573	99.56	99.547	99.533	99.518	99.501	99.483	99.463	99.441	99.416	99.386	99.351	99.309	99.256	99.186	99.09	98.947	98.686	98.007	95.556	87.098	74.972	69.33	66.986	64.635	59.619	27.493	9.6033	4.773	1.7645	0.56744	0.17979	0.058826	0.020158	0.0073255	0.0028734	0.0012449
99.683	99.677	99.67	99.664	99.656	99.649	99.641	99.633	99.624	99.615	99.605	99.595	99.584	99.572	99.56	99.546	99.532	99.517	99.501	99.482	99.462	99.44	99.415	99.386	99.351	99.308	99.255	99.183	99.079	98.883	98.34	96.307	89.89	80.11	72.809	69.161	67.511	66.512	65.636	64.438	61.604	35.311	5.6177	2.0842	0.71132	0.23468	0.078743	0.027484	0.010153	0.0040507
99.683	99.677	99.67	99.664	99.656	99.649	99.641	99.633	99.624	99.615	99.605	99.595	99.584	99.572	99.56	99.546	99.532	99.517	99.501	99.482	99.462	99.44	99.415	99.385	99.351	99.308	99.254	99.183	99.078	98.884	98.356	96.508	91.531	85.747	82.03	77.008	70.605	66.979	64.927	61.722	40.76	12.091	8.8038	5.3839	2.4286	0.8985	0.30964	0.10625	0.037353	0.013663
99.683	99.677	99.67	99.664	99.656	99.649	99.641	99.633	99.624	99.615	99.605	99.595	99.584	99.572	99.56	99.546	99.532	99.517	99.501	99.482	99.462	99.44	99.415	99.385	99.351	99.308	99.254	99.183	99.078	98.884	98.356	96.508	91.531	85.747	82.03	77.008	70.606	66.979	64.927	61.73	41	12.736	10.496	8.3248	5.2285	2.4556	0.94541	0.33658	0.11861	0.042568
99.683	99.677	99.67	99.664	99.656	99.649	99.641	99.633	99.624	99.615	99.605	99.595	99.584	99.572	99.56	99.546	99.532	99.517	99.501	99.482	99.462	99.44	99.415	99.385	99.351	99.308	99.254	99.183	99.078	98.882	98.341	96.353	90.293	81.176	73.654	69.408	67.465	66.237	64.837	61.896	33.676	11.588	8.7867	5.382	2.4282	0.89838	0.30957	0.1062	0.037315	0.013634
[truncated: 11 more columns]

## Sheet: 53,1.4
99.652	99.645	99.638	99.63	99.622	99.614	99.605	99.596	99.586	99.576	99.565	99.553	99.541	99.528	99.514	99.5	99.484	99.467	99.448	99.428	99.405	99.379	99.35	99.316	99.276	99.225	99.161	99.076	98.957	98.767	98.377	97.269	93.896	87.282	80.419	73.423	67.811	64.909	62.37	48.07	7.533	1.8178	0.49247	0.14012	0.043142	0.014521	0.0054038	0.0022499	0.0010629	0.00057229
99.681	99.675	99.668	99.661	99.654	99.646	99.638	99.63	99.621	99.611	99.601	99.591	99.58	99.568	99.555	99.542	99.527	99.511	99.494	99.476	99.455	99.431	99.405	99.374	99.336	99.29	99.231	99.154	99.044	98.87	98.507	97.4	93.158	81.731	71.992	68.491	67.08	66.153	65.197	63.485	56.77	12.516	3.8031	1.395	0.46637	0.15418	0.052403	0.018597	0.0070081	0.0028656
99.681	99.675	99.668	99.661	99.654	99.646	99.638	99.63	99.621	99.611	99.601	99.591	99.58	99.568	99.555	99.542	99.527	99.511	99.494	99.476	99.455	99.431	99.405	99.374	99.336	99.29	99.231	99.154	99.044	98.865	98.444	96.41	84.781	72.115	69.501	68.704	68.092	67.377	66.265	63.33	28.333	2.289	0.50678	0.13898	0.042683	0.014552	0.0055441	0.0023822	0.001165	0.00064684
99.681	99.675	99.668	99.661	99.654	99.646	99.638	99.63	99.621	99.611	99.601	99.591	99.58	99.568	99.555	99.542	99.527	99.511	99.494	99.476	99.455	99.431	99.405	99.374	99.336	99.29	99.23	99.148	99.01	98.648	96.875	87.841	75.273	70.851	69.055	67.895	66.967	66.112	65.045	60.682	16.355	7.734	4.0322	1.6172	0.57057	0.19604	0.068634	0.024871	0.0094489	0.0038222
99.724	99.719	99.713	99.707	99.701	99.694	99.687	99.68	99.672	99.664	99.655	99.646	99.636	99.626	99.615	99.603	99.591	99.577	99.562	99.546	99.528	99.508	99.485	99.458	99.426	99.386	99.335	99.267	99.172	99.02	98.69	97.477	90.933	77.421	68.595	52.957	47.138	45.737	44.887	44.155	42.909	27.185	8.0226	3.9588	1.574	0.54378	0.18276	0.062472	0.022134	0.0082431
99.681	99.675	99.668	99.661	99.654	99.646	99.638	99.63	99.621	99.611	99.601	99.591	99.58	99.568	99.555	99.542	99.527	99.511	99.494	99.476	99.455	99.431	99.405	99.374	99.336	99.29	99.231	99.154	99.044	98.868	98.49	97.221	91.7	79.012	71.847	69.523	68.223	66.591	63.202	57.303	42.792	7.1424	2.0261	0.62959	0.1976	0.064856	0.022654	0.0085417	0.0035507	0.0016602
99.724	99.719	99.713	99.707	99.701	99.694	99.687	99.68	99.672	99.664	99.655	99.646	99.636	99.626	99.615	99.603	99.591	99.577	99.562	99.546	99.528	99.508	99.485	99.458	99.425	99.385	99.334	99.266	99.171	99.018	98.701	97.733	93.96	83.484	73.213	58.128	47.751	45.805	44.933	44.246	43.484	36.684	9.5756	3.9922	1.5793	0.54595	0.18369	0.062898	0.022347	0.0083596
99.681	99.675	99.668	99.661	99.654	99.646	99.638	99.63	99.621	99.611	99.601	99.591	99.58	99.568	99.555	99.542	99.527	99.511	99.494	99.476	99.455	99.431	99.405	99.374	99.336	99.29	99.231	99.154	99.044	98.869	98.496	97.175	89.959	73.885	68.122	66.632	65.84	65.213	64.495	63.023	57.95	11.463	1.1816	0.35108	0.11312	0.038017	0.013467	0.0050914	0.0020993	0.00096733
99.681	99.675	99.668	99.661	99.654	99.646	99.638	99.63	99.621	99.611	99.601	99.591	99.58	99.568	99.555	99.542	99.527	99.511	99.494	99.476	99.455	99.431	99.405	99.374	99.336	99.29	99.231	99.154	99.044	98.869	98.505	97.389	92.959	80.393	70.269	66.854	64.638	60.236	53.519	49.541	48.016	43.651	13.722	4.5363	1.7709	0.61542	0.2084	0.071755	0.025603	0.0096052
99.681	99.674	99.668	99.661	99.653	99.646	99.638	99.629	99.62	99.611	99.601	99.59	99.579	99.567	99.554	99.541	99.526	99.511	99.493	99.475	99.454	99.43	99.404	99.372	99.335	99.288	99.228	99.146	99.016	98.735	97.828	94.499	86.58	77.688	71.38	68.174	66.299	64.02	59.733	51.154	20.006	11.103	7.8171	4.2058	1.7145	0.60647	0.20733	0.071672	0.025599	0.0096024
99.68	99.674	99.667	99.66	99.653	99.645	99.637	99.629	99.62	99.61	99.6	99.59	99.578	99.566	99.554	99.54	99.526	99.51	99.493	99.474	99.453	99.43	99.403	99.372	99.334	99.288	99.229	99.15	99.04	98.863	98.497	97.401	93.417	82.901	72.683	68.246	65.561	61.519	55.464	48.563	22.006	10.807	7.5908	4.1219	1.6942	0.60222	0.20621	0.071216	0.025346	0.0094428
99.681	99.675	99.668	99.661	99.654	99.646	99.638	99.63	99.621	99.611	99.601	99.591	99.58	99.568	99.555	99.542	99.527	99.511	99.494	99.476	99.455	99.431	99.405	99.374	99.336	99.29	99.231	99.153	99.042	98.862	98.429	96.229	83.486	70.615	67.644	66.187	64.47	61.393	56.708	52.602	44.828	10.366	3.4948	1.2947	0.43802	0.1462	0.049989	0.017789	0.0067049	0.0027376
99.682	99.675	99.669	99.662	99.654	99.647	99.639	99.63	99.621	99.612	99.602	99.591	99.58	99.568	99.556	99.542	99.528	99.512	99.494	99.475	99.454	99.429	99.401	99.366	99.321	99.263	99.178	99.04	98.745	97.891	95.203	89.499	83.332	77.102	71.418	68.443	66.936	65.528	62.875	45.797	12.112	7.4503	3.6352	1.3601	0.45559	0.15048	0.050999	0.018015	0.0067441	0.0027348
99.681	99.675	99.668	99.661	99.654	99.646	99.638	99.63	99.621	99.611	99.601	99.591	99.58	99.568	99.555	99.542	99.527	99.511	99.494	99.476	99.455	99.431	99.405	99.374	99.336	99.29	99.231	99.154	99.044	98.87	98.512	97.498	94.407	88.347	82.058	75.647	70.499	67.812	65.336	47.81	6.5157	1.7045	0.45966	0.13046	0.04021	0.013587	0.0050902	0.00214	0.001023	0.00055758
99.681	99.675	99.668	99.661	99.654	99.646	99.638	99.63	99.621	99.611	99.601	99.591	99.58	99.568	99.555	99.542	99.527	99.511	99.494	99.476	99.455	99.431	99.405	99.374	99.336	99.29	99.231	99.153	99.044	98.868	98.502	97.344	92.19	77.505	68.857	66.647	65.566	64.177	61.188	47.809	12.728	7.324	3.57	1.341	0.451	0.14936	0.050691	0.017912	0.0067028	0.0027156
99.681	99.675	99.668	99.661	99.654	99.646	99.638	99.63	99.621	99.611	99.601	99.591	99.58	99.568	99.555	99.542	99.527	99.511	99.494	99.476	99.455	99.431	99.405	99.374	99.336	99.29	99.231	99.154	99.044	98.87	98.507	97.399	93.158	81.73	71.992	68.49	67.078	66.148	65.18	63.394	52.391	12.576	7.6219	4.1282	1.6982	0.60421	0.20713	0.071658	0.02557	0.0095627
99.681	99.675	99.668	99.661	99.654	99.646	99.638	99.63	99.621	99.611	99.601	99.591	99.58	99.568	99.555	99.542	99.527	99.511	99.494	99.475	99.455	99.431	99.405	99.373	99.336	99.29	99.23	99.148	99.019	98.739	97.835	94.516	86.619	77.761	71.513	68.44	66.932	65.73	63.89	47.254	13.093	10.395	7.543	4.1064	1.6889	0.60045	0.2056	0.070995	0.025259	0.0094035
99.681	99.675	99.668	99.661	99.654	99.646	99.638	99.63	99.621	99.611	99.601	99.591	99.58	99.568	99.555	99.542	99.527	99.511	99.494	99.476	99.455	99.431	99.405	99.374	99.336	99.29	99.231	99.154	99.044	98.87	98.512	97.498	94.407	88.347	82.059	75.649	70.506	67.833	65.514	56.336	7.9314	1.7143	0.45977	0.13046	0.040211	0.013587	0.0050905	0.0021403	0.0010232	0.00055774
99.681	99.674	99.668	99.661	99.653	99.646	99.638	99.629	99.62	99.611	99.601	99.59	99.579	99.567	99.554	99.541	99.526	99.511	99.493	99.475	99.454	99.431	99.404	99.373	99.335	99.289	99.23	99.152	99.043	98.868	98.493	97.202	90.796	76.134	69.726	67.888	66.837	65.803	63.933	50.616	13.984	10.434	7.5544	4.1122	1.6913	0.60132	0.20592	0.071119	0.025314	0.0094319
99.681	99.675	99.668	99.661	99.654	99.646	99.638	99.63	99.621	99.611	99.601	99.591	99.58	99.568	99.555	99.542	99.527	99.511	99.494	99.476	99.455	99.431	99.405	99.374	99.336	99.29	99.231	99.154	99.044	98.87	98.512	97.498	94.407	88.347	82.059	75.649	70.505	67.832	65.513	56.337	7.9318	1.7143	0.45977	0.13046	0.04021	0.013587	0.0050905	0.0021402	0.0010232	0.00055773
99.682	99.675	99.669	99.662	99.654	99.647	99.639	99.63	99.621	99.612	99.602	99.591	99.58	99.568	99.556	99.542	99.528	99.512	99.495	99.476	99.456	99.432	99.406	99.374	99.337	99.291	99.232	99.154	99.043	98.862	98.438	96.597	86.541	72.705	68.586	66.203	62.016	55.387	50.691	48.61	46.493	22.402	3.8636	1.3126	0.44126	0.14714	0.050378	0.018	0.0068355	0.002825
99.563	99.554	99.545	99.535	99.525	99.515	99.504	99.492	99.48	99.467	99.453	99.439	99.424	99.407	99.39	99.372	99.352	99.33	99.307	99.281	99.253	99.221	99.184	99.141	99.089	99.026	98.944	98.831	98.653	98.267	97.012	92.289	80.645	67.884	59.889	55.576	50.574	40.992	32.594	28.234	19.871	5.9037	0.88888	0.12662	0.02233	0.0058255	0.0022918	0.0011734	0.00069105	0.00044244
99.681	99.675	99.668	99.661	99.654	99.646	99.638	99.63	99.621	99.611	99.601	99.591	99.58	99.568	99.555	99.542	99.527	99.511	99.494	99.475	99.455	99.431	99.405	99.373	99.336	99.29	99.231	99.152	99.042	98.866	98.505	97.485	94.382	88.295	81.936	75.318	69.536	65.086	59.41	32.017	4.3622	1.2102	0.34633	0.10381	0.033397	0.011671	0.0045015	0.0019465	0.00095757	0.0005367
99.681	99.675	99.668	99.661	99.654	99.646	99.638	99.63	99.621	99.611	99.601	99.591	99.58	99.568	99.555	99.542	99.527	99.511	99.494	99.476	99.455	99.431	99.405	99.374	99.336	99.29	99.23	99.149	99.02	98.741	97.838	94.521	86.627	77.776	71.542	68.496	67.046	65.972	64.498	60.614	26.17	10.649	7.557	4.1115	1.6912	0.60135	0.20597	0.071161	0.025343	0.0094502
99.563	99.554	99.545	99.535	99.525	99.515	99.504	99.492	99.48	99.467	99.453	99.439	99.424	99.407	99.39	99.372	99.352	99.33	99.307	99.281	99.252	99.22	99.184	99.141	99.089	99.025	98.943	98.83	98.652	98.265	97.008	92.284	80.638	67.88	59.936	55.963	52.623	46.294	37.061	30.487	21.634	6.6195	0.97332	0.13423	0.023072	0.0059212	0.0023117	0.0011799	0.00069401	0.00044412
99.682	99.675	99.669	99.662	99.654	99.647	99.639	99.63	99.621	99.612	99.602	99.591	99.58	99.568	99.556	99.542	99.528	99.512	99.495	99.476	99.456	99.432	99.406	99.374	99.337	99.291	99.232	99.153	99.043	98.867	98.501	97.389	93.141	81.703	71.908	68.208	66.136	63.133	53.216	15.073	7.5617	3.3409	1.1465	0.36377	0.11639	0.038672	0.013535	0.0050504	0.0020508	0.00092879
99.681	99.675	99.668	99.661	99.654	99.646	99.638	99.63	99.621	99.611	99.601	99.591	99.58	99.568	99.555	99.542	99.527	99.511	99.494	99.476	99.455	99.431	99.405	99.374	99.336	99.29	99.23	99.149	99.02	98.74	97.827	94.387	85.905	76.633	70.931	68.339	67.059	66.153	65.219	63.615	58.12	14.295	3.8168	1.3923	0.46499	0.15366	0.052258	0.018595	0.0070517	0.002917
99.681	99.675	99.668	99.661	99.654	99.646	99.638	99.63	99.621	99.611	99.601	99.591	99.58	99.568	99.555	99.542	99.527	99.511	99.494	99.475	99.455	99.431	99.405	99.373	99.336	99.29	99.23	99.149	99.02	98.743	97.872	94.904	88.937	84.096	80.318	74.216	68.731	66.093	63.915	58.488	21.449	10.572	7.5504	4.1074	1.6892	0.60058	0.20569	0.071056	0.025304	0.0094375
99.681	99.675	99.668	99.661	99.654	99.646	99.638	99.63	99.621	99.611	99.601	99.591	99.58	99.568	99.555	99.542	99.527	99.511	99.494	99.475	99.455	99.431	99.405	99.373	99.336	99.29	99.23	99.149	99.02	98.743	97.872	94.904	88.937	84.096	80.318	74.216	68.731	66.093	63.917	58.517	21.84	11.523	9.7694	7.2043	4.0422	1.7305	0.63936	0.22549	0.079798	0.028974
99.681	99.675	99.668	99.661	99.654	99.646	99.638	99.63	99.621	99.611	99.601	99.591	99.58	99.568	99.555	99.542	99.527	99.511	99.494	99.475	99.455	99.431	99.405	99.373	99.336	99.29	99.23	99.148	99.019	98.739	97.835	94.516	86.619	77.761	71.513	68.44	66.932	65.731	63.989	57.853	17.134	10.455	7.5443	4.1065	1.689	0.60049	0.20563	0.071011	0.02527	0.0094117
[truncated: 11 more columns]

## Sheet: 53,1.5
99.654	99.647	99.64	99.632	99.624	99.616	99.607	99.598	99.589	99.578	99.568	99.556	99.544	99.532	99.518	99.504	99.488	99.471	99.453	99.433	99.411	99.387	99.359	99.326	99.288	99.24	99.181	99.103	98.996	98.834	98.53	97.744	95.293	89.491	82.469	75.607	69.211	65.633	63.315	56.793	13.662	2.6664	0.71497	0.19945	0.059886	0.019623	0.0070938	0.0028574	0.0013019	0.0006756
99.683	99.676	99.67	99.663	99.656	99.648	99.64	99.632	99.623	99.614	99.604	99.594	99.583	99.571	99.559	99.545	99.531	99.516	99.499	99.481	99.461	99.438	99.412	99.383	99.347	99.304	99.249	99.178	99.08	98.932	98.651	97.891	95.081	85.806	74.135	69.207	67.429	66.423	65.525	64.18	60.468	24.502	5.0005	1.8887	0.64127	0.21138	0.071187	0.024929	0.0092238	0.0036736
99.683	99.676	99.67	99.663	99.656	99.648	99.64	99.632	99.623	99.614	99.604	99.594	99.583	99.571	99.559	99.545	99.531	99.516	99.499	99.481	99.461	99.438	99.412	99.383	99.347	99.304	99.249	99.178	99.08	98.929	98.623	97.46	89.956	74.412	69.926	68.905	68.282	67.618	66.684	64.707	48.508	4.1268	0.76059	0.19947	0.059296	0.019603	0.0072343	0.0030015	0.0014151	0.00075846
99.683	99.676	99.67	99.663	99.656	99.648	99.64	99.632	99.623	99.614	99.604	99.594	99.583	99.571	99.558	99.545	99.531	99.516	99.499	99.481	99.461	99.438	99.412	99.383	99.347	99.304	99.249	99.174	99.06	98.808	97.769	91.856	78.163	71.731	69.507	68.219	67.24	66.379	65.438	63.293	29.661	8.9349	4.992	2.1284	0.76716	0.26371	0.09171	0.032892	0.012328	0.0048899
99.725	99.72	99.714	99.708	99.702	99.696	99.689	99.682	99.674	99.666	99.657	99.648	99.639	99.629	99.618	99.607	99.594	99.581	99.566	99.551	99.533	99.514	99.492	99.466	99.435	99.398	99.35	99.289	99.203	99.074	98.825	98.057	94.074	80.977	71.648	57.318	47.98	46.06	45.128	44.379	43.509	36.01	10.406	4.9398	2.0955	0.74142	0.24948	0.084674	0.029675	0.010871
99.683	99.676	99.67	99.663	99.656	99.648	99.64	99.632	99.623	99.614	99.604	99.594	99.583	99.571	99.558	99.545	99.531	99.516	99.499	99.481	99.461	99.438	99.412	99.383	99.347	99.304	99.249	99.178	99.08	98.931	98.643	97.803	94.243	82.907	73.231	70.038	68.613	67.203	64.533	59.278	50.676	12.482	2.8605	0.89084	0.27714	0.089525	0.030685	0.011296	0.0045549	0.0020532
99.725	99.72	99.714	99.708	99.702	99.696	99.689	99.682	99.674	99.666	99.657	99.648	99.639	99.629	99.618	99.607	99.594	99.581	99.566	99.551	99.533	99.514	99.491	99.466	99.435	99.397	99.35	99.288	99.202	99.072	98.827	98.163	95.684	87.249	76.046	63.732	49.29	46.176	45.172	44.449	43.773	41.059	14.937	5.0389	2.1031	0.74427	0.25069	0.085214	0.029937	0.01101
99.683	99.676	99.67	99.663	99.656	99.648	99.64	99.632	99.623	99.614	99.604	99.594	99.583	99.571	99.559	99.545	99.531	99.516	99.499	99.481	99.461	99.438	99.412	99.383	99.347	99.304	99.249	99.178	99.08	98.931	98.647	97.801	93.5	78.146	69.059	66.965	66.057	65.403	64.752	63.64	60.483	29.006	1.8419	0.49095	0.15607	0.051756	0.018055	0.0066914	0.0026865	0.001196
99.683	99.676	99.67	99.663	99.656	99.648	99.64	99.632	99.623	99.614	99.604	99.594	99.583	99.571	99.559	99.545	99.531	99.516	99.499	99.481	99.461	99.438	99.412	99.383	99.347	99.304	99.249	99.178	99.08	98.931	98.65	97.886	94.998	84.893	72.386	67.592	65.412	61.987	55.506	50.383	48.387	46.338	22.845	5.8759	2.3577	0.83729	0.28385	0.097057	0.034258	0.012641
99.682	99.676	99.669	99.662	99.655	99.648	99.64	99.631	99.623	99.613	99.603	99.593	99.582	99.57	99.558	99.545	99.53	99.515	99.498	99.48	99.46	99.437	99.411	99.381	99.346	99.302	99.247	99.173	99.062	98.849	98.233	95.955	89.382	80.224	72.95	68.921	66.845	64.855	61.335	54.851	29.623	12.209	8.8362	5.1906	2.2618	0.82081	0.28163	0.096832	0.03424	0.012636
99.682	99.675	99.669	99.662	99.655	99.647	99.639	99.631	99.622	99.613	99.603	99.592	99.581	99.57	99.557	99.544	99.53	99.514	99.497	99.479	99.459	99.436	99.411	99.381	99.345	99.302	99.247	99.175	99.076	98.925	98.642	97.883	95.193	86.722	75.12	69.233	66.412	63.018	57.38	51.195	31.987	12.093	8.5593	5.0713	2.2297	0.81407	0.28003	0.096257	0.033943	0.012454
99.683	99.676	99.67	99.663	99.656	99.648	99.64	99.632	99.623	99.614	99.604	99.594	99.583	99.571	99.558	99.545	99.531	99.516	99.499	99.481	99.461	99.438	99.412	99.383	99.347	99.304	99.249	99.177	99.078	98.926	98.614	97.371	89.006	72.853	68.222	66.616	65.085	62.54	58.207	53.707	49.222	17.977	4.5662	1.7452	0.59975	0.19981	0.067766	0.023818	0.00882	0.0035087
99.683	99.677	99.67	99.663	99.656	99.649	99.641	99.632	99.624	99.614	99.605	99.594	99.583	99.572	99.559	99.546	99.532	99.516	99.499	99.481	99.46	99.436	99.409	99.376	99.335	99.281	99.206	99.089	98.862	98.26	96.333	91.462	85.142	79.102	72.904	69.12	67.342	66.016	63.973	56.239	15.856	8.6433	4.6236	1.8365	0.62601	0.2063	0.069316	0.024174	0.0088901	0.0035126
99.683	99.676	99.67	99.663	99.656	99.648	99.64	99.632	99.623	99.614	99.604	99.594	99.583	99.571	99.558	99.545	99.531	99.516	99.499	99.481	99.461	99.438	99.412	99.383	99.347	99.304	99.249	99.178	99.08	98.931	98.653	97.933	95.687	90.371	83.937	77.648	71.784	68.489	66.273	59.041	11.06	2.4922	0.66877	0.1858	0.055796	0.018339	0.006669	0.0027104	0.001249	0.0006562
99.683	99.676	99.67	99.663	99.656	99.648	99.64	99.632	99.623	99.614	99.604	99.594	99.583	99.571	99.559	99.545	99.531	99.516	99.499	99.481	99.461	99.438	99.412	99.383	99.347	99.304	99.249	99.178	99.079	98.93	98.648	97.867	94.648	82.377	70.379	67.089	65.885	64.702	62.41	55.476	17.957	8.5297	4.5363	1.8078	0.61889	0.2046	0.068867	0.024032	0.0088361	0.0034885
99.683	99.676	99.67	99.663	99.656	99.648	99.64	99.632	99.623	99.614	99.604	99.594	99.583	99.571	99.559	99.545	99.531	99.516	99.499	99.481	99.461	99.438	99.412	99.383	99.347	99.304	99.249	99.178	99.08	98.931	98.651	97.89	95.081	85.806	74.135	69.206	67.427	66.419	65.513	64.134	59.227	18.518	8.6581	5.0796	2.2348	0.81666	0.28122	0.096816	0.03422	0.012599
99.683	99.676	99.67	99.663	99.656	99.648	99.64	99.632	99.623	99.614	99.604	99.594	99.583	99.571	99.558	99.545	99.531	99.516	99.499	99.481	99.461	99.438	99.412	99.382	99.347	99.304	99.248	99.175	99.065	98.852	98.24	95.969	89.413	80.286	73.061	69.134	67.323	66.112	64.624	58.144	16.12	11.043	8.4828	5.0502	2.2225	0.81166	0.27921	0.095965	0.03383	0.012405
99.683	99.676	99.67	99.663	99.656	99.648	99.64	99.632	99.623	99.614	99.604	99.594	99.583	99.571	99.559	99.545	99.531	99.516	99.499	99.481	99.461	99.438	99.412	99.383	99.347	99.304	99.249	99.178	99.08	98.931	98.653	97.933	95.687	90.371	83.938	77.65	71.789	68.503	66.351	61.801	16.728	2.5367	0.66913	0.18581	0.055798	0.01834	0.0066695	0.0027107	0.0012492	0.00065638
99.682	99.676	99.669	99.662	99.655	99.648	99.64	99.631	99.623	99.613	99.603	99.593	99.582	99.57	99.558	99.545	99.53	99.515	99.498	99.48	99.46	99.437	99.412	99.382	99.346	99.303	99.248	99.177	99.079	98.929	98.644	97.806	93.863	80.311	70.843	68.302	67.139	66.152	64.723	58.877	18.601	11.128	8.4969	5.0573	2.2256	0.81281	0.27962	0.096126	0.033899	0.012439
99.683	99.676	99.67	99.663	99.656	99.648	99.64	99.632	99.623	99.614	99.604	99.594	99.583	99.571	99.559	99.545	99.531	99.516	99.499	99.481	99.461	99.438	99.412	99.383	99.347	99.304	99.249	99.178	99.08	98.931	98.653	97.933	95.687	90.371	83.937	77.65	71.789	68.503	66.351	61.801	16.73	2.5367	0.66913	0.18581	0.055798	0.01834	0.0066694	0.0027106	0.0012492	0.00065636
99.683	99.677	99.67	99.663	99.656	99.649	99.641	99.632	99.624	99.614	99.605	99.594	99.583	99.572	99.559	99.546	99.532	99.516	99.5	99.481	99.461	99.439	99.413	99.383	99.348	99.305	99.25	99.178	99.079	98.927	98.616	97.512	91.083	75.581	69.392	66.996	63.627	57.425	51.762	49.095	47.484	34.743	5.7346	1.7819	0.60483	0.20111	0.068257	0.024067	0.0089695	0.0036068
99.565	99.556	99.547	99.538	99.528	99.518	99.507	99.495	99.483	99.471	99.457	99.443	99.428	99.412	99.395	99.377	99.357	99.336	99.313	99.288	99.26	99.23	99.194	99.153	99.105	99.045	98.969	98.867	98.716	98.424	97.575	94.376	84.808	71.401	61.818	56.743	52.503	44.281	34.561	29.489	23.452	9.4854	1.6164	0.22572	0.036524	0.0083486	0.0029336	0.0014093	0.00080247	0.0005027
99.683	99.676	99.67	99.663	99.656	99.648	99.64	99.632	99.623	99.614	99.604	99.594	99.583	99.571	99.558	99.545	99.531	99.516	99.499	99.481	99.461	99.438	99.412	99.382	99.347	99.303	99.249	99.177	99.078	98.928	98.647	97.922	95.667	90.33	83.843	77.408	71.097	66.479	61.454	47.313	6.9119	1.7362	0.49327	0.14523	0.045691	0.015574	0.0058381	0.0024412	0.001158	0.00062616
99.683	99.676	99.67	99.663	99.656	99.648	99.64	99.632	99.623	99.614	99.604	99.594	99.583	99.571	99.558	99.545	99.531	99.516	99.499	99.481	99.461	99.438	99.412	99.383	99.347	99.304	99.249	99.175	99.065	98.854	98.242	95.973	89.42	80.298	73.085	69.18	67.416	66.307	65.058	62.443	42.444	11.884	8.5088	5.0568	2.2254	0.81284	0.27968	0.096173	0.033931	0.01246
99.565	99.556	99.547	99.538	99.528	99.518	99.507	99.495	99.483	99.471	99.457	99.443	99.428	99.412	99.395	99.377	99.357	99.336	99.313	99.288	99.26	99.229	99.194	99.153	99.104	99.045	98.968	98.867	98.714	98.421	97.572	94.371	84.802	71.395	61.839	56.962	53.81	48.768	39.845	32.255	25.293	10.61	1.7878	0.24156	0.038003	0.00852	0.0029641	0.0014182	0.00080618	0.00050468
99.683	99.677	99.67	99.663	99.656	99.649	99.641	99.632	99.624	99.614	99.605	99.594	99.583	99.572	99.559	99.546	99.532	99.516	99.5	99.481	99.461	99.439	99.413	99.383	99.348	99.304	99.25	99.178	99.079	98.929	98.646	97.882	95.066	85.783	74.077	69.011	66.778	64.296	58.556	23.144	9.0514	4.3806	1.5846	0.50729	0.16108	0.052832	0.018212	0.006664	0.0026367	0.0011542
99.683	99.676	99.67	99.663	99.656	99.648	99.64	99.632	99.623	99.614	99.604	99.594	99.583	99.571	99.559	99.545	99.531	99.516	99.499	99.481	99.461	99.438	99.412	99.383	99.347	99.304	99.249	99.175	99.065	98.853	98.237	95.908	88.937	79.183	72.279	68.928	67.389	66.42	65.537	64.257	61.009	28.806	5.0676	1.8859	0.63948	0.21066	0.070959	0.024897	0.0092583	0.0037241
99.683	99.676	99.67	99.663	99.656	99.648	99.64	99.632	99.623	99.614	99.604	99.594	99.583	99.571	99.558	99.545	99.531	99.516	99.499	99.481	99.461	99.438	99.412	99.383	99.347	99.304	99.249	99.175	99.065	98.855	98.258	96.165	90.881	85.298	81.638	76.32	70.076	66.737	64.695	61.129	35.328	11.603	8.4995	5.052	2.2229	0.81181	0.2793	0.096033	0.033879	0.012442
99.683	99.676	99.67	99.663	99.656	99.648	99.64	99.632	99.623	99.614	99.604	99.594	99.583	99.571	99.558	99.545	99.531	99.516	99.499	99.481	99.461	99.438	99.412	99.383	99.347	99.304	99.249	99.175	99.065	98.855	98.258	96.165	90.881	85.298	81.638	76.32	70.076	66.737	64.696	61.139	35.622	12.313	10.322	8.0563	4.9219	2.2521	0.85719	0.30441	0.1074	0.038625
99.683	99.676	99.67	99.663	99.656	99.648	99.64	99.632	99.623	99.614	99.604	99.594	99.583	99.571	99.558	99.545	99.531	99.516	99.499	99.481	99.461	99.438	99.412	99.382	99.347	99.304	99.248	99.175	99.065	98.853	98.24	95.969	89.413	80.286	73.061	69.134	67.323	66.113	64.647	61.257	28.06	11.256	8.4867	5.0504	2.2226	0.8117	0.27923	0.095983	0.033843	0.012414
[truncated: 11 more columns]

## Sheet: 53,1.6
99.655	99.648	99.641	99.634	99.626	99.618	99.609	99.6	99.591	99.581	99.57	99.559	99.547	99.535	99.522	99.507	99.492	99.476	99.458	99.438	99.417	99.393	99.366	99.335	99.298	99.253	99.198	99.125	99.028	98.885	98.637	98.053	96.264	91.428	84.373	77.618	70.778	66.41	64.012	60.226	25.635	3.8561	1.011	0.27794	0.081635	0.026125	0.0091916	0.0035904	0.0015832	0.00079488
99.684	99.678	99.671	99.665	99.658	99.65	99.642	99.634	99.625	99.616	99.606	99.596	99.585	99.574	99.562	99.549	99.535	99.52	99.503	99.485	99.466	99.444	99.419	99.391	99.357	99.316	99.265	99.199	99.109	98.979	98.751	98.197	96.28	89.254	76.788	70.099	67.807	66.684	65.796	64.669	62.125	41.533	6.6083	2.4777	0.85968	0.28384	0.094787	0.032765	0.011936	0.0046575
99.684	99.678	99.671	99.665	99.658	99.65	99.642	99.634	99.625	99.616	99.606	99.596	99.585	99.574	99.562	99.549	99.535	99.52	99.503	99.485	99.466	99.444	99.419	99.391	99.357	99.316	99.265	99.199	99.109	98.977	98.738	97.999	93.473	77.815	70.525	69.115	68.453	67.822	66.999	65.499	58.441	8.3814	1.132	0.28138	0.081038	0.026054	0.0093309	0.0037466	0.0017083	0.0008867
99.684	99.678	99.671	99.665	99.658	99.65	99.642	99.634	99.625	99.616	99.606	99.596	99.585	99.574	99.562	99.549	99.535	99.52	99.503	99.485	99.466	99.444	99.419	99.391	99.357	99.316	99.264	99.196	99.097	98.906	98.248	94.538	81.748	72.83	69.989	68.542	67.502	66.622	65.741	64.287	47.46	10.42	5.9511	2.7111	1.0054	0.3473	0.12004	0.04261	0.015786	0.0061703
99.727	99.721	99.716	99.71	99.704	99.697	99.69	99.683	99.676	99.668	99.659	99.651	99.641	99.631	99.621	99.609	99.597	99.584	99.57	99.555	99.538	99.519	99.497	99.473	99.443	99.408	99.364	99.306	99.229	99.115	98.915	98.385	95.936	85.003	73.863	62.143	49.243	46.414	45.365	44.586	43.825	40.487	14.736	5.9637	2.696	0.98579	0.33298	0.11222	0.03896	0.014104
99.684	99.678	99.671	99.665	99.658	99.65	99.642	99.634	99.625	99.616	99.606	99.596	99.585	99.574	99.562	99.549	99.535	99.52	99.503	99.485	99.466	99.444	99.419	99.391	99.357	99.316	99.265	99.199	99.109	98.978	98.746	98.151	95.812	86.744	75.047	70.632	68.973	67.673	65.525	61.011	54.201	22.687	3.9678	1.2278	0.3801	0.12129	0.040846	0.014709	0.0057772	0.0025243
99.727	99.721	99.716	99.71	99.704	99.697	99.69	99.683	99.676	99.668	99.659	99.651	99.641	99.631	99.621	99.609	99.597	99.584	99.57	99.555	99.538	99.519	99.497	99.473	99.443	99.408	99.363	99.306	99.228	99.113	98.914	98.43	96.747	90.415	78.801	68.304	51.747	46.63	45.411	44.644	43.98	42.648	23.684	6.2641	2.7079	0.98949	0.33452	0.1129	0.039282	0.01427
99.684	99.678	99.671	99.665	99.658	99.65	99.642	99.634	99.625	99.616	99.606	99.596	99.585	99.574	99.562	99.549	99.535	99.52	99.503	99.485	99.466	99.444	99.419	99.391	99.357	99.316	99.265	99.199	99.109	98.979	98.749	98.159	95.531	83.064	70.413	67.347	66.277	65.581	64.957	64.061	61.822	46.948	3.179	0.67428	0.21092	0.06919	0.02379	0.008653	0.0033961	0.0014696
99.684	99.678	99.671	99.665	99.658	99.65	99.642	99.634	99.625	99.616	99.606	99.596	99.585	99.574	99.562	99.549	99.535	99.52	99.503	99.485	99.466	99.444	99.419	99.391	99.357	99.316	99.265	99.199	99.109	98.978	98.75	98.194	96.244	88.712	75.106	68.458	66.021	63.285	57.512	51.45	48.778	47.341	33.457	7.7148	3.0408	1.1112	0.37805	0.12838	0.044896	0.01637
99.684	99.677	99.671	99.664	99.657	99.65	99.642	99.633	99.625	99.616	99.606	99.596	99.585	99.573	99.561	99.548	99.534	99.519	99.502	99.485	99.465	99.443	99.418	99.39	99.356	99.314	99.263	99.195	99.097	98.926	98.485	96.907	91.72	82.727	74.685	69.769	67.354	65.502	62.583	57.138	40.467	13.85	9.7232	6.1629	2.8844	1.0829	0.37389	0.1279	0.044848	0.016361
99.683	99.677	99.67	99.664	99.657	99.649	99.641	99.633	99.624	99.615	99.605	99.595	99.584	99.573	99.56	99.547	99.533	99.518	99.502	99.484	99.464	99.442	99.417	99.389	99.355	99.314	99.262	99.196	99.105	98.973	98.743	98.186	96.322	89.866	77.964	70.382	67.145	64.189	59.152	52.994	41.008	14.242	9.4085	6.0037	2.8365	1.0725	0.37158	0.12716	0.044497	0.016153
99.684	99.678	99.671	99.665	99.658	99.65	99.642	99.634	99.625	99.616	99.606	99.596	99.585	99.574	99.562	99.549	99.535	99.52	99.503	99.485	99.466	99.444	99.419	99.391	99.357	99.316	99.265	99.198	99.108	98.975	98.731	97.952	92.878	76.144	68.92	67.014	65.57	63.433	59.579	54.849	51.037	29.769	5.939	2.2801	0.80058	0.26739	0.090023	0.03126	0.011405	0.0044469
99.685	99.678	99.672	99.665	99.658	99.651	99.643	99.634	99.626	99.617	99.607	99.597	99.586	99.574	99.562	99.549	99.535	99.52	99.504	99.486	99.465	99.443	99.416	99.385	99.346	99.297	99.229	99.127	98.943	98.498	97.104	93.136	86.855	80.878	74.514	69.912	67.75	66.415	64.724	60.36	24.531	9.7864	5.6402	2.3983	0.83833	0.27695	0.092321	0.031795	0.011518	0.0044606
99.684	99.678	99.671	99.665	99.658	99.65	99.642	99.634	99.625	99.616	99.606	99.596	99.585	99.574	99.562	99.549	99.535	99.52	99.503	99.485	99.466	99.444	99.419	99.391	99.357	99.316	99.265	99.199	99.109	98.979	98.752	98.216	96.577	92.146	85.681	79.492	73.221	69.209	66.953	63.041	21.202	3.5558	0.94793	0.25918	0.076055	0.024396	0.0086277	0.0033977	0.0015146	0.00076985
99.684	99.678	99.671	99.665	99.658	99.65	99.642	99.634	99.625	99.616	99.606	99.596	99.585	99.574	99.562	99.549	99.535	99.52	99.503	99.485	99.466	99.444	99.419	99.391	99.357	99.316	99.265	99.198	99.109	98.978	98.749	98.185	96.086	86.923	72.542	67.629	66.177	65.098	63.274	58.769	28.473	9.7558	5.5309	2.3572	0.82767	0.27442	0.091676	0.031602	0.011448	0.0044305
99.684	99.678	99.671	99.665	99.658	99.65	99.642	99.634	99.625	99.616	99.606	99.596	99.585	99.574	99.562	99.549	99.535	99.52	99.503	99.485	99.466	99.444	99.419	99.391	99.357	99.316	99.265	99.199	99.109	98.979	98.751	98.197	96.28	89.254	76.787	70.098	67.805	66.681	65.788	64.64	61.754	31.242	9.7198	6.0166	2.8428	1.0758	0.3731	0.12787	0.044838	0.016328
99.684	99.678	99.671	99.665	99.658	99.65	99.642	99.634	99.625	99.616	99.606	99.596	99.585	99.574	99.562	99.549	99.535	99.52	99.503	99.485	99.466	99.444	99.419	99.391	99.357	99.316	99.264	99.196	99.099	98.929	98.49	96.918	91.745	82.778	74.779	69.944	67.729	66.45	65.133	61.925	24.282	11.656	9.2738	5.9754	2.8269	1.0693	0.37049	0.12678	0.044354	0.016093
99.684	99.678	99.671	99.665	99.658	99.65	99.642	99.634	99.625	99.616	99.606	99.596	99.585	99.574	99.562	99.549	99.535	99.52	99.503	99.485	99.466	99.444	99.419	99.391	99.357	99.316	99.265	99.199	99.109	98.979	98.752	98.216	96.577	92.146	85.682	79.493	73.225	69.219	66.997	63.907	33.985	3.7307	0.94919	0.25921	0.076057	0.024397	0.0086281	0.0033981	0.0015149	0.00077003
99.684	99.677	99.671	99.664	99.657	99.65	99.642	99.633	99.625	99.616	99.606	99.596	99.585	99.573	99.561	99.548	99.534	99.519	99.502	99.485	99.465	99.443	99.418	99.39	99.356	99.315	99.264	99.197	99.108	98.977	98.747	98.157	95.673	84.793	72.399	68.774	67.429	66.445	65.246	62.015	29.093	11.86	9.2922	5.9839	2.8308	1.0708	0.37104	0.12699	0.044439	0.016133
99.684	99.678	99.671	99.665	99.658	99.65	99.642	99.634	99.625	99.616	99.606	99.596	99.585	99.574	99.562	99.549	99.535	99.52	99.503	99.485	99.466	99.444	99.419	99.391	99.357	99.316	99.265	99.199	99.109	98.979	98.752	98.216	96.577	92.146	85.682	79.493	73.225	69.219	66.996	63.907	33.987	3.7308	0.94919	0.25921	0.076057	0.024397	0.0086281	0.003398	0.0015148	0.00077001
99.685	99.678	99.672	99.665	99.658	99.651	99.643	99.634	99.626	99.617	99.607	99.597	99.586	99.574	99.562	99.549	99.535	99.52	99.504	99.486	99.467	99.445	99.42	99.391	99.358	99.317	99.266	99.199	99.109	98.976	98.731	98.005	94.045	79.389	70.359	67.645	64.835	59.38	53.031	49.638	48.001	42.217	9.2822	2.3629	0.80858	0.26923	0.090648	0.031555	0.011576	0.0045568
99.567	99.558	99.55	99.54	99.531	99.52	99.51	99.498	99.486	99.474	99.46	99.446	99.432	99.416	99.399	99.381	99.362	99.341	99.319	99.295	99.268	99.238	99.204	99.164	99.118	99.062	98.991	98.897	98.764	98.529	97.923	95.724	88.258	75.007	63.998	57.898	53.913	47.156	36.881	30.614	25.866	13.619	2.775	0.39088	0.059435	0.012132	0.0037895	0.0016928	0.00092871	0.00056925
99.684	99.678	99.671	99.665	99.658	99.65	99.642	99.634	99.625	99.616	99.606	99.596	99.585	99.574	99.562	99.549	99.535	99.52	99.503	99.485	99.466	99.444	99.419	99.39	99.357	99.316	99.264	99.198	99.107	98.976	98.747	98.207	96.56	92.112	85.608	79.31	72.716	67.72	63.074	54.786	12.176	2.4326	0.68512	0.19894	0.061383	0.020474	0.0074757	0.0030315	0.0013914	0.0007283
99.684	99.678	99.671	99.665	99.658	99.65	99.642	99.634	99.625	99.616	99.606	99.596	99.585	99.574	99.562	99.549	99.535	99.52	99.503	99.485	99.466	99.444	99.419	99.391	99.357	99.316	99.264	99.197	99.1	98.93	98.492	96.921	91.751	82.789	74.799	69.983	67.806	66.609	65.478	63.487	53.993	14.314	9.3307	5.984	2.8306	1.0708	0.37111	0.12704	0.044477	0.016157
99.567	99.558	99.55	99.54	99.531	99.52	99.51	99.498	99.486	99.474	99.46	99.446	99.432	99.416	99.399	99.381	99.362	99.341	99.319	99.295	99.268	99.238	99.204	99.164	99.118	99.061	98.99	98.897	98.762	98.527	97.92	95.72	88.252	75.001	64.006	58.024	54.743	50.647	42.618	34.054	27.811	15.108	3.0942	0.42219	0.06229	0.012438	0.003837	0.0017049	0.00093337	0.00057159
99.685	99.678	99.672	99.665	99.658	99.651	99.643	99.634	99.626	99.617	99.607	99.597	99.586	99.574	99.562	99.549	99.535	99.52	99.504	99.486	99.467	99.445	99.42	99.391	99.358	99.317	99.265	99.199	99.109	98.977	98.747	98.189	96.267	89.234	76.746	69.96	67.345	65.162	61.027	36.423	10.675	5.505	2.1181	0.68992	0.2182	0.070858	0.024077	0.0086486	0.0033469	0.0014249
99.684	99.678	99.671	99.665	99.658	99.65	99.642	99.634	99.625	99.616	99.606	99.596	99.585	99.574	99.562	99.549	99.535	99.52	99.503	99.485	99.466	99.444	99.419	99.391	99.357	99.316	99.264	99.197	99.1	98.93	98.49	96.889	91.451	81.803	73.833	69.615	67.738	66.675	65.803	64.716	62.403	45.76	6.8632	2.4762	0.85743	0.28287	0.094455	0.032693	0.011958	0.0047056
99.684	99.678	99.671	99.665	99.658	99.65	99.642	99.634	99.625	99.616	99.606	99.596	99.585	99.574	99.562	99.549	99.535	99.52	99.503	99.485	99.466	99.444	99.419	99.391	99.357	99.316	99.264	99.197	99.1	98.93	98.5	97.02	92.645	86.608	82.674	78.138	71.619	67.44	65.306	62.56	48.859	13.336	9.3136	5.9784	2.8275	1.0695	0.3706	0.12686	0.044408	0.016133
99.684	99.678	99.671	99.665	99.658	99.65	99.642	99.634	99.625	99.616	99.606	99.596	99.585	99.574	99.562	99.549	99.535	99.52	99.503	99.485	99.466	99.444	99.419	99.391	99.357	99.316	99.264	99.197	99.1	98.93	98.5	97.02	92.645	86.608	82.674	78.138	71.619	67.441	65.306	62.565	49.005	13.885	10.786	8.7716	5.7775	2.8387	1.1192	0.40103	0.14132	0.050543
99.684	99.678	99.671	99.665	99.658	99.65	99.642	99.634	99.625	99.616	99.606	99.596	99.585	99.574	99.562	99.549	99.535	99.52	99.503	99.485	99.466	99.444	99.419	99.391	99.357	99.316	99.264	99.196	99.099	98.929	98.49	96.918	91.745	82.778	74.779	69.944	67.729	66.45	65.14	62.724	43.748	12.36	9.2849	5.9758	2.827	1.0693	0.37052	0.1268	0.044368	0.016102
[truncated: 11 more columns]
