# Supplementary material for: Trainable High Resolution Melt Curve Machine Learning Classifier for Large-Scale Reliable Genotyping of Sequence Variants
Source: PLoS One. 2014 Oct 2;9(10):e109094. doi: 10.1371/journal.pone.0109094 (PMC4183555; doi:10.1371/journal.pone.0109094)
Supplement: Dataset S5 — DNA sequences of amplicons and simulated melt curves from primer pair no. 5 showing in Table 2 . (XLSX) [file pone.0109094.s005.xlsx]

## Sheet: Seq
Temp	65	65.5	66	66.5	67	67.5	68	68.5	69	69.5	70	70.5	71	71.5	72	72.5	73	73.5	74	74.5	75	75.5	76	76.5	77	77.5	78	78.5	79	79.5	80	80.5	81	81.5	82	82.5	83	83.5	84	84.5	85	85.5	86	86.5	87	87.5	88	88.5	89
1	CTTTCTTCAGGTTCGGGAAATTGCAAAAGAAGTAGCAGATGATTTAGTCATTGCTTATGGCGCAGAGATATACTATACTCTGGATGCTCTAGAAAAGCTAGAAAAAAAAGAAATTCCTACCCTTAATGATAGTCGTTATGCCTTGATTGAGTTTAGCATGCATACTTCCTATCGTCAGATTCATACGGGATTGAGCAATATTTTGATGTTGGGAATCACGCCAGTAATTGCTCATATTGAACGTTATGATGCTTTAGAGAATAACGAAAAACGTGTTCGTGAACTGATTGATATGGGGTGCTATACTCAGATAAATAGTTATCATGTTTCAAAACCTAAGTTCTTTGGTGAAAAATATAAATTCATGAAAAAGAGAGCTCGGTATTTTTTGGAACGTGA…
14	CTTTCTTCAGGTTCGGGAAATTGCAAAAGAAGTAGCAGATGATTTAGTCATTGCTTATGGCGCAGAGATATACTATACTCTGGATGCTCTAGAAAAGCTAGAAAAAAAAGAAATTCCTACCCTTAATGATAGTCGTTATGCCTTGATTGAGTTTAGCATGCATACTTCCTATCGTCAGATTCATACGGGATTGAGCAATATTTTGATGTTGGGAATCACGCCAGTAATTGCTCATATTGAACGTTATGATGCTTTAGAGAATAACGAAAAACATGTTCGTGAACTGATTGATATGGGGTGCTATACTCAGATAAATAGTTATCATGTTTCAAAACCTAAGTTCTTTGGTGAAAAATATAAATTCATGAAAAAGAGAGCTCGGTATTTTTTGGAACGTGA…
15a	CTTTCTTCAGGTTCGGGAAATAGCTAAGGAAGTGGCGAGTGACTTGGTCATTGCTTACGGGGCTGAAATTTACTACACACCAGATGTTCTGGATAAGCTAGAAAAAAAGCGGATTCCGACCCTCAATGATAGTCGTTATGCCTTGATAGAGTTTAGTATGAACACTCCTTATCGCGATATTCATAGCGCCTTGAGCAAGATCTTGATGTTGGGAATTACTCCAGTCATTGCCCACATTGAGCGCTATGATGCTCTTGAAAATAATGAAAAACGCGTTCGAGAATTGATCGATATGGGCTGTTACACGCAAGTAAATAGTTCACATGTCCTCAAATCCAAACTTTTTGGCGAACGTTATAAATTCATGAAAAAAAGAGCTCAGTATTTTTTAGAGCAGGA…
15b	CTTTCTTCAGGTTCGGGAAATAGCTAAGGAAGTGGCGAGTGACTTGGTCATTGCTTACGGAGCTGAAATTTACTACACACCAGATGTTCTGGATAAGCTGGAAAAAAAGCGGATTCCGACCCTCAATGATAGTCGTTATGCCTTGATAGAGTTTAGTATGAACACTCCTTATCGCGATATTCATAGCGCCTTGAGCAAGATCTTGATGTTGGGAATTACTCCAGTCATTGCCCACATTGAGCGCTATGATGCTCTTGAAAATAATGAAAAACGCGTTCGAGAACTGATCGATATGGGCTGTTACACGCAAGTAAATAGTTCACATGTCCTCAAACCCAAACTTTTTGGCGAACGTTATAAATTCATGAAAAAAAGAGCTCAGTATTTTTTGGAACGTGA…
15c	CTTTCTTCAGGTTCGGGAAATAGCTAAGGAAGTGGCGAGTGACTTGGTCATTGCTTACGGAGCTGAAATTTACTACACACCAGATGTTCTGGATAAGCTGGAAAAAAGGCGGATTCCGACCCTCAATGATAGTCGTTATGCCTTGATAGAGTTTAGTATGAACACTCCTTATCGCGATATTCATAGCGCCTTGAGCAAGATCTTGATGTTGGGAATTACTCCAGTCATTGCCCACATTGAGCGCTATGATGCTCTTGAAAATAATGAAAAACGCGTTCGAGAACTGATCGATATGGGCTGTTACACGCAAGTAAATAGTTCACATGTCCTCAAACCCAAACTTTTTGGCGAACGTTATAAATTCATGAAAAAAAGAGCTCAGTATTTTTTGGAACGTGA…
15f	CTTTCTTCAGGTTCGGGAAATAGCTAAGGAAGTGGCGAGTGACTTAGTCATTGCTTACGGGGCTGAAATTTACTACACACCAGATGTTCTGGATAAGCTGGGAAAAAAGCGGATTCCGACCCTCAATGATAGTCGTTATGCCTTGATAGAGTTTAGTATGAACACTCCTTATCGCGATATTCATAGCGCCTTGAACAAGATCTTGATGTTGGGAATTACTCCAGTCATTGCCCACATTGAGCGCTATGATGCTCTTGAAAATAATGAAAAACGCGTTCGAGAATTGATCGATATGGGCTGTTACACGCAAGTAAATAGTTCACATGTCCTCAAATCCAAACTTTTTGGCGAACGTTATAAATTCATGAAAAAAAGAGCTCAGTATTTTTTAGAGCAGGA…
16a	CTTTCTTCAGGTTCGGGAAATTGCAAAAGAAGTAGCAGATGATTTAGTCATTGCTTATGGCGCAGAGATATACTATACTCTGGATGCTCTAGAAAAGCTAGAAAAAAAAGAAATTCCTACCCTTAATGATAGTCGTTATGCTTTGATTGAGTTTAGCATGCATACTTCCTATCGTGAGATTCATACGGGATTGAGCAATATTTTGATGTTGGGAATCACGCCAGTAATTGCTCATATTGAACGTTATGATGCTTTAGAGAATAATGAAAAACGTGTTTGTGAACTGATTGATATGGGGTGCTATACTCAGATAAATAGTTATCATGTTTTAAAACCTAAGTTCTTTGGTGAAAAATATAAATTCATGAAAAAGAGAGCTCGGTATTTTTTGGAACGTGA…
16f	CTTTCTTCAGGTTCGGGAAATTGCAAAAGAAGTAGCAGATGATTTAGTCATTGCTTATGGCGCAGAGATATACTATACTCTGGATGCTCTAGAAAAGCTAGAAAAAAAAGAAATTCCTACCCTTAATGATAGTCGTTATGCCTTGATTGAGTTTAGCATGCATACTTCCTATCGTCAGATTCATACGGGATTGAGCAATATTTTGATGTTGGGAATCACGCCAGTAATTGCTCATATTGAACGTTATAATGCTTTAGAGAATAACGAAAAACGTGTTCGTGAACTGATTGATATGGGGTGCTATACTCAGATAAATAGTTATCATGTTTCAAAACCTAAGTTCTTTGGTGAAAAATATAAATTCATGAAAAAGAGAGCTCGGTATTTTTTGGAACGTGA…
18b	CTTTCTTCAGGTTCGGGAAATTGCAAAAGAAGTAGCAGATGATTTAGTCATTGCTTATGGCGCAGAGATATACTATACTATGGATGCTCTAGAAAAGCTAGAAAAAAAAGAAATTCCTACCCTTAATGATAGTCGTTATGCTTTGATTGAGTTTAGCATGCATACTTCCTATCGTCAGATTCATACGGGATTGAGCAATATTTTGATGTTGGGAATCACGCCAGTAATTGCTCATATTGAACGTTATGATGCTTTAGAGAATAACGAAAAACGTGTTCGTGAACTGATTGATATGGGGTGCTATACTCAGATAAATAGTTATCATGTTTCAAAACCTAAGTTCTTTGGTGAAAAATATAAATTCATGAAAAAGAGAGCTCGGTATTTTTTGGAACGTGA…
18c	CTTTCTTCAGGTTCGGGAAATTGCAAAAGAAGTAGCAGATGATTTAGTCATTGCTTATGGCGCAGAGATATACTATACTATGGATGCTCTAGAAAAGCTAGAAAAAAAAGAAATTCCTACCCTTAATGATAGTCGTTATGCTTTGATTGAGTTTAGCATGCATACTTCCTATCGTCAGATTCATACGGGATTGAGCAATATTTTGATGTTGGGAATCACGCCAGTAATTGCTCATATTGAACGTTATGATGCTTTAGAGAATAACGAAAAACGTGTTCGTGAACTGATTGATATGGGGTGCTATACTCAGATAAATAGTTATCATGTTTCAAAACCTAAGTTCTTTGGTGAAAAATATAAATTCATGAAAAAGAGAGCTCGGTATTTTTTGGAACGTGA…
19b	CTTTCTTCAGGTTCGGGAAATTGCAAAAGAAGTAGCAGATGATTTAGTCATTGCTTATGGCGCAGAGATATACTATACTCTGGATGCTCTAGAAAAGCTAGAAAAAAAAGAAATTCCTACCCTTAATGATAGTCGTTATGCTTTGATTGAGTTTAGCATGCATACTTCCTATCGTCAGATTCATACGGGATTGAGCAATATTTTGATGTTGGGAATCACACCAGTAATTGCTCATATTGAACGGTATGATGCTTTAGAGAATAACGAAAAACGTGTTCGTGAACTGATTGATATGGGCTGTTACACGCAAGTAAATAGTTCACATGTCCTCAAACCCAAACTTTTTGGCGAACGTTATAAATTCATGAAAAAAAGAGCTCAGTATTTTTTGGAACGTGA…
19c	CTTTCTTCAGGTTCGGGAAATAGCTAAGGAAGTGGCGAGTGACTTAGTCATTGCTTACGGAGCTGAAATTTACTACACACCAGATGTTCTGGATAAGCTGGGAAAAAAGCGGATTCCGACCCTCAATGATAGTCGTTATGCCTTGATAGAGTTTAGTATGAACACTCTTTATCGCGATATTCATAACGCCTTGAGCAAGATCTTGATGTTGGGAATTACTCCAGTCATTGCCCACATCGAACGCTATGATGCTCTTGAAAATAATGAAAAACGCGTTCGGGAACTGATCGATATGGGCTGTTACACGCAAGTAAATAGTTCACATGTCCTCAAACCCAAACTTTTTGGCGAACGTTATAAATTCATGAAAAAAAGAGCTCAGTATTTTTTAGAGAAGGA…
19f	CTTTCTTCAGGTTCGGGAAATTGCAAAAGAAGTGGCAGATGATTTAGTCATTGCTTATGGCGCAGAGATATACTATACTCTGGATGCTCTAGAAAAGCTAGAAAAAAAAGAAATTCCTACCCTTAATGATAGTCGTTATGCCTTGATTGAGTTTAGCATGCATACTTCCTATCGTCAGATTCATACGGGATTGAGCAATATTTTGATGTTGGGAATCACGCCAGTAATTGCTCATATTGAACGTTATGATGCTTTAGAGAATAACGAAAAACGTGTTCGTGAACTGATTGATATGGGGTGCTATACTCAGATAAATAGTTATCATGTTTCAAAACCTAAGTTCTTTGGTGAAAAATATAAATTCATGAAAAAGAGAGCTCGGTATTTTTTGGAACGTGA…
23a	CTTTCTTCAGGTTCGGGAAATTGCAAAAGAAGTAGCAGATGATTTAGTCATTGCTTATGGCGCAGAGATATACTATACTCTGGATGCTCTAGAAAAGCTAGAAAAAAAAGAAATTCCTACCCTCAATGATAGTCGTTATGCCTTGATAGAGTTTAGTATGAACACTCCTTATCGCGATATCCATAGCGCCTTGAGCAAGATCTTGATGTTGGGAATTACTCCAGTCATTGCCCACATTGAGCGCTATGATGCTCTTGAAAATAACGGAAAACGTGTTCGTGAACTGATTGATATGGGGTGCTATACTCAGATAAATAGTTATCATGTTTCAAAACCTAAGTTCTTTGGTGAAAAATATAAATTCATGAAAAAGAGAGCTCGGTATTTTTTGGAACGTGA…
24a	CTTTCTTCAGGTTCGGGAAATTGCAAAAGAAGTAGCAGATGATTTAGTCATTGCTTATGGCGCAGAGATATACTATACTCTGGATGCTCTAGAAAAGCTAGAAAAAAAAGAAATTCCTACCCTTAATGATAGTCGTTATGCCTTGATTGAGTTTAGCATGCATACTTCCTATCGTCAGATTCATACGGGATTGAGCAATATTTTGATGTTGGGAATTACTCCAGTCATTGCCCACATCGAGCGCTATGATGCTCTTGAAAATAATGAAAAACGCGTTCGGGAACTGATTGATATGGGATGCTATACTCAGATAAATAGTTATCATGTTTTAAAACCTAAGCTCTTTGGTGAAAGATATAAATTTATGAAAAAGAGAGCTCGGTATTTTTTGGAACGTGA…
24b	CTTTCTTCAGGTTCGGGAAATAGCTAAGGAAGTGGCGAGTGACTTAGTCATTGCTTACGGAGCTGAAATTTACTACACACCAGATGTTCTGGATAAGCTGGGAAAAAAGCGGATTCCGACCCTCAATGATAGTCGTTATGCCTTGATAGAGTTTAGTATGAACACTCTTTATCGCGATATTCATAGCGCCTTGAACAAGATCTTGATGTTGGGAATTACTCCAGTCATTGCCCACATCGAACGCTATGATGCTCTTGAAAATAATGAAAAACGCGTTCGGGAACTGATCGATATGGGCTGTTACACGCAAGTAAATAGTTCACATGTCCTCAAACCCAAACTTTTTGGCGAACGTTATAAATTCATGAAAAAAAGAGTTCAGTATTTTTTGGAACGTGA…
24f	CTTTCTTCAGGTTCGGGAAATTGCAAAAGAAGTAGCAGATGATTTAGTCATTGCTTATGGCGCAGAGATATACTATACTCTGGATGCTCTAGAAAAGCTAGAAAAAAAAGAAATTCCTACCCTTAATGATAGTCGTTATGCCTTGATAGAGTTTAGTATGAACACTCCTTATCGCGATATTCATAGCGCCTTGAGCAAGATCTTGATGTTGGGAATTACTCCAGTCATTGCCCACATCGAGCGCTATGATGCTCTTGAAAATAATGAAAAACGCGTTCGGGAACTGATCGATATGGGCTGTTACACGCAAGTAAATAGTTCACATGTCCTCAAACCCAAACTTTTTGGCGAACGTTATAAATTCATGAAAAAAAGAGTTCAGTATTTTTTGGAACGTGA…
35f,47f	CTTTCTTCAGGTTCGGGAAATAGCTAAGGAAGTGGCGAGTGACTTGGTCATTGCTTACGGGGCTGAAATTTACTACACACCAGATGTTCTGGATAAGCTGGAAAAAAAGCGGATTCCGACCCTCAATGATAGTCGTTATGCCTTGATAGAGTTTAGTATGAACATTCCTTATCGCGATATTCATAGCGCTTTGAGCAAGATCTTGATGTTGGGAATTACTCCAGTCATTGCCCACATCGAGCGCTATGATGCTCTTGAAAATAATGAAAAACGCGTTCGGGAACTGATCGATATGGGCTGTTACACGCAAGTAAATAGTTCACATGTCCTCAAACCCAAACTTTTTGGCGAACGTTATAAATTCATGAAAAAAAGAGTTCAGTATTTTTTGGAACGTGA…
36	CTTTCTTCAGGTTCGGGAAATTGCAAAAGAAGTAGCAGATGATTTAGTCATTGCTTATGGCGCAGAGATATACTATACTCTGGATGCTCTAGAAAAGCTAGAAAAAAAAGAAATTCCTACCCTTAATGATAGTCGTTATGCTTTGATTGAGTTTAGCATGCATACTTCCTATCGTGAGATTCATACGGGATTGAGCAATATTTTGATGTTGGGAATCACGCCAGTAATTGCTCATATTGAACGTTATGATGCTTTAGAGAATAATGAGAAACGTGTTTGTGAACTGATTGATATGGGGTGCTATACTCAGATAAATAGTTATCATGTTTTAAAACCTAAGTTCTTTGGTGAAAAATATAAATTCATGAAAAAGAGAGCTCGGTATTTTTTGGAACGTGA…
7a	CTTTCTTCAGGTTCGGGAAATTGCAAAAGAAGTAGCAGATGATTTAGTCATCGCTTATGGAGCAGAGATATACTATACTCTGGATGCTCTAGAAAAGCTAGAAAAAAAAGAAATTCCTACCCTTAATGATAGTCGTTATGCTTTGATTGAGTTTAGCATGCATACTTCCTATCGTCAGATTCATACGGGATTGAGCAATATTTTGATGTTGGGAATCACGCCAGTAATTGCTCATATTGAACGTTATGATGCTTTAGAGAATAACGAAAAACGTGTTCGTGAACTGATTGATATGGGGTGCTATACTCAGATAAATAGTCATCATATTTCAAAACCTAAGTTCTTTGGTGAAAAATATAAATTCATGAAAAAGAGAGCTCGGTATTTTTTGGAACGTGA…
7b,40	CTTTCTTCAGGTTCGGGAAATTGCAAAAGAAGTAGCAGATGATTTAGTCATTGCTTATGGTGCAGAGATATACTATACTCTGGATGCTCTAGAAAAGCTAGAAAAAAAAGAAATTCCTACCCTTAATGATAGTCGTTATGCCTTGATTGAGTTTAGCATGCATACTTCCTATCGTCAGATTCATACGGGATTGAGCAATATTTTGATGTTGGGAATCACACCAGTAATTGCTCATATTGAACGTTATGATGCTTTAGAGAATAACGAAAAACGTGTTCGTGAACTGATTGATATGGGGTGCTATACTCAGATAAATAGTTGTCATGTTTCAAAACCTAAGTTCTTTGGTGAAAAATATAAATTCATGAAAAAGAGAGCTCGGTATTTTTTGGAACGTGA…
7c	CTTTCTTCAGGTTCGGGAAATAGCTAAGGAAGTGGCGAGTGACTTAGTCATTGCTTACGGAGCTGAAATTTACTACACACCAGATGTTCTGGATAAGCTGGGAAAAAAGCGGATTCCGACCCTCAATGATAGTCGTTATGCCTTGATAGAGTTTAGTATGAACACTCTTTATCGCGATATTCATAGCGCCTTGAACAAGATCTTGATGTTGGGAATTACTCCAGTCATTGCCCACATCGAACGCTATGATGCTCTTGAAAATAATGAAAAACGCGTTCGGGAACTGATCGATATGGGCTGTTACACGCAAGTAAATAGTTCACATGTCCTCAAACCCAAACTTTTTGGCGAACGTTATAAATTCATGAAAAAAAGAGCTCAGTATTTTTTAGAGAAGGA…
7f	CTTTCTTCAGGTTCGGGAAATTGCAAAAGAAGTAGCAGATGATTTAGTCATCGCTTATGGAGCAGAGATATACTATACTCTGGATGCTCTAGAAAAGCTAGAAAAAAAAGAAATTCCTACCCTTAATGATAGTCGTTATGCTTTGATTGAGTTTAGCATGCATACTTCCTATCGTCAGATTCATACGGGATTGAGCAATATTTTGATGTTGGGAATCACGCCAGTAATTGCTCATATTGAACGTTATGATGCTTTAGAGAATAACGAAAAACGTGTTCGTGAACTGATTGATATGGGGTGCTATACTCAGATAAATAGTCATCATATTTCAAAACCTAAGTTCTTTGGTGAAAAATATAAATTCATGAAAAAGAGAGCTCGGTATTTTTTGGAACGTGA…
9l	CTTTCTTCAGGTTCGGGAAATTGCAAAAGAAGTAGCAGATGATTTAGTCATAGCTTATGGCGCAGAGATATACTATACTCTGGATGCTCTAGAAAAGCTAGAAAAAAAAGAAATTCCTACCCTTAATGATAGTCGTTATGCTTTGATTGAGTTTAGCATGCATACTTCCTATCGTGAGATTCATGCGGGATTGAGCAATATTTTGATGTTGGGAATCACGCCAGTAATTGCTCATATTGAACGTTATGATGCCTTAGAGAATAATGAAAAACGTGTTCGTGAACTGATTGATATGGGGTGCTATACTCAGATAAATAGTTATCATGTTTTAAAACCTAAGTTCTTTGGTGAAAAATATAAATTCATGAAAAAGAGAGCTCGGTATTTTTTGGAACGTGA…
9n	CTTTCTTCAGGTTCGGGAAATTGCAAAAGAAGTAGCAGATGATTTAGTCATAGCTTATGGCGCAGAGATATACTATACTCTGGATGCTCTAGAAAAGCTAGAAAAAAAAGAAATTCCTACCCTTAATGATAGTCGTTATGCTTTGATTGAGTTTAGCATGCATACTTCCTATCGTGAGATTCATGCGGGATTGAGCAATATTTTGATGTTGGGAATCACGCCAGTAATTGCTCATATTGAACGTTATGATGCCTTAGAGAATAACGAAAAACGTGTTCGTGAACTGATTGATATGGGGTGCTATACTCAGATAAATAGTTATCATGTTTTAAAACCTAAGTTCTTTGGTGAAAAATATAAATTCATGAAAAAGAGAGCTCGGTATTTTTTGGAACGTGA…
[truncated: 12 more columns]

## Sheet: 47,1.4
99.655	99.648	99.641	99.633	99.626	99.617	99.609	99.6	99.591	99.581	99.571	99.561	99.55	99.538	99.526	99.513	99.499	99.485	99.469	99.453	99.435	99.416	99.395	99.372	99.346	99.318	99.286	99.249	99.207	99.157	99.098	99.025	98.935	98.819	98.662	98.424	97.656	73.68	27.724	1.7632	0.12849	0.023238	0.0068295	0.0027152	0.0013337	0.00076066	0.00048239	0.00032948	0.00023789	0.00017903
99.655	99.648	99.641	99.633	99.626	99.617	99.609	99.6	99.591	99.581	99.571	99.561	99.55	99.538	99.526	99.513	99.499	99.485	99.469	99.453	99.435	99.415	99.394	99.371	99.346	99.317	99.285	99.248	99.205	99.153	99.092	99.016	98.921	98.797	98.629	98.372	97.373	67.31	13.618	0.65158	0.076914	0.017616	0.005635	0.0023065	0.001147	0.00066043	0.00042309	0.00029213	0.00021325	0.00016217
99.655	99.648	99.641	99.633	99.626	99.617	99.609	99.6	99.591	99.581	99.571	99.561	99.55	99.538	99.526	99.513	99.499	99.485	99.469	99.452	99.435	99.415	99.394	99.371	99.346	99.317	99.285	99.248	99.206	99.156	99.097	99.026	98.941	98.836	98.707	98.544	98.269	94.353	68.506	64.486	64.15	63.783	61.585	38.137	2.8931	0.16714	0.033846	0.011668	0.0049619	0.0024115
99.655	99.648	99.641	99.633	99.626	99.617	99.609	99.6	99.591	99.581	99.571	99.561	99.55	99.538	99.526	99.513	99.499	99.485	99.469	99.452	99.435	99.415	99.394	99.371	99.346	99.317	99.285	99.248	99.205	99.154	99.094	99.021	98.93	98.813	98.653	98.191	84.685	60.692	56.939	50.628	45.374	43.335	42.103	38.894	6.9987	0.1658	0.017239	0.0050149	0.0021114	0.0010799
99.655	99.648	99.641	99.633	99.626	99.617	99.609	99.6	99.591	99.581	99.571	99.561	99.55	99.538	99.526	99.513	99.499	99.485	99.469	99.452	99.435	99.415	99.394	99.371	99.346	99.317	99.285	99.248	99.205	99.154	99.094	99.021	98.93	98.813	98.653	98.191	84.685	60.692	56.939	50.628	45.374	43.335	42.113	39.856	15.72	0.46173	0.035402	0.0077518	0.0027196	0.0012705
99.655	99.648	99.641	99.633	99.626	99.617	99.609	99.6	99.591	99.581	99.571	99.561	99.55	99.538	99.526	99.513	99.499	99.485	99.469	99.452	99.435	99.415	99.394	99.371	99.346	99.317	99.285	99.248	99.206	99.156	99.097	99.026	98.941	98.836	98.707	98.544	98.269	94.352	68.504	64.482	64.143	63.768	61.542	37.29	3.1814	0.22053	0.035883	0.0091187	0.0032	0.001463
99.655	99.648	99.641	99.633	99.626	99.617	99.609	99.6	99.591	99.581	99.571	99.561	99.55	99.538	99.526	99.513	99.499	99.485	99.469	99.453	99.435	99.415	99.394	99.371	99.346	99.317	99.285	99.247	99.204	99.152	99.089	99.012	98.912	98.778	98.579	97.732	81.063	63.287	23.042	12.586	4.4555	0.82713	0.14422	0.029631	0.0076762	0.0025823	0.0011222	0.00060017	0.00037268	0.00025506
99.655	99.648	99.641	99.633	99.626	99.617	99.609	99.6	99.591	99.581	99.571	99.561	99.55	99.538	99.526	99.513	99.499	99.485	99.469	99.453	99.435	99.415	99.394	99.371	99.346	99.317	99.285	99.248	99.204	99.153	99.092	99.016	98.92	98.795	98.623	98.346	96.381	60.089	18.178	0.68991	0.054764	0.011322	0.0037743	0.0016708	0.0008965	0.00054891	0.00036813	0.00026278	0.00019647	0.00015204
99.655	99.648	99.641	99.633	99.626	99.617	99.609	99.6	99.591	99.581	99.571	99.561	99.55	99.538	99.526	99.513	99.499	99.485	99.469	99.453	99.435	99.415	99.394	99.371	99.346	99.317	99.284	99.247	99.203	99.15	99.085	99.002	98.891	98.73	98.318	89.239	62.589	49.809	8.7951	0.39038	0.039532	0.0079977	0.0026834	0.0012468	0.00070479	0.00045023	0.00031175	0.00022792	0.00017351	0.00013615
99.655	99.648	99.641	99.633	99.626	99.617	99.609	99.6	99.591	99.581	99.571	99.561	99.55	99.538	99.526	99.513	99.499	99.485	99.469	99.453	99.435	99.415	99.394	99.371	99.346	99.317	99.284	99.247	99.203	99.15	99.085	99.002	98.892	98.735	98.466	95.99	67.142	49.872	8.7955	0.39046	0.03957	0.0080217	0.0026996	0.0012582	0.00071303	0.00045635	0.0003164	0.00023151	0.00017633	0.0001384
99.655	99.648	99.641	99.633	99.626	99.617	99.609	99.6	99.591	99.581	99.571	99.561	99.55	99.538	99.526	99.513	99.499	99.485	99.469	99.453	99.435	99.415	99.394	99.371	99.346	99.317	99.285	99.248	99.204	99.152	99.09	99.012	98.913	98.781	98.591	97.971	82.645	60.615	53.653	30.485	2.0043	0.1325	0.020196	0.0053344	0.0019546	0.00090755	0.00050565	0.00032096	0.00022321	0.00016513
99.655	99.648	99.641	99.633	99.626	99.617	99.609	99.6	99.591	99.581	99.571	99.561	99.55	99.538	99.526	99.513	99.499	99.485	99.469	99.452	99.435	99.415	99.394	99.371	99.346	99.317	99.285	99.248	99.205	99.155	99.094	99.021	98.931	98.817	98.665	98.4	94.087	62.112	51.371	45.444	43.745	42.997	42.115	36.352	2.5412	0.087902	0.015276	0.0048693	0.0021112	0.0011095
99.655	99.648	99.641	99.633	99.626	99.617	99.609	99.6	99.591	99.581	99.571	99.561	99.55	99.538	99.526	99.513	99.499	99.485	99.469	99.453	99.435	99.415	99.394	99.371	99.346	99.317	99.285	99.248	99.206	99.155	99.095	99.023	98.932	98.815	98.645	97.752	72.045	50.274	34.629	3.5641	0.11679	0.013984	0.0041104	0.0017687	0.00093355	0.0005626	0.00037201	0.00026254	0.00019464	0.00014975
99.655	99.648	99.641	99.633	99.626	99.617	99.609	99.6	99.591	99.581	99.571	99.561	99.55	99.538	99.526	99.513	99.499	99.485	99.469	99.453	99.435	99.415	99.394	99.371	99.346	99.317	99.285	99.248	99.205	99.153	99.092	99.016	98.92	98.795	98.624	98.353	96.426	49.309	35.923	29.989	22.316	14.43	4.2812	0.6713	0.10625	0.020703	0.0052395	0.0017447	0.00075889	0.00041065
99.655	99.648	99.641	99.633	99.626	99.617	99.609	99.6	99.591	99.581	99.571	99.561	99.55	99.538	99.526	99.513	99.499	99.485	99.469	99.453	99.435	99.415	99.394	99.371	99.346	99.317	99.285	99.247	99.204	99.152	99.09	99.012	98.912	98.779	98.568	96.661	65.823	41.42	33.908	23.619	5.7172	0.73586	0.12559	0.031547	0.010757	0.0045785	0.0022917	0.0012882	0.00078984	0.00051647
99.655	99.648	99.641	99.633	99.626	99.617	99.609	99.6	99.591	99.581	99.571	99.561	99.55	99.538	99.526	99.513	99.499	99.485	99.469	99.452	99.434	99.415	99.394	99.37	99.344	99.315	99.281	99.242	99.195	99.138	99.067	98.976	98.854	98.687	98.443	97.784	83.333	57.194	48.04	44.52	43.572	42.956	42.101	36.359	2.523	0.085367	0.014887	0.0047929	0.0020946	0.0011081
99.655	99.648	99.641	99.633	99.626	99.617	99.609	99.6	99.591	99.581	99.571	99.561	99.55	99.538	99.526	99.513	99.499	99.485	99.469	99.452	99.435	99.415	99.394	99.371	99.345	99.315	99.281	99.242	99.194	99.136	99.063	98.967	98.836	98.652	98.373	97.592	81.191	58.66	49.524	35.45	27.08	24.127	21.097	10.267	1.4462	0.163	0.026185	0.0066613	0.0025089	0.0012223
99.655	99.648	99.641	99.633	99.626	99.617	99.609	99.6	99.591	99.581	99.571	99.561	99.55	99.538	99.526	99.513	99.499	99.485	99.469	99.452	99.435	99.415	99.394	99.371	99.346	99.317	99.285	99.248	99.205	99.154	99.094	99.021	98.929	98.812	98.653	98.378	94.778	62.659	53.519	46.763	44.055	43.074	42.234	40.623	17.252	0.5161	0.059281	0.016341	0.0061692	0.0028384
99.655	99.648	99.641	99.633	99.626	99.617	99.609	99.6	99.591	99.581	99.571	99.561	99.55	99.538	99.526	99.513	99.499	99.485	99.469	99.453	99.435	99.415	99.394	99.371	99.346	99.317	99.285	99.247	99.204	99.152	99.09	99.012	98.912	98.778	98.579	97.733	81.069	63.933	29.977	12.66	4.4571	0.82732	0.14426	0.029646	0.0076833	0.0025862	0.0011246	0.00060175	0.00037377	0.00025584
99.655	99.648	99.641	99.633	99.626	99.617	99.609	99.6	99.591	99.581	99.571	99.561	99.55	99.538	99.526	99.513	99.499	99.485	99.469	99.453	99.435	99.415	99.394	99.371	99.346	99.317	99.285	99.248	99.205	99.154	99.093	99.018	98.924	98.803	98.637	98.339	95.006	57.058	14.312	0.90821	0.16359	0.045962	0.016055	0.0065683	0.0030615	0.0015953	0.00091497	0.00056743	0.00037596	0.00026272
99.655	99.648	99.641	99.633	99.626	99.617	99.609	99.6	99.591	99.581	99.571	99.561	99.55	99.538	99.526	99.513	99.499	99.485	99.469	99.453	99.435	99.415	99.394	99.371	99.346	99.317	99.285	99.248	99.204	99.152	99.09	99.012	98.912	98.777	98.581	98.232	96.186	64.877	9.5618	0.24558	0.025439	0.0060345	0.0022423	0.0010809	0.00061485	0.00039129	0.00026954	0.00019635	0.00014929	0.00011726
99.655	99.648	99.641	99.633	99.626	99.617	99.609	99.6	99.591	99.581	99.571	99.561	99.55	99.538	99.526	99.513	99.499	99.485	99.469	99.452	99.435	99.415	99.394	99.371	99.346	99.317	99.285	99.248	99.205	99.155	99.094	99.021	98.931	98.816	98.663	98.267	87.401	60.15	51.352	45.444	43.745	42.997	42.117	36.372	2.5247	0.085382	0.014882	0.0047861	0.0020877	0.0011017
99.655	99.648	99.641	99.633	99.626	99.617	99.609	99.6	99.591	99.581	99.571	99.561	99.55	99.538	99.526	99.513	99.499	99.485	99.469	99.453	99.435	99.415	99.394	99.371	99.346	99.317	99.285	99.248	99.205	99.154	99.092	99.017	98.923	98.802	98.633	98.223	86.911	53.989	14.44	0.59886	0.074401	0.01819	0.0061759	0.0026	0.0012882	0.0007257	0.00045217	0.00030388	0.00021672	0.00016171
99.655	99.648	99.641	99.633	99.626	99.617	99.609	99.6	99.591	99.581	99.571	99.561	99.55	99.538	99.526	99.513	99.499	99.485	99.469	99.453	99.435	99.415	99.394	99.371	99.346	99.317	99.285	99.247	99.204	99.152	99.089	99.01	98.909	98.771	98.571	98.202	93.959	46.646	21.451	1.3394	0.10402	0.017971	0.0051601	0.0020611	0.0010303	0.00060216	0.00039243	0.00027545	0.000204	0.00015707
99.655	99.648	99.641	99.633	99.626	99.617	99.609	99.6	99.591	99.581	99.571	99.561	99.55	99.538	99.526	99.513	99.499	99.485	99.469	99.453	99.435	99.415	99.394	99.371	99.346	99.317	99.285	99.247	99.204	99.152	99.089	99.01	98.909	98.771	98.571	98.203	93.971	47.446	30.896	5.3578	0.36386	0.040848	0.0078699	0.0025032	0.0011362	0.00063875	0.00040883	0.00028406	0.00020901	0.00016019
[truncated: 11 more columns]

## Sheet: 47,1.5
99.657	99.65	99.643	99.636	99.628	99.62	99.612	99.603	99.594	99.584	99.574	99.564	99.553	99.542	99.53	99.517	99.503	99.489	99.474	99.458	99.44	99.421	99.401	99.379	99.354	99.327	99.296	99.261	99.221	99.173	99.117	99.049	98.965	98.859	98.717	98.513	98.083	89.723	38.796	4.7865	0.25603	0.036877	0.0095961	0.0035215	0.0016345	0.00089581	0.0005518	0.00036939	0.00026255	0.00019527
99.657	99.65	99.643	99.636	99.628	99.62	99.612	99.603	99.594	99.584	99.574	99.564	99.553	99.542	99.53	99.517	99.503	99.489	99.474	99.458	99.44	99.421	99.401	99.379	99.354	99.326	99.295	99.26	99.219	99.17	99.112	99.042	98.953	98.84	98.688	98.469	97.964	86.01	27.877	1.57	0.13442	0.026604	0.0077966	0.0029794	0.0014036	0.00077647	0.00048285	0.00032663	0.00023469	0.00017639
99.657	99.65	99.643	99.636	99.628	99.62	99.612	99.603	99.594	99.584	99.574	99.564	99.553	99.542	99.53	99.517	99.503	99.489	99.474	99.458	99.44	99.421	99.401	99.379	99.354	99.326	99.295	99.26	99.219	99.172	99.116	99.049	98.969	98.871	98.75	98.6	98.39	97.04	75.367	64.762	64.238	63.932	62.912	50.242	8.2151	0.35404	0.051193	0.015883	0.0064004	0.0029959
99.657	99.65	99.643	99.636	99.628	99.62	99.612	99.603	99.594	99.584	99.574	99.564	99.553	99.542	99.53	99.517	99.503	99.489	99.474	99.458	99.44	99.421	99.401	99.378	99.354	99.326	99.295	99.26	99.219	99.171	99.114	99.045	98.96	98.853	98.71	98.448	93.607	63.123	58.207	52.807	46.566	43.789	42.512	40.705	18.998	0.4874	0.029768	0.0070212	0.0027048	0.001314
99.657	99.65	99.643	99.636	99.628	99.62	99.612	99.603	99.594	99.584	99.574	99.564	99.553	99.542	99.53	99.517	99.503	99.489	99.474	99.458	99.44	99.421	99.401	99.378	99.354	99.326	99.295	99.26	99.219	99.171	99.114	99.045	98.96	98.853	98.71	98.448	93.607	63.123	58.208	52.807	46.566	43.789	42.515	40.923	28.992	1.4051	0.068231	0.011785	0.0036598	0.0015818
99.657	99.65	99.643	99.636	99.628	99.62	99.612	99.603	99.594	99.584	99.574	99.564	99.553	99.542	99.53	99.517	99.503	99.489	99.474	99.458	99.44	99.421	99.401	99.379	99.354	99.326	99.295	99.26	99.219	99.172	99.116	99.049	98.969	98.871	98.75	98.6	98.39	97.039	75.366	64.759	64.232	63.92	62.886	49.825	8.397	0.46044	0.059919	0.013581	0.0043227	0.0018312
99.657	99.65	99.643	99.636	99.628	99.62	99.612	99.603	99.594	99.584	99.574	99.564	99.553	99.542	99.53	99.517	99.503	99.489	99.474	99.458	99.44	99.421	99.401	99.379	99.354	99.326	99.295	99.259	99.218	99.169	99.11	99.038	98.946	98.825	98.654	98.24	90.55	65.842	38.371	14.687	6.7661	1.4306	0.24477	0.047377	0.011382	0.0035308	0.001421	0.00071724	0.00042762	0.00028515
99.657	99.65	99.643	99.636	99.628	99.62	99.612	99.603	99.594	99.584	99.574	99.564	99.553	99.542	99.53	99.517	99.503	99.489	99.474	99.458	99.44	99.421	99.401	99.379	99.354	99.326	99.295	99.26	99.219	99.17	99.112	99.041	98.952	98.838	98.683	98.455	97.689	76.624	32.731	1.9068	0.10498	0.017268	0.0051215	0.0021035	0.0010718	0.00063352	0.00041436	0.00029083	0.00021461	0.00016445
99.657	99.65	99.643	99.636	99.628	99.62	99.612	99.603	99.594	99.584	99.574	99.564	99.553	99.542	99.53	99.517	99.503	99.489	99.474	99.458	99.44	99.421	99.401	99.379	99.354	99.326	99.295	99.259	99.217	99.167	99.106	99.03	98.929	98.788	98.528	95.303	66.643	55.804	21.093	0.95274	0.074478	0.012428	0.0036278	0.0015478	0.00083097	0.0005138	0.00034789	0.00025058	0.00018856	0.00014666
99.657	99.65	99.643	99.636	99.628	99.62	99.612	99.603	99.594	99.584	99.574	99.564	99.553	99.542	99.53	99.517	99.503	99.489	99.474	99.458	99.44	99.421	99.401	99.379	99.354	99.326	99.295	99.259	99.217	99.167	99.106	99.03	98.93	98.791	98.575	97.649	77.332	56.061	21.094	0.95285	0.074524	0.012456	0.0036461	0.0015605	0.00084009	0.00052052	0.00035296	0.00025447	0.0001916	0.00014907
99.657	99.65	99.643	99.636	99.628	99.62	99.612	99.603	99.594	99.584	99.574	99.564	99.553	99.542	99.53	99.517	99.503	99.489	99.474	99.458	99.44	99.421	99.401	99.379	99.354	99.326	99.295	99.26	99.218	99.169	99.111	99.038	98.947	98.827	98.66	98.323	92.282	63.1	56.435	41.474	5.4442	0.28506	0.034067	0.0078114	0.0026151	0.0011334	0.00059889	0.00036661	0.00024853	0.0001807
99.657	99.65	99.643	99.636	99.628	99.62	99.612	99.603	99.594	99.584	99.574	99.564	99.553	99.542	99.53	99.517	99.503	99.489	99.474	99.458	99.44	99.421	99.401	99.378	99.354	99.326	99.295	99.26	99.219	99.171	99.114	99.045	98.961	98.855	98.718	98.516	97.122	70.096	54.217	46.643	44.077	43.221	42.45	40.278	8.9623	0.20825	0.024165	0.0067461	0.0026909	0.0013436
99.657	99.65	99.643	99.636	99.628	99.62	99.612	99.603	99.594	99.584	99.574	99.564	99.553	99.542	99.53	99.517	99.503	99.489	99.474	99.458	99.44	99.421	99.401	99.379	99.354	99.327	99.296	99.26	99.22	99.172	99.115	99.047	98.963	98.855	98.708	98.333	86.218	54.848	39.895	10.43	0.30199	0.023749	0.0057152	0.0022461	0.0011237	0.00065335	0.00042089	0.00029174	0.00021325	0.00016231
99.657	99.65	99.643	99.636	99.628	99.62	99.612	99.603	99.594	99.584	99.574	99.564	99.553	99.542	99.53	99.517	99.503	99.489	99.474	99.458	99.44	99.421	99.401	99.379	99.354	99.326	99.295	99.26	99.219	99.17	99.112	99.041	98.952	98.838	98.684	98.458	97.739	68.846	37.574	32.118	24.484	17.303	6.9951	1.2298	0.18747	0.033975	0.0078813	0.0024056	0.00096394	0.00048957
99.657	99.65	99.643	99.636	99.628	99.62	99.612	99.603	99.594	99.584	99.574	99.564	99.553	99.542	99.53	99.517	99.503	99.489	99.474	99.458	99.44	99.421	99.401	99.379	99.354	99.326	99.295	99.259	99.218	99.169	99.11	99.038	98.946	98.826	98.652	97.957	79.052	46.695	35.553	28.101	10.25	1.3971	0.21199	0.047385	0.014798	0.0059093	0.0028198	0.0015332	0.00091655	0.0005881
99.657	99.65	99.643	99.636	99.628	99.62	99.612	99.603	99.594	99.584	99.574	99.564	99.553	99.542	99.53	99.517	99.503	99.489	99.474	99.458	99.44	99.421	99.4	99.378	99.353	99.324	99.292	99.255	99.211	99.157	99.091	99.007	98.896	98.746	98.532	98.136	92.58	61.249	50.337	45.139	43.787	43.16	42.431	40.278	8.9394	0.20335	0.023468	0.0066189	0.0026632	0.0013391
99.657	99.65	99.643	99.636	99.628	99.62	99.612	99.603	99.594	99.584	99.574	99.564	99.553	99.542	99.53	99.517	99.503	99.489	99.474	99.458	99.44	99.421	99.401	99.378	99.353	99.325	99.292	99.255	99.21	99.156	99.088	99	98.882	98.717	98.476	98.011	91.419	61.439	53.043	39.611	28.732	24.811	22.413	14.791	2.9187	0.319	0.044689	0.0098417	0.0033171	0.0015078
99.657	99.65	99.643	99.636	99.628	99.62	99.612	99.603	99.594	99.584	99.574	99.564	99.553	99.542	99.53	99.517	99.503	99.489	99.474	99.458	99.44	99.421	99.401	99.378	99.354	99.326	99.295	99.26	99.219	99.171	99.114	99.045	98.96	98.852	98.709	98.494	97.315	71.333	55.847	48.46	44.582	43.332	42.526	41.397	31.052	1.5098	0.10105	0.02365	0.0082124	0.0035773
99.657	99.65	99.643	99.636	99.628	99.62	99.612	99.603	99.594	99.584	99.574	99.564	99.553	99.542	99.53	99.517	99.503	99.489	99.474	99.458	99.44	99.421	99.401	99.379	99.354	99.326	99.295	99.259	99.218	99.169	99.11	99.038	98.946	98.825	98.654	98.241	90.553	65.967	48.567	14.992	6.7704	1.4309	0.24484	0.047397	0.011391	0.0035355	0.0014238	0.00071905	0.00042885	0.00028602
99.657	99.65	99.643	99.636	99.628	99.62	99.612	99.603	99.594	99.584	99.574	99.564	99.553	99.542	99.53	99.517	99.503	99.489	99.474	99.458	99.44	99.421	99.401	99.379	99.354	99.326	99.295	99.26	99.219	99.17	99.113	99.043	98.956	98.845	98.696	98.464	97.323	69.483	30.057	1.8835	0.25905	0.066266	0.021866	0.0085674	0.0038487	0.0019434	0.0010839	0.00065751	0.00042728	0.00029398
99.657	99.65	99.643	99.636	99.628	99.62	99.612	99.603	99.594	99.584	99.574	99.564	99.553	99.542	99.53	99.517	99.503	99.489	99.474	99.458	99.44	99.421	99.401	99.379	99.354	99.326	99.295	99.26	99.218	99.169	99.111	99.038	98.946	98.824	98.652	98.372	97.461	78.964	28.767	0.65202	0.045963	0.0088863	0.0029477	0.0013288	0.00072344	0.00044677	0.00030107	0.00021601	0.00016225	0.00012625
99.657	99.65	99.643	99.636	99.628	99.62	99.612	99.603	99.594	99.584	99.574	99.564	99.553	99.542	99.53	99.517	99.503	99.489	99.474	99.458	99.44	99.421	99.401	99.378	99.354	99.326	99.295	99.26	99.219	99.171	99.114	99.045	98.961	98.855	98.717	98.48	94.702	64.079	54.132	46.643	44.077	43.221	42.451	40.289	8.9461	0.20341	0.023465	0.0066123	0.0026563	0.0013325
99.657	99.65	99.643	99.636	99.628	99.62	99.612	99.603	99.594	99.584	99.574	99.564	99.553	99.542	99.53	99.517	99.503	99.489	99.474	99.458	99.44	99.421	99.401	99.379	99.354	99.326	99.295	99.26	99.219	99.17	99.113	99.042	98.955	98.844	98.693	98.433	94.782	59.858	30.795	1.4594	0.1286	0.027018	0.0084298	0.0033463	0.0015838	0.00086071	0.00052105	0.00034288	0.00024039	0.00017704
99.657	99.65	99.643	99.636	99.628	99.62	99.612	99.603	99.594	99.584	99.574	99.564	99.553	99.542	99.53	99.517	99.503	99.489	99.474	99.458	99.44	99.421	99.401	99.379	99.354	99.326	99.295	99.259	99.218	99.169	99.11	99.037	98.943	98.819	98.643	98.356	96.955	60.162	31.087	3.4848	0.20941	0.02931	0.007352	0.0026832	0.0012602	0.00070519	0.0004456	0.00030641	0.00022348	0.00017016
99.657	99.65	99.643	99.636	99.628	99.62	99.612	99.603	99.594	99.584	99.574	99.564	99.553	99.542	99.53	99.517	99.503	99.489	99.474	99.458	99.44	99.421	99.401	99.379	99.354	99.326	99.295	99.259	99.218	99.169	99.11	99.037	98.944	98.819	98.643	98.356	96.957	60.614	35.555	11.834	0.80757	0.077121	0.012543	0.0034434	0.0014208	0.00075501	0.00046641	0.0003169	0.00022941	0.00017378
[truncated: 11 more columns]

## Sheet: 47,1.6
99.658	99.652	99.645	99.638	99.63	99.622	99.614	99.605	99.596	99.587	99.577	99.567	99.556	99.545	99.533	99.52	99.507	99.493	99.478	99.462	99.445	99.427	99.407	99.385	99.361	99.335	99.305	99.271	99.233	99.188	99.134	99.07	98.992	98.893	98.763	98.582	98.27	95.535	49.249	11.559	0.53687	0.059566	0.01357	0.0045784	0.0020035	0.0010532	0.00062992	0.00041291	0.00028898	0.00021242
99.658	99.652	99.645	99.638	99.63	99.622	99.614	99.605	99.596	99.587	99.577	99.567	99.556	99.545	99.533	99.52	99.507	99.493	99.478	99.462	99.445	99.427	99.407	99.385	99.361	99.334	99.304	99.27	99.231	99.185	99.13	99.063	98.981	98.876	98.737	98.543	98.197	94.212	42.512	3.8533	0.24321	0.040292	0.010793	0.0038511	0.0017177	0.00091165	0.00055011	0.00036422	0.00025763	0.00019138
99.658	99.652	99.645	99.638	99.63	99.622	99.614	99.605	99.596	99.587	99.577	99.567	99.556	99.545	99.533	99.52	99.507	99.493	99.478	99.462	99.445	99.427	99.407	99.385	99.361	99.334	99.304	99.27	99.232	99.186	99.133	99.07	98.994	98.901	98.788	98.647	98.464	97.894	85.006	65.429	64.326	64.035	63.452	57.289	18.977	0.81065	0.079987	0.021597	0.0082191	0.003704
99.658	99.652	99.645	99.638	99.63	99.622	99.614	99.605	99.596	99.587	99.577	99.567	99.556	99.545	99.533	99.52	99.507	99.493	99.478	99.462	99.445	99.427	99.407	99.385	99.361	99.334	99.304	99.27	99.231	99.185	99.131	99.066	98.987	98.887	98.756	98.559	96.909	68.908	59.169	54.71	48.04	44.326	42.863	41.479	31.372	1.49	0.055994	0.0099773	0.0034752	0.0015974
99.658	99.652	99.645	99.638	99.63	99.622	99.614	99.605	99.596	99.587	99.577	99.567	99.556	99.545	99.533	99.52	99.507	99.493	99.478	99.462	99.445	99.427	99.407	99.385	99.361	99.334	99.304	99.27	99.231	99.185	99.131	99.066	98.987	98.887	98.756	98.559	96.909	68.908	59.169	54.71	48.04	44.326	42.865	41.535	36.364	4.234	0.14197	0.018241	0.0049712	0.0019772
99.658	99.652	99.645	99.638	99.63	99.622	99.614	99.605	99.596	99.587	99.577	99.567	99.556	99.545	99.533	99.52	99.507	99.493	99.478	99.462	99.445	99.427	99.407	99.385	99.361	99.334	99.304	99.271	99.232	99.186	99.133	99.07	98.994	98.901	98.788	98.647	98.464	97.893	85.005	65.426	64.321	64.025	63.431	57.142	18.633	1.0004	0.10111	0.020258	0.0058729	0.0023017
99.658	99.652	99.645	99.638	99.63	99.622	99.614	99.605	99.596	99.587	99.577	99.567	99.556	99.545	99.533	99.52	99.507	99.493	99.478	99.462	99.445	99.427	99.407	99.385	99.361	99.334	99.304	99.27	99.231	99.184	99.128	99.06	98.975	98.864	98.711	98.438	95.419	69.71	54.563	16.592	9.2585	2.3487	0.40542	0.074741	0.016786	0.0048284	0.0018055	0.00085845	0.00049072	0.00031831
99.658	99.652	99.645	99.638	99.63	99.622	99.614	99.605	99.596	99.587	99.577	99.567	99.556	99.545	99.533	99.52	99.507	99.493	99.478	99.462	99.445	99.427	99.407	99.385	99.361	99.334	99.304	99.27	99.231	99.185	99.13	99.063	98.98	98.874	98.734	98.534	98.107	89.504	44.155	5.1389	0.21321	0.026836	0.0069983	0.0026563	0.0012822	0.00073012	0.00046549	0.00032095	0.00023379	0.00017741
99.658	99.652	99.645	99.638	99.63	99.622	99.614	99.605	99.596	99.587	99.577	99.567	99.556	99.545	99.533	99.52	99.507	99.493	99.478	99.462	99.445	99.427	99.407	99.385	99.361	99.334	99.304	99.27	99.23	99.182	99.125	99.054	98.961	98.834	98.633	97.417	74.352	59.15	35.48	2.3411	0.14367	0.019714	0.0049737	0.001933	0.00098096	0.00058559	0.00038747	0.00027472	0.00020436	0.00015758
99.658	99.652	99.645	99.638	99.63	99.622	99.614	99.605	99.596	99.587	99.577	99.567	99.556	99.545	99.533	99.52	99.507	99.493	99.478	99.462	99.445	99.427	99.407	99.385	99.361	99.334	99.304	99.27	99.23	99.182	99.125	99.054	98.962	98.836	98.651	98.181	88.039	60.035	35.488	2.3413	0.14372	0.019745	0.0049942	0.0019471	0.00099099	0.00059293	0.00039297	0.00027892	0.00020763	0.00016016
99.658	99.652	99.645	99.638	99.63	99.622	99.614	99.605	99.596	99.587	99.577	99.567	99.556	99.545	99.533	99.52	99.507	99.493	99.478	99.462	99.445	99.427	99.407	99.385	99.361	99.334	99.304	99.27	99.231	99.184	99.129	99.061	98.976	98.865	98.715	98.471	96.301	68.233	58.312	47.775	13.171	0.632	0.05903	0.011547	0.0035151	0.0014199	0.00071097	0.00041882	0.00027651	0.00019748
99.658	99.652	99.645	99.638	99.63	99.622	99.614	99.605	99.596	99.587	99.577	99.567	99.556	99.545	99.533	99.52	99.507	99.493	99.478	99.462	99.445	99.427	99.407	99.385	99.361	99.334	99.304	99.27	99.231	99.185	99.131	99.067	98.987	98.888	98.762	98.588	98.018	81.9	56.983	48.258	44.508	43.432	42.708	41.47	21.873	0.55769	0.039581	0.0094237	0.0034435	0.0016271
99.658	99.652	99.645	99.638	99.63	99.622	99.614	99.605	99.596	99.587	99.577	99.567	99.556	99.545	99.533	99.52	99.507	99.493	99.478	99.462	99.445	99.427	99.407	99.385	99.361	99.335	99.305	99.271	99.232	99.186	99.133	99.068	98.989	98.89	98.757	98.523	94.311	59.422	44.027	21.595	0.81469	0.042891	0.0080897	0.002865	0.0013529	0.00075744	0.00047523	0.00032326	0.00023302	0.00017549
99.658	99.652	99.645	99.638	99.63	99.622	99.614	99.605	99.596	99.587	99.577	99.567	99.556	99.545	99.533	99.52	99.507	99.493	99.478	99.462	99.445	99.427	99.407	99.385	99.361	99.334	99.304	99.27	99.231	99.185	99.13	99.063	98.98	98.874	98.734	98.536	98.129	87.656	39.966	33.795	26.64	19.475	10.132	2.1447	0.32318	0.055019	0.011816	0.0033221	0.0012305	0.000586
99.658	99.652	99.645	99.638	99.63	99.622	99.614	99.605	99.596	99.587	99.577	99.567	99.556	99.545	99.533	99.52	99.507	99.493	99.478	99.462	99.445	99.427	99.407	99.385	99.361	99.334	99.304	99.27	99.23	99.184	99.128	99.06	98.975	98.864	98.712	98.358	90.02	53.273	37.257	30.988	15.837	2.5771	0.35815	0.071459	0.020377	0.0076161	0.0034625	0.0018179	0.0010594	0.00066708
99.658	99.652	99.645	99.638	99.63	99.622	99.614	99.605	99.596	99.587	99.577	99.567	99.556	99.545	99.533	99.52	99.507	99.493	99.478	99.462	99.445	99.427	99.406	99.384	99.36	99.333	99.302	99.266	99.224	99.173	99.112	99.033	98.931	98.795	98.603	98.3	96.254	67.797	52.969	46.026	44.034	43.34	42.683	41.463	21.867	0.54859	0.038352	0.0092162	0.0033997	0.0016184
99.658	99.652	99.645	99.638	99.63	99.622	99.614	99.605	99.596	99.587	99.577	99.567	99.556	99.545	99.533	99.52	99.507	99.493	99.478	99.462	99.445	99.427	99.407	99.385	99.36	99.333	99.302	99.266	99.224	99.172	99.109	99.028	98.92	98.772	98.557	98.205	95.763	66.627	55.655	43.774	30.891	25.552	23.229	18.232	5.3561	0.61082	0.076717	0.014713	0.0044212	0.0018654
99.658	99.652	99.645	99.638	99.63	99.622	99.614	99.605	99.596	99.587	99.577	99.567	99.556	99.545	99.533	99.52	99.507	99.493	99.478	99.462	99.445	99.427	99.407	99.385	99.361	99.334	99.304	99.27	99.231	99.185	99.131	99.066	98.986	98.886	98.755	98.57	98.05	83.701	57.979	50.437	45.29	43.6	42.775	41.826	37.834	4.6344	0.18534	0.034442	0.010948	0.0045013
99.658	99.652	99.645	99.638	99.63	99.622	99.614	99.605	99.596	99.587	99.577	99.567	99.556	99.545	99.533	99.52	99.507	99.493	99.478	99.462	99.445	99.427	99.407	99.385	99.361	99.334	99.304	99.27	99.231	99.184	99.128	99.06	98.975	98.864	98.711	98.438	95.421	69.74	59.346	17.814	9.2715	2.3494	0.40552	0.074769	0.016797	0.004834	0.0018088	0.00086051	0.0004921	0.00031928
99.658	99.652	99.645	99.638	99.63	99.622	99.614	99.605	99.596	99.587	99.577	99.567	99.556	99.545	99.533	99.52	99.507	99.493	99.478	99.462	99.445	99.427	99.407	99.385	99.361	99.334	99.304	99.27	99.231	99.185	99.13	99.064	98.983	98.88	98.744	98.547	98.006	83.882	43.826	4.1832	0.41779	0.095172	0.029611	0.011106	0.004812	0.0023547	0.0012787	0.00075865	0.000484	0.00032798
99.658	99.652	99.645	99.638	99.63	99.622	99.614	99.605	99.596	99.587	99.577	99.567	99.556	99.545	99.533	99.52	99.507	99.493	99.478	99.462	99.445	99.427	99.407	99.385	99.361	99.334	99.304	99.27	99.231	99.184	99.129	99.061	98.975	98.863	98.709	98.471	97.924	89.871	48.032	1.8409	0.087198	0.013361	0.003906	0.0016372	0.00085086	0.00050912	0.00033556	0.00023696	0.00017588	0.00013561
99.658	99.652	99.645	99.638	99.63	99.622	99.614	99.605	99.596	99.587	99.577	99.567	99.556	99.545	99.533	99.52	99.507	99.493	99.478	99.462	99.445	99.427	99.407	99.385	99.361	99.334	99.304	99.27	99.231	99.185	99.131	99.067	98.987	98.888	98.761	98.577	97.254	71.478	56.656	48.256	44.508	43.432	42.709	41.475	21.881	0.54884	0.038352	0.0092098	0.0033926	0.0016116
99.658	99.652	99.645	99.638	99.63	99.622	99.614	99.605	99.596	99.587	99.577	99.567	99.556	99.545	99.533	99.52	99.507	99.493	99.478	99.462	99.445	99.427	99.407	99.385	99.361	99.334	99.304	99.27	99.231	99.185	99.13	99.064	98.982	98.879	98.742	98.537	97.288	68.733	43.91	3.7194	0.23078	0.040378	0.011504	0.0042987	0.0019426	0.0010179	0.00059895	0.0003857	0.00026594	0.00019335
99.658	99.652	99.645	99.638	99.63	99.622	99.614	99.605	99.596	99.587	99.577	99.567	99.556	99.545	99.533	99.52	99.507	99.493	99.478	99.462	99.445	99.427	99.407	99.385	99.361	99.334	99.304	99.27	99.23	99.184	99.128	99.06	98.973	98.859	98.701	98.459	97.798	78.767	37.306	8.3009	0.43447	0.048587	0.010574	0.0035107	0.0015444	0.00082569	0.00050549	0.00034008	0.00024425	0.00018389
99.658	99.652	99.645	99.638	99.63	99.622	99.614	99.605	99.596	99.587	99.577	99.567	99.556	99.545	99.533	99.52	99.507	99.493	99.478	99.462	99.445	99.427	99.407	99.385	99.361	99.334	99.304	99.27	99.23	99.184	99.128	99.06	98.973	98.859	98.702	98.459	97.799	78.929	39.267	20.402	1.7696	0.14593	0.020348	0.0048162	0.0017901	0.000894	0.00053192	0.00035281	0.00025124	0.00018808
[truncated: 11 more columns]

## Sheet: 50,1.4
99.656	99.649	99.642	99.635	99.627	99.619	99.611	99.602	99.593	99.583	99.573	99.563	99.552	99.54	99.528	99.515	99.502	99.487	99.472	99.456	99.438	99.419	99.399	99.376	99.351	99.323	99.292	99.257	99.215	99.167	99.11	99.04	98.954	98.844	98.696	98.48	97.961	84.868	34.747	3.2322	0.19368	0.030642	0.0083796	0.0031728	0.0015081	0.00083961	0.00052314	0.00035304	0.00025258	0.00018869
99.656	99.649	99.642	99.635	99.627	99.619	99.611	99.602	99.593	99.583	99.573	99.563	99.552	99.54	99.528	99.515	99.502	99.487	99.472	99.456	99.438	99.419	99.398	99.376	99.351	99.323	99.291	99.255	99.213	99.164	99.105	99.032	98.941	98.824	98.666	98.434	97.801	79.821	21.845	1.0996	0.1074	0.022581	0.0068542	0.0026889	0.0012958	0.00072818	0.00045815	0.0003125	0.00022602	0.00017063
99.656	99.649	99.642	99.635	99.627	99.619	99.611	99.602	99.593	99.583	99.573	99.563	99.552	99.54	99.528	99.515	99.502	99.487	99.472	99.456	99.438	99.419	99.398	99.376	99.351	99.323	99.291	99.256	99.214	99.166	99.109	99.041	98.958	98.858	98.734	98.579	98.351	96.324	72.09	64.625	64.204	63.881	62.529	46.052	5.5201	0.25971	0.043272	0.014047	0.0057906	0.0027491
99.656	99.649	99.642	99.635	99.627	99.619	99.611	99.602	99.593	99.583	99.573	99.563	99.552	99.54	99.528	99.515	99.502	99.487	99.472	99.456	99.438	99.419	99.398	99.376	99.351	99.323	99.291	99.255	99.214	99.165	99.106	99.036	98.949	98.838	98.689	98.375	90.919	61.904	57.749	51.96	46.06	43.602	42.36	40.193	13.563	0.31482	0.023726	0.0061295	0.0024514	0.0012152
99.656	99.649	99.642	99.635	99.627	99.619	99.611	99.602	99.593	99.583	99.573	99.563	99.552	99.54	99.528	99.515	99.502	99.487	99.472	99.456	99.438	99.419	99.398	99.376	99.351	99.323	99.291	99.255	99.214	99.165	99.106	99.036	98.949	98.838	98.689	98.375	90.919	61.904	57.75	51.96	46.06	43.603	42.366	40.584	24.184	0.89922	0.052074	0.0099514	0.0032504	0.0014488
99.656	99.649	99.642	99.635	99.627	99.619	99.611	99.602	99.593	99.583	99.573	99.563	99.552	99.54	99.528	99.515	99.502	99.487	99.472	99.456	99.438	99.419	99.398	99.376	99.351	99.323	99.291	99.256	99.214	99.166	99.109	99.041	98.958	98.858	98.734	98.579	98.35	96.324	72.088	64.622	64.198	63.868	62.498	45.459	5.7915	0.34182	0.048794	0.01158	0.0038346	0.0016733
99.656	99.649	99.642	99.635	99.627	99.619	99.611	99.602	99.593	99.583	99.573	99.563	99.552	99.54	99.528	99.515	99.502	99.487	99.472	99.456	99.438	99.419	99.398	99.376	99.351	99.323	99.291	99.255	99.213	99.163	99.102	99.028	98.933	98.807	98.627	98.1	87.282	64.841	31.107	13.913	5.809	1.1577	0.19896	0.039314	0.0097427	0.003117	0.0012926	0.00066778	0.00040494	0.00027277
99.656	99.649	99.642	99.635	99.627	99.619	99.611	99.602	99.593	99.583	99.573	99.563	99.552	99.54	99.528	99.515	99.502	99.487	99.472	99.456	99.438	99.419	99.398	99.376	99.351	99.323	99.291	99.255	99.213	99.164	99.104	99.031	98.94	98.822	98.661	98.417	97.35	69.944	27.121	1.2692	0.080586	0.014573	0.0045337	0.0019176	0.00099864	0.00059853	0.00039537	0.0002794	0.0002073	0.00015944
99.656	99.649	99.642	99.635	99.627	99.619	99.611	99.602	99.593	99.583	99.573	99.563	99.552	99.54	99.528	99.515	99.502	99.487	99.472	99.456	99.438	99.419	99.398	99.376	99.351	99.323	99.291	99.254	99.212	99.161	99.098	99.019	98.915	98.766	98.465	93.57	64.695	53.849	15.474	0.66622	0.057806	0.010407	0.0032137	0.0014187	0.00077848	0.00048761	0.00033311	0.00024138	0.00018251	0.00014243
99.656	99.649	99.642	99.635	99.627	99.619	99.611	99.602	99.593	99.583	99.573	99.563	99.552	99.54	99.528	99.515	99.502	99.487	99.472	99.456	99.438	99.419	99.398	99.376	99.351	99.323	99.291	99.254	99.212	99.161	99.098	99.019	98.915	98.77	98.537	97.213	72.822	54	15.475	0.66632	0.057849	0.010433	0.0032312	0.0014309	0.00078725	0.00049409	0.000338	0.00024515	0.00018546	0.00014477
99.656	99.649	99.642	99.635	99.627	99.619	99.611	99.602	99.593	99.583	99.573	99.563	99.552	99.54	99.528	99.515	99.502	99.487	99.472	99.456	99.438	99.419	99.398	99.376	99.351	99.323	99.291	99.255	99.213	99.163	99.103	99.028	98.934	98.81	98.635	98.224	89.222	61.928	55.461	37.807	3.6941	0.20975	0.027646	0.0067064	0.0023312	0.0010377	0.00055986	0.00034777	0.00023824	0.00017439
99.656	99.649	99.642	99.635	99.627	99.619	99.611	99.602	99.593	99.583	99.573	99.563	99.552	99.54	99.528	99.515	99.502	99.487	99.472	99.456	99.438	99.419	99.398	99.376	99.351	99.323	99.291	99.255	99.214	99.165	99.107	99.036	98.95	98.841	98.698	98.478	96.332	66.327	53.081	46.115	43.937	43.135	42.331	39.266	5.5984	0.14533	0.020066	0.0059192	0.0024439	0.0012452
99.656	99.649	99.642	99.635	99.627	99.619	99.611	99.602	99.593	99.583	99.573	99.563	99.552	99.54	99.528	99.515	99.502	99.487	99.472	99.456	99.438	99.419	99.398	99.376	99.351	99.323	99.292	99.256	99.214	99.166	99.108	99.038	98.951	98.84	98.685	98.183	80.94	53.121	38.083	7.0176	0.20571	0.01911	0.0050044	0.0020403	0.0010442	0.00061576	0.00040078	0.00027982	0.00020574	0.00015723
99.656	99.649	99.642	99.635	99.627	99.619	99.611	99.602	99.593	99.583	99.573	99.563	99.552	99.54	99.528	99.515	99.502	99.487	99.472	99.456	99.438	99.419	99.398	99.376	99.351	99.323	99.291	99.255	99.213	99.164	99.104	99.031	98.94	98.822	98.661	98.421	97.412	59.902	36.872	31.32	23.625	16.258	5.8374	0.9704	0.15008	0.027933	0.0066977	0.0021149	0.00087589	0.00045609
99.656	99.649	99.642	99.635	99.627	99.619	99.611	99.602	99.593	99.583	99.573	99.563	99.552	99.54	99.528	99.515	99.502	99.487	99.472	99.456	99.438	99.419	99.398	99.376	99.351	99.323	99.291	99.255	99.213	99.163	99.102	99.028	98.933	98.808	98.623	97.622	73.615	44.398	34.917	26.536	8.2711	1.0855	0.17211	0.040258	0.013041	0.00534	0.0025968	0.0014309	0.00086438	0.00055863
99.656	99.649	99.642	99.635	99.627	99.619	99.611	99.602	99.593	99.583	99.573	99.563	99.552	99.54	99.528	99.515	99.502	99.487	99.472	99.456	99.438	99.419	99.398	99.375	99.349	99.321	99.288	99.25	99.205	99.15	99.082	98.995	98.88	98.724	98.499	98.033	89.722	59.481	49.365	44.865	43.7	43.084	42.314	39.27	5.5756	0.14154	0.019513	0.0058151	0.0024211	0.0012421
99.656	99.649	99.642	99.635	99.627	99.619	99.611	99.602	99.593	99.583	99.573	99.563	99.552	99.54	99.528	99.515	99.502	99.487	99.472	99.456	99.438	99.419	99.398	99.375	99.35	99.321	99.288	99.25	99.204	99.148	99.078	98.987	98.865	98.693	98.438	97.889	88.141	60.186	51.756	37.92	28.02	24.537	21.976	13.07	2.2329	0.24482	0.036083	0.0084107	0.0029668	0.0013865
99.656	99.649	99.642	99.635	99.627	99.619	99.611	99.602	99.593	99.583	99.573	99.563	99.552	99.54	99.528	99.515	99.502	99.487	99.472	99.456	99.438	99.419	99.398	99.376	99.351	99.323	99.291	99.255	99.214	99.165	99.106	99.036	98.948	98.837	98.688	98.455	96.666	67.195	54.957	47.742	44.356	43.23	42.418	41.157	26.246	0.97299	0.081169	0.020399	0.0073337	0.0032634
99.656	99.649	99.642	99.635	99.627	99.619	99.611	99.602	99.593	99.583	99.573	99.563	99.552	99.54	99.528	99.515	99.502	99.487	99.472	99.456	99.438	99.419	99.398	99.376	99.351	99.323	99.291	99.255	99.213	99.163	99.102	99.028	98.933	98.807	98.627	98.1	87.285	65.076	41.314	14.087	5.8118	1.158	0.19902	0.039332	0.0097508	0.0031214	0.0012952	0.00066949	0.00040611	0.0002736
99.656	99.649	99.642	99.635	99.627	99.619	99.611	99.602	99.593	99.583	99.573	99.563	99.552	99.54	99.528	99.515	99.502	99.487	99.472	99.456	99.438	99.419	99.398	99.376	99.351	99.323	99.291	99.255	99.213	99.164	99.105	99.033	98.944	98.829	98.674	98.422	96.732	64.012	23.426	1.3956	0.21569	0.057355	0.019366	0.00771	0.0035185	0.0017982	0.0010137	0.00062037	0.00040642	0.00028122
99.656	99.649	99.642	99.635	99.627	99.619	99.611	99.602	99.593	99.583	99.573	99.563	99.552	99.54	99.528	99.515	99.502	99.487	99.472	99.456	99.438	99.419	99.398	99.376	99.351	99.323	99.291	99.255	99.213	99.163	99.103	99.028	98.933	98.807	98.626	98.322	97.113	73.327	19.837	0.43857	0.036173	0.0076037	0.0026425	0.0012232	0.00067842	0.00042394	0.00028816	0.00020802	0.00015704	0.00012263
99.656	99.649	99.642	99.635	99.627	99.619	99.611	99.602	99.593	99.583	99.573	99.563	99.552	99.54	99.528	99.515	99.502	99.487	99.472	99.456	99.438	99.419	99.398	99.376	99.351	99.323	99.291	99.255	99.214	99.165	99.107	99.036	98.95	98.841	98.697	98.418	92.584	62.247	53.034	46.114	43.937	43.135	42.332	39.281	5.5797	0.14157	0.019508	0.0058084	0.0024142	0.0012355
99.656	99.649	99.642	99.635	99.627	99.619	99.611	99.602	99.593	99.583	99.573	99.563	99.552	99.54	99.528	99.515	99.502	99.487	99.472	99.456	99.438	99.419	99.398	99.376	99.351	99.323	99.291	99.255	99.213	99.164	99.105	99.033	98.943	98.828	98.671	98.371	92.583	57.417	24.046	1.0155	0.10317	0.02308	0.0074522	0.0030255	0.0014599	0.00080452	0.00049255	0.00032688	0.0002308	0.00017082
99.656	99.649	99.642	99.635	99.627	99.619	99.611	99.602	99.593	99.583	99.573	99.563	99.552	99.54	99.528	99.515	99.502	99.487	99.472	99.456	99.438	99.419	99.398	99.376	99.351	99.323	99.291	99.255	99.213	99.163	99.102	99.027	98.93	98.801	98.616	98.304	96.208	53.844	27.721	2.3898	0.15812	0.024086	0.0063801	0.002413	0.0011633	0.00066224	0.00042365	0.00029374	0.00021561	0.00016486
99.656	99.649	99.642	99.635	99.627	99.619	99.611	99.602	99.593	99.583	99.573	99.563	99.552	99.54	99.528	99.515	99.502	99.487	99.472	99.456	99.438	99.419	99.398	99.376	99.351	99.323	99.291	99.255	99.213	99.163	99.102	99.027	98.93	98.801	98.616	98.304	96.212	54.422	33.935	8.8469	0.58969	0.059888	0.010399	0.0030254	0.0012994	0.0007063	0.00044258	0.00030345	0.00022116	0.00016828
[truncated: 11 more columns]

## Sheet: 50,1.5
99.658	99.651	99.644	99.637	99.629	99.621	99.613	99.604	99.595	99.586	99.576	99.566	99.555	99.544	99.532	99.519	99.506	99.492	99.477	99.461	99.443	99.425	99.405	99.383	99.359	99.332	99.302	99.268	99.228	99.183	99.128	99.063	98.982	98.881	98.747	98.558	98.213	94.139	45.054	8.5312	0.40623	0.04972	0.011935	0.0041499	0.0018564	0.00099218	0.00059969	0.00039624	0.00027894	0.00020592
99.658	99.651	99.644	99.637	99.629	99.621	99.613	99.604	99.595	99.586	99.576	99.566	99.555	99.544	99.532	99.519	99.506	99.492	99.477	99.461	99.443	99.425	99.405	99.383	99.359	99.332	99.301	99.267	99.227	99.18	99.124	99.056	98.971	98.863	98.72	98.518	98.129	92.157	37.168	2.7663	0.19447	0.034504	0.009574	0.0034987	0.0015925	0.00085918	0.00052405	0.0003498	0.00024891	0.00018569
99.658	99.651	99.644	99.637	99.629	99.621	99.613	99.604	99.595	99.586	99.576	99.566	99.555	99.544	99.532	99.519	99.506	99.492	99.477	99.461	99.443	99.425	99.405	99.383	99.358	99.331	99.301	99.267	99.227	99.181	99.127	99.063	98.985	98.891	98.775	98.631	98.44	97.68	81.445	65.11	64.293	64.001	63.302	55.192	14.349	0.59271	0.067402	0.019257	0.0074925	0.0034239
99.658	99.651	99.644	99.637	99.629	99.621	99.613	99.604	99.595	99.586	99.576	99.566	99.555	99.544	99.532	99.519	99.506	99.492	99.477	99.461	99.443	99.425	99.405	99.383	99.358	99.331	99.301	99.266	99.227	99.18	99.125	99.059	98.977	98.875	98.74	98.526	96.096	66.216	58.832	54.046	47.468	44.115	42.739	41.246	27.397	0.98489	0.043755	0.0087347	0.0031648	0.0014852
99.658	99.651	99.644	99.637	99.629	99.621	99.613	99.604	99.595	99.586	99.576	99.566	99.555	99.544	99.532	99.519	99.506	99.492	99.477	99.461	99.443	99.425	99.405	99.383	99.358	99.331	99.301	99.266	99.227	99.18	99.125	99.059	98.977	98.875	98.74	98.526	96.096	66.216	58.832	54.046	47.468	44.115	42.741	41.336	34.348	2.8384	0.10705	0.015467	0.0044321	0.0018186
99.658	99.651	99.644	99.637	99.629	99.621	99.613	99.604	99.595	99.586	99.576	99.566	99.555	99.544	99.532	99.519	99.506	99.492	99.477	99.461	99.443	99.425	99.405	99.383	99.358	99.331	99.301	99.267	99.227	99.181	99.127	99.063	98.985	98.891	98.775	98.63	98.439	97.679	81.444	65.107	64.288	63.99	63.28	54.974	14.237	0.74798	0.083072	0.017453	0.0052379	0.0021126
99.658	99.651	99.644	99.637	99.629	99.621	99.613	99.604	99.595	99.586	99.576	99.566	99.555	99.544	99.532	99.519	99.506	99.492	99.477	99.461	99.443	99.425	99.405	99.383	99.358	99.331	99.301	99.266	99.226	99.179	99.122	99.052	98.965	98.85	98.691	98.382	94.104	67.96	49.574	15.849	8.3423	1.9653	0.33762	0.063135	0.014524	0.0043005	0.0016506	0.00080267	0.00046625	0.00030558
99.658	99.651	99.644	99.637	99.629	99.621	99.613	99.604	99.595	99.586	99.576	99.566	99.555	99.544	99.532	99.519	99.506	99.492	99.477	99.461	99.443	99.425	99.405	99.383	99.359	99.332	99.301	99.267	99.227	99.18	99.124	99.055	98.97	98.862	98.716	98.507	97.997	85.664	40.273	3.5887	0.16305	0.02272	0.0062325	0.0024338	0.0011988	0.00069287	0.0004458	0.00030945	0.00022653	0.00017251
99.658	99.651	99.644	99.637	99.629	99.621	99.613	99.604	99.595	99.586	99.576	99.566	99.555	99.544	99.532	99.519	99.506	99.492	99.477	99.461	99.443	99.425	99.405	99.383	99.358	99.331	99.301	99.266	99.225	99.177	99.118	99.045	98.95	98.818	98.6	96.891	71.025	58.108	30.403	1.6784	0.11244	0.016571	0.0044207	0.0017781	0.00092173	0.00055802	0.00037228	0.00026553	0.00019839	0.00015346
99.658	99.651	99.644	99.637	99.629	99.621	99.613	99.604	99.595	99.586	99.576	99.566	99.555	99.544	99.532	99.519	99.506	99.492	99.477	99.461	99.443	99.425	99.405	99.383	99.358	99.331	99.301	99.266	99.225	99.177	99.119	99.045	98.95	98.82	98.625	98.043	84.48	58.678	30.407	1.6785	0.11249	0.016601	0.0044404	0.0017917	0.00093143	0.00056513	0.00037762	0.00026962	0.00020158	0.00015598
99.658	99.651	99.644	99.637	99.629	99.621	99.613	99.604	99.595	99.586	99.576	99.566	99.555	99.544	99.532	99.519	99.506	99.492	99.477	99.461	99.443	99.425	99.405	99.383	99.359	99.332	99.301	99.266	99.226	99.179	99.122	99.053	98.966	98.852	98.696	98.427	95.279	65.874	57.686	45.807	9.732	0.46927	0.048093	0.0099757	0.0031457	0.0013064	0.00066682	0.00039853	0.00026578	0.00019108
99.658	99.651	99.644	99.637	99.629	99.621	99.613	99.604	99.595	99.586	99.576	99.566	99.555	99.544	99.532	99.519	99.506	99.492	99.477	99.461	99.443	99.425	99.405	99.383	99.358	99.331	99.301	99.266	99.227	99.18	99.125	99.059	98.978	98.877	98.746	98.564	97.799	77.422	55.96	47.614	44.335	43.355	42.62	41.16	16.612	0.38344	0.032771	0.0083134	0.0031407	0.0015151
99.658	99.651	99.644	99.637	99.629	99.621	99.613	99.604	99.595	99.586	99.576	99.566	99.555	99.544	99.532	99.519	99.506	99.492	99.477	99.461	99.443	99.425	99.405	99.383	99.359	99.332	99.301	99.267	99.227	99.181	99.126	99.06	98.98	98.878	98.741	98.471	92.155	57.592	42.5	17.285	0.56362	0.034171	0.0071009	0.0026151	0.0012622	0.00071729	0.00045429	0.00031122	0.00022554	0.00017051
99.658	99.651	99.644	99.637	99.629	99.621	99.613	99.604	99.595	99.586	99.576	99.566	99.555	99.544	99.532	99.519	99.506	99.492	99.477	99.461	99.443	99.425	99.405	99.383	99.359	99.332	99.301	99.267	99.227	99.18	99.124	99.055	98.97	98.862	98.717	98.509	98.027	82.099	38.923	33.222	25.847	18.727	8.96	1.754	0.26436	0.046099	0.010163	0.0029443	0.001123	0.00054771
99.658	99.651	99.644	99.637	99.629	99.621	99.613	99.604	99.595	99.586	99.576	99.566	99.555	99.544	99.532	99.519	99.506	99.492	99.477	99.461	99.443	99.425	99.405	99.383	99.358	99.331	99.301	99.266	99.226	99.179	99.122	99.052	98.965	98.851	98.691	98.255	86.636	50.723	36.581	30.061	13.732	2.0621	0.29534	0.061322	0.018083	0.0069351	0.0032078	0.0017064	0.0010041	0.00063665
99.658	99.651	99.644	99.637	99.629	99.621	99.613	99.604	99.595	99.586	99.576	99.566	99.555	99.544	99.532	99.519	99.506	99.492	99.477	99.46	99.443	99.425	99.404	99.382	99.357	99.33	99.298	99.262	99.219	99.168	99.104	99.024	98.919	98.778	98.578	98.25	95.326	64.931	51.97	45.662	43.938	43.276	42.597	41.155	16.598	0.37615	0.031774	0.0081402	0.0031036	0.0015081
99.658	99.651	99.644	99.637	99.629	99.621	99.613	99.604	99.595	99.586	99.576	99.566	99.555	99.544	99.532	99.519	99.506	99.492	99.477	99.461	99.443	99.425	99.404	99.382	99.358	99.33	99.298	99.262	99.219	99.166	99.101	99.018	98.907	98.753	98.529	98.146	94.655	64.266	54.773	42.261	30.032	25.265	22.964	17.109	4.3262	0.48209	0.062718	0.01265	0.0039695	0.0017225
99.658	99.651	99.644	99.637	99.629	99.621	99.613	99.604	99.595	99.586	99.576	99.566	99.555	99.544	99.532	99.519	99.506	99.492	99.477	99.461	99.443	99.425	99.405	99.383	99.358	99.331	99.301	99.266	99.227	99.18	99.125	99.059	98.977	98.874	98.739	98.545	97.869	79.17	57.182	49.684	45.005	43.498	42.688	41.687	36.071	3.0769	0.14634	0.029918	0.0098375	0.0041327
99.658	99.651	99.644	99.637	99.629	99.621	99.613	99.604	99.595	99.586	99.576	99.566	99.555	99.544	99.532	99.519	99.506	99.492	99.477	99.461	99.443	99.425	99.405	99.383	99.358	99.331	99.301	99.266	99.226	99.179	99.122	99.052	98.965	98.85	98.691	98.382	94.105	68.009	56.553	16.585	8.3508	1.9658	0.33771	0.06316	0.014534	0.0043057	0.0016537	0.00080464	0.00046757	0.00030651
99.658	99.651	99.644	99.637	99.629	99.621	99.613	99.604	99.595	99.586	99.576	99.566	99.555	99.544	99.532	99.519	99.506	99.492	99.477	99.461	99.443	99.425	99.405	99.383	99.359	99.332	99.301	99.267	99.227	99.18	99.124	99.057	98.973	98.867	98.727	98.52	97.834	78.863	39.368	3.0923	0.3492	0.083184	0.026498	0.010085	0.0044278	0.0021944	0.0012027	0.00071952	0.00046221	0.00031494
99.658	99.651	99.644	99.637	99.629	99.621	99.613	99.604	99.595	99.586	99.576	99.566	99.555	99.544	99.532	99.519	99.506	99.492	99.477	99.461	99.443	99.425	99.405	99.383	99.359	99.331	99.301	99.266	99.226	99.179	99.122	99.053	98.965	98.85	98.689	98.438	97.795	86.575	42.011	1.2424	0.068425	0.011449	0.0035175	0.001514	0.00080066	0.0004852	0.00032232	0.00022898	0.00017073	0.00013207
99.658	99.651	99.644	99.637	99.629	99.621	99.613	99.604	99.595	99.586	99.576	99.566	99.555	99.544	99.532	99.519	99.506	99.492	99.477	99.461	99.443	99.425	99.405	99.383	99.358	99.331	99.301	99.266	99.227	99.18	99.125	99.059	98.978	98.877	98.746	98.547	96.626	68.212	55.758	47.612	44.335	43.355	42.621	41.167	16.609	0.3763	0.031773	0.0081337	0.0030965	0.0015014
99.658	99.651	99.644	99.637	99.629	99.621	99.613	99.604	99.595	99.586	99.576	99.566	99.555	99.544	99.532	99.519	99.506	99.492	99.477	99.461	99.443	99.425	99.405	99.383	99.359	99.332	99.301	99.267	99.227	99.18	99.124	99.056	98.973	98.867	98.725	98.504	96.69	64.868	39.82	2.6234	0.18503	0.034734	0.010258	0.0039152	0.0017998	0.00095689	0.00056871	0.00036922	0.0002562	0.00018714
99.658	99.651	99.644	99.637	99.629	99.621	99.613	99.604	99.595	99.586	99.576	99.566	99.555	99.544	99.532	99.519	99.506	99.492	99.477	99.461	99.443	99.425	99.405	99.383	99.358	99.331	99.301	99.266	99.226	99.179	99.122	99.051	98.963	98.845	98.681	98.425	97.589	72.02	35.23	6.1215	0.33078	0.040188	0.0092384	0.0031744	0.0014309	0.00077888	0.0004823	0.00032717	0.00023637	0.00017869
99.658	99.651	99.644	99.637	99.629	99.621	99.613	99.604	99.595	99.586	99.576	99.566	99.555	99.544	99.532	99.519	99.506	99.492	99.477	99.461	99.443	99.425	99.405	99.383	99.358	99.331	99.301	99.266	99.226	99.179	99.122	99.051	98.963	98.845	98.681	98.425	97.589	72.278	37.865	17.203	1.3276	0.11516	0.016998	0.004243	0.0016404	0.00083966	0.00050648	0.00033902	0.00024295	0.00018266
[truncated: 11 more columns]

## Sheet: 50,1.6
99.66	99.653	99.646	99.639	99.631	99.623	99.615	99.607	99.598	99.589	99.579	99.569	99.558	99.547	99.535	99.523	99.509	99.496	99.481	99.465	99.448	99.43	99.411	99.389	99.366	99.34	99.311	99.278	99.24	99.196	99.144	99.083	99.007	98.912	98.789	98.62	98.348	96.872	58.394	18.121	0.88888	0.082427	0.017078	0.0054404	0.0022881	0.0011704	0.00068647	0.00044357	0.00030724	0.00022403
99.66	99.653	99.646	99.639	99.631	99.623	99.615	99.607	99.598	99.589	99.579	99.569	99.558	99.547	99.535	99.523	99.509	99.496	99.481	99.465	99.448	99.43	99.41	99.389	99.365	99.339	99.31	99.277	99.238	99.194	99.14	99.076	98.997	98.897	98.766	98.584	98.288	96.21	52.239	6.7959	0.366	0.053015	0.013351	0.0045546	0.0019595	0.0010125	0.00059893	0.00039075	0.00027349	0.00020153
99.66	99.653	99.646	99.639	99.631	99.623	99.615	99.607	99.598	99.589	99.579	99.569	99.558	99.547	99.535	99.523	99.509	99.496	99.481	99.465	99.448	99.43	99.41	99.389	99.365	99.339	99.31	99.277	99.239	99.195	99.143	99.082	99.008	98.919	98.81	98.675	98.503	98.119	90.22	66.345	64.39	64.091	63.638	59.833	27.878	1.4273	0.10991	0.026441	0.0096563	0.0042398
99.66	99.653	99.646	99.639	99.631	99.623	99.615	99.607	99.598	99.589	99.579	99.569	99.558	99.547	99.535	99.523	99.509	99.496	99.481	99.465	99.448	99.43	99.41	99.389	99.365	99.339	99.31	99.276	99.238	99.194	99.141	99.079	99.002	98.906	98.783	98.606	97.715	75.114	59.745	55.751	49.119	44.741	43.079	41.808	36.025	3.0716	0.089453	0.012705	0.0041029	0.0018129
99.66	99.653	99.646	99.639	99.631	99.623	99.615	99.607	99.598	99.589	99.579	99.569	99.558	99.547	99.535	99.523	99.509	99.496	99.481	99.465	99.448	99.43	99.41	99.389	99.365	99.339	99.31	99.276	99.238	99.194	99.141	99.079	99.002	98.906	98.783	98.606	97.715	75.114	59.745	55.751	49.119	44.741	43.08	41.832	38.519	8.1778	0.23936	0.024581	0.006102	0.0022907
99.66	99.653	99.646	99.639	99.631	99.623	99.615	99.607	99.598	99.589	99.579	99.569	99.558	99.547	99.535	99.523	99.509	99.496	99.481	99.465	99.448	99.43	99.41	99.389	99.365	99.339	99.31	99.277	99.239	99.195	99.143	99.082	99.008	98.919	98.81	98.675	98.502	98.118	90.219	66.343	64.385	64.082	63.62	59.755	27.201	1.6868	0.14372	0.02633	0.0071899	0.0026758
99.66	99.653	99.646	99.639	99.631	99.623	99.615	99.607	99.598	99.589	99.579	99.569	99.558	99.547	99.535	99.523	99.509	99.496	99.481	99.465	99.448	99.43	99.41	99.389	99.365	99.339	99.31	99.276	99.238	99.193	99.139	99.073	98.992	98.886	98.743	98.511	96.839	73.874	59.958	18.357	10.799	3.1481	0.55615	0.099847	0.021543	0.0059244	0.0021161	0.00096673	0.00053705	0.00034172
99.66	99.653	99.646	99.639	99.631	99.623	99.615	99.607	99.598	99.589	99.579	99.569	99.558	99.547	99.535	99.523	99.509	99.496	99.481	99.465	99.448	99.43	99.41	99.389	99.365	99.339	99.31	99.277	99.238	99.193	99.14	99.076	98.996	98.895	98.762	98.576	98.238	93.753	50.59	9.2733	0.34783	0.036237	0.0086158	0.0030981	0.0014416	0.00080099	0.00050204	0.00034193	0.00024692	0.00018611
99.66	99.653	99.646	99.639	99.631	99.623	99.615	99.607	99.598	99.589	99.579	99.569	99.558	99.547	99.535	99.523	99.509	99.496	99.481	99.465	99.448	99.43	99.41	99.389	99.365	99.339	99.31	99.276	99.237	99.191	99.136	99.068	98.98	98.86	98.68	97.961	80.954	60.633	42.812	4.1824	0.22273	0.026906	0.0061576	0.0022418	0.0010939	0.00063779	0.00041552	0.0002914	0.00021511	0.00016488
99.66	99.653	99.646	99.639	99.631	99.623	99.615	99.607	99.598	99.589	99.579	99.569	99.558	99.547	99.535	99.523	99.509	99.496	99.481	99.465	99.448	99.43	99.41	99.389	99.365	99.339	99.31	99.276	99.237	99.191	99.136	99.068	98.98	98.862	98.691	98.338	92.597	62.459	42.831	4.1826	0.2228	0.02694	0.0061797	0.0022569	0.0011045	0.00064555	0.00042131	0.00029581	0.00021852	0.00016757
99.66	99.653	99.646	99.639	99.631	99.623	99.615	99.607	99.598	99.589	99.579	99.569	99.558	99.547	99.535	99.523	99.509	99.496	99.481	99.465	99.448	99.43	99.41	99.389	99.365	99.339	99.31	99.277	99.238	99.193	99.139	99.074	98.992	98.887	98.746	98.532	97.344	73.751	59.285	50.573	20.55	1.0703	0.085621	0.014974	0.0042689	0.0016488	0.0007968	0.00045706	0.00029634	0.00020902
99.66	99.653	99.646	99.639	99.631	99.623	99.615	99.607	99.598	99.589	99.579	99.569	99.558	99.547	99.535	99.523	99.509	99.496	99.481	99.465	99.448	99.43	99.41	99.389	99.365	99.339	99.31	99.276	99.238	99.194	99.142	99.079	99.003	98.908	98.787	98.625	98.246	88.541	58.861	49.517	44.867	43.57	42.852	41.836	30.099	1.1088	0.056301	0.011783	0.0040534	0.0018423
99.66	99.653	99.646	99.639	99.631	99.623	99.615	99.607	99.598	99.589	99.579	99.569	99.558	99.547	99.535	99.523	99.509	99.496	99.481	99.465	99.448	99.43	99.41	99.389	99.366	99.339	99.31	99.277	99.239	99.195	99.143	99.08	99.004	98.909	98.785	98.588	96.503	63.54	46.729	28.368	1.5577	0.065407	0.010272	0.0033671	0.0015272	0.00083394	0.0005142	0.00034528	0.00024659	0.00018437
99.66	99.653	99.646	99.639	99.631	99.623	99.615	99.607	99.598	99.589	99.579	99.569	99.558	99.547	99.535	99.523	99.509	99.496	99.481	99.465	99.448	99.43	99.41	99.389	99.365	99.339	99.31	99.277	99.238	99.193	99.14	99.076	98.996	98.895	98.763	98.578	98.251	93.332	42.588	34.71	28.011	20.677	12.15	2.987	0.45467	0.074883	0.015371	0.0041051	0.0014464	0.00065986
99.66	99.653	99.646	99.639	99.631	99.623	99.615	99.607	99.598	99.589	99.579	99.569	99.558	99.547	99.535	99.523	99.509	99.496	99.481	99.465	99.448	99.43	99.41	99.389	99.365	99.339	99.31	99.276	99.238	99.193	99.139	99.073	98.992	98.886	98.744	98.476	94.002	57.983	38.652	32.338	19.405	3.756	0.50348	0.093488	0.025103	0.0089876	0.0039584	0.002029	0.0011624	0.00072254
99.66	99.653	99.646	99.639	99.631	99.623	99.615	99.607	99.598	99.589	99.579	99.569	99.558	99.547	99.535	99.523	99.509	99.496	99.481	99.465	99.448	99.43	99.41	99.388	99.364	99.338	99.307	99.273	99.232	99.183	99.123	99.049	98.952	98.822	98.643	98.372	97.205	74.058	54.736	46.782	44.226	43.448	42.821	41.826	30.106	1.0955	0.054532	0.011499	0.0039953	0.0018301
99.66	99.653	99.646	99.639	99.631	99.623	99.615	99.607	99.598	99.589	99.579	99.569	99.558	99.547	99.535	99.523	99.509	99.496	99.481	99.465	99.448	99.43	99.41	99.388	99.365	99.338	99.308	99.273	99.232	99.182	99.121	99.044	98.942	98.802	98.603	98.29	96.902	72.174	57.012	46.315	32.586	26.106	23.637	19.782	7.4591	0.91992	0.10937	0.019245	0.0053563	0.0021449
99.66	99.653	99.646	99.639	99.631	99.623	99.615	99.607	99.598	99.589	99.579	99.569	99.558	99.547	99.535	99.523	99.509	99.496	99.481	99.465	99.448	99.43	99.41	99.389	99.365	99.339	99.31	99.276	99.238	99.194	99.141	99.079	99.002	98.906	98.782	98.61	98.243	90.008	59.555	51.782	45.872	43.792	42.921	42.038	39.614	9.1034	0.29098	0.044271	0.013217	0.0052204
99.66	99.653	99.646	99.639	99.631	99.623	99.615	99.607	99.598	99.589	99.579	99.569	99.558	99.547	99.535	99.523	99.509	99.496	99.481	99.465	99.448	99.43	99.41	99.389	99.365	99.339	99.31	99.276	99.238	99.193	99.139	99.073	98.992	98.886	98.743	98.512	96.84	73.887	62.099	21.182	10.827	3.149	0.55628	0.099881	0.021556	0.0059307	0.0021197	0.00096897	0.00053853	0.00034275
99.66	99.653	99.646	99.639	99.631	99.623	99.615	99.607	99.598	99.589	99.579	99.569	99.558	99.547	99.535	99.523	99.509	99.496	99.481	99.465	99.448	99.43	99.41	99.389	99.365	99.339	99.31	99.277	99.238	99.194	99.141	99.077	98.999	98.9	98.772	98.59	98.197	90.397	50.013	7.1773	0.57944	0.12048	0.035992	0.013118	0.0055512	0.0026643	0.0014225	0.00083159	0.00052413	0.00035152
99.66	99.653	99.646	99.639	99.631	99.623	99.615	99.607	99.598	99.589	99.579	99.569	99.558	99.547	99.535	99.523	99.509	99.496	99.481	99.465	99.448	99.43	99.41	99.389	99.365	99.339	99.31	99.276	99.238	99.193	99.139	99.074	98.992	98.886	98.741	98.523	98.085	93.625	55.777	3.7635	0.13613	0.017657	0.0047177	0.0018788	0.00094576	0.0005543	0.00036002	0.00025146	0.00018516	0.00014187
99.66	99.653	99.646	99.639	99.631	99.623	99.615	99.607	99.598	99.589	99.579	99.569	99.558	99.547	99.535	99.523	99.509	99.496	99.481	99.465	99.448	99.43	99.41	99.389	99.365	99.339	99.31	99.276	99.238	99.194	99.142	99.079	99.003	98.908	98.787	98.619	97.882	78.26	58.131	49.511	44.867	43.57	42.852	41.839	30.121	1.0961	0.054537	0.011493	0.0039882	0.0018231
99.66	99.653	99.646	99.639	99.631	99.623	99.615	99.607	99.598	99.589	99.579	99.569	99.558	99.547	99.535	99.523	99.509	99.496	99.481	99.465	99.448	99.43	99.41	99.389	99.365	99.339	99.31	99.277	99.238	99.194	99.141	99.077	98.998	98.899	98.77	98.584	97.874	76.714	49.168	6.8354	0.34602	0.052755	0.0141	0.0050575	0.0022169	0.001135	0.00065568	0.00041607	0.0002837	0.00020445
99.66	99.653	99.646	99.639	99.631	99.623	99.615	99.607	99.598	99.589	99.579	99.569	99.558	99.547	99.535	99.523	99.509	99.496	99.481	99.465	99.448	99.43	99.41	99.389	99.365	99.339	99.31	99.276	99.238	99.193	99.139	99.073	98.99	98.882	98.734	98.513	98.029	87.729	40.819	13.271	0.70674	0.068186	0.013472	0.0041928	0.0017649	0.00091572	0.0005489	0.00036376	0.00025854	0.00019315
99.66	99.653	99.646	99.639	99.631	99.623	99.615	99.607	99.598	99.589	99.579	99.569	99.558	99.547	99.535	99.523	99.509	99.496	99.481	99.465	99.448	99.43	99.41	99.389	99.365	99.339	99.31	99.276	99.238	99.193	99.139	99.073	98.99	98.882	98.734	98.513	98.03	87.788	42.071	25.478	2.905	0.22106	0.028087	0.0060425	0.0020898	0.001	0.00057986	0.00037819	0.00026631	0.00019774
[truncated: 11 more columns]

## Sheet: 53,1.4
99.657	99.65	99.643	99.636	99.628	99.62	99.612	99.603	99.594	99.585	99.575	99.565	99.554	99.542	99.53	99.518	99.504	99.49	99.475	99.459	99.441	99.423	99.402	99.38	99.356	99.328	99.298	99.263	99.223	99.176	99.121	99.054	98.971	98.866	98.727	98.528	98.131	91.51	40.769	5.8126	0.29726	0.04065	0.010307	0.0037174	0.0017045	0.00092606	0.00056716	0.00037796	0.00026783	0.00019871
99.657	99.65	99.643	99.636	99.628	99.62	99.612	99.603	99.594	99.585	99.575	99.565	99.554	99.542	99.53	99.518	99.504	99.49	99.475	99.459	99.441	99.423	99.402	99.38	99.355	99.328	99.297	99.262	99.221	99.173	99.116	99.046	98.959	98.848	98.699	98.485	98.027	88.435	30.921	1.8856	0.15147	0.028972	0.0083411	0.0031416	0.0014633	0.00080244	0.00049607	0.00033403	0.00023927	0.0001794
99.657	99.65	99.643	99.636	99.628	99.62	99.612	99.603	99.594	99.585	99.575	99.565	99.554	99.542	99.53	99.518	99.504	99.49	99.475	99.459	99.441	99.422	99.402	99.38	99.355	99.328	99.297	99.262	99.222	99.175	99.12	99.054	98.974	98.877	98.758	98.61	98.407	97.298	77.257	64.853	64.256	63.956	63.061	52.062	9.9643	0.41677	0.055926	0.016906	0.0067395	0.0031302
99.657	99.65	99.643	99.636	99.628	99.62	99.612	99.603	99.594	99.585	99.575	99.565	99.554	99.542	99.53	99.518	99.504	99.49	99.475	99.459	99.441	99.422	99.402	99.38	99.355	99.328	99.297	99.262	99.221	99.174	99.118	99.05	98.966	98.86	98.72	98.477	94.613	63.937	58.419	53.221	46.847	43.891	42.588	40.909	21.88	0.61061	0.033615	0.007528	0.0028458	0.0013673
99.657	99.65	99.643	99.636	99.628	99.62	99.612	99.603	99.594	99.585	99.575	99.565	99.554	99.542	99.53	99.518	99.504	99.49	99.475	99.459	99.441	99.422	99.402	99.38	99.355	99.328	99.297	99.262	99.221	99.174	99.118	99.05	98.966	98.86	98.72	98.477	94.613	63.937	58.419	53.221	46.847	43.891	42.591	41.071	31.051	1.7648	0.078767	0.012857	0.0038933	0.0016549
99.657	99.65	99.643	99.636	99.628	99.62	99.612	99.603	99.594	99.585	99.575	99.565	99.554	99.542	99.53	99.518	99.504	99.49	99.475	99.459	99.441	99.422	99.402	99.38	99.355	99.328	99.297	99.262	99.222	99.175	99.12	99.054	98.974	98.877	98.758	98.61	98.407	97.297	77.256	64.85	64.25	63.944	63.037	51.721	10.074	0.53773	0.066657	0.014731	0.0046011	0.0019183
99.657	99.65	99.643	99.636	99.628	99.62	99.612	99.603	99.594	99.585	99.575	99.565	99.554	99.542	99.53	99.518	99.504	99.49	99.475	99.459	99.441	99.423	99.402	99.38	99.355	99.328	99.297	99.262	99.221	99.172	99.114	99.042	98.952	98.833	98.666	98.294	91.915	66.43	42.2	15.064	7.2777	1.5904	0.27205	0.052068	0.012328	0.0037616	0.0014918	0.00074362	0.00043974	0.00029162
99.657	99.65	99.643	99.636	99.628	99.62	99.612	99.603	99.594	99.585	99.575	99.565	99.554	99.542	99.53	99.518	99.504	99.49	99.475	99.459	99.441	99.423	99.402	99.38	99.355	99.328	99.297	99.262	99.221	99.173	99.116	99.046	98.958	98.846	98.694	98.472	97.812	79.832	35.331	2.3452	0.12097	0.01888	0.0054606	0.0022068	0.001112	0.00065224	0.00042449	0.00029679	0.00021847	0.00016706
99.657	99.65	99.643	99.636	99.628	99.62	99.612	99.603	99.594	99.585	99.575	99.565	99.554	99.542	99.53	99.518	99.504	99.49	99.475	99.459	99.441	99.422	99.402	99.38	99.355	99.328	99.297	99.261	99.22	99.17	99.11	99.035	98.936	98.798	98.554	95.94	67.877	56.632	24.115	1.1456	0.085221	0.01365	0.0038681	0.0016196	0.00085969	0.00052778	0.00035577	0.00025537	0.00019174	0.00014886
99.657	99.65	99.643	99.636	99.628	99.62	99.612	99.603	99.594	99.585	99.575	99.565	99.554	99.542	99.53	99.518	99.504	99.49	99.475	99.459	99.441	99.422	99.402	99.38	99.355	99.328	99.297	99.261	99.22	99.17	99.11	99.035	98.936	98.801	98.592	97.806	79.723	56.966	24.117	1.1458	0.085269	0.013678	0.0038868	0.0016326	0.00086899	0.00053462	0.00036092	0.00025933	0.00019483	0.00015131
99.657	99.65	99.643	99.636	99.628	99.62	99.612	99.603	99.594	99.585	99.575	99.565	99.554	99.542	99.53	99.518	99.504	99.49	99.475	99.459	99.441	99.423	99.402	99.38	99.355	99.328	99.297	99.262	99.221	99.173	99.114	99.043	98.953	98.835	98.672	98.362	93.472	63.845	56.866	43.034	6.6349	0.33567	0.038123	0.0084657	0.0027788	0.001187	0.0006205	0.00037673	0.00025408	0.00018404
99.657	99.65	99.643	99.636	99.628	99.62	99.612	99.603	99.594	99.585	99.575	99.565	99.554	99.542	99.53	99.518	99.504	99.49	99.475	99.459	99.441	99.422	99.402	99.38	99.355	99.328	99.297	99.262	99.221	99.174	99.118	99.05	98.967	98.862	98.727	98.532	97.399	72.312	54.782	46.938	44.156	43.265	42.509	40.637	11.189	0.25253	0.02666	0.0072187	0.0028309	0.0013978
99.657	99.65	99.643	99.636	99.628	99.62	99.612	99.603	99.594	99.585	99.575	99.565	99.554	99.542	99.53	99.518	99.504	99.49	99.475	99.459	99.441	99.423	99.402	99.38	99.355	99.328	99.297	99.262	99.222	99.175	99.119	99.051	98.968	98.863	98.719	98.387	88.486	55.712	40.751	12.496	0.36986	0.026677	0.0061295	0.0023602	0.0011672	0.00067339	0.00043159	0.00029794	0.00021721	0.00016496
99.657	99.65	99.643	99.636	99.628	99.62	99.612	99.603	99.594	99.585	99.575	99.565	99.554	99.542	99.53	99.518	99.504	99.49	99.475	99.459	99.441	99.423	99.402	99.38	99.355	99.328	99.297	99.262	99.221	99.173	99.116	99.046	98.958	98.846	98.695	98.475	97.854	73.478	37.965	32.488	24.923	17.794	7.6243	1.3846	0.20998	0.037512	0.0085651	0.0025672	0.0010126	0.00050757
99.657	99.65	99.643	99.636	99.628	99.62	99.612	99.603	99.594	99.585	99.575	99.565	99.554	99.542	99.53	99.518	99.504	99.49	99.475	99.459	99.441	99.422	99.402	99.38	99.355	99.328	99.297	99.262	99.221	99.172	99.114	99.043	98.952	98.834	98.665	98.076	81.714	47.942	35.873	28.788	11.356	1.5888	0.23622	0.051552	0.0158	0.0062238	0.0029418	0.0015875	0.00094438	0.00060359
99.657	99.65	99.643	99.636	99.628	99.62	99.612	99.603	99.594	99.585	99.575	99.565	99.554	99.542	99.53	99.518	99.504	99.49	99.475	99.458	99.441	99.422	99.402	99.379	99.354	99.326	99.294	99.257	99.213	99.161	99.095	99.012	98.904	98.756	98.547	98.178	93.677	62.291	50.852	45.296	43.834	43.199	42.488	40.636	11.168	0.24694	0.025876	0.0070782	0.0028004	0.0013926
99.657	99.65	99.643	99.636	99.628	99.62	99.612	99.603	99.594	99.585	99.575	99.565	99.554	99.542	99.53	99.518	99.504	99.49	99.475	99.459	99.441	99.422	99.402	99.379	99.354	99.326	99.294	99.257	99.213	99.159	99.092	99.006	98.89	98.729	98.494	98.06	92.702	62.211	53.634	40.466	29.129	24.955	22.61	15.608	3.3345	0.36496	0.049929	0.010671	0.0035165	0.0015748
99.657	99.65	99.643	99.636	99.628	99.62	99.612	99.603	99.594	99.585	99.575	99.565	99.554	99.542	99.53	99.518	99.504	99.49	99.475	99.459	99.441	99.422	99.402	99.38	99.355	99.328	99.297	99.262	99.221	99.174	99.118	99.049	98.966	98.859	98.719	98.511	97.542	73.753	56.282	48.846	44.711	43.385	42.581	41.501	33.034	1.8993	0.11368	0.025519	0.0087121	0.0037509
99.657	99.65	99.643	99.636	99.628	99.62	99.612	99.603	99.594	99.585	99.575	99.565	99.554	99.542	99.53	99.518	99.504	99.49	99.475	99.459	99.441	99.423	99.402	99.38	99.355	99.328	99.297	99.262	99.221	99.172	99.114	99.043	98.952	98.833	98.666	98.294	91.917	66.521	51.637	15.47	7.283	1.5908	0.27212	0.05209	0.012337	0.0037665	0.0014947	0.00074548	0.00044099	0.0002925
99.657	99.65	99.643	99.636	99.628	99.62	99.612	99.603	99.594	99.585	99.575	99.565	99.554	99.542	99.53	99.518	99.504	99.49	99.475	99.459	99.441	99.423	99.402	99.38	99.355	99.328	99.297	99.262	99.221	99.173	99.116	99.047	98.961	98.852	98.706	98.483	97.531	72.488	33.273	2.2066	0.2856	0.071452	0.02331	0.0090477	0.0040331	0.0020226	0.0011222	0.00067742	0.00043863	0.00030081
99.657	99.65	99.643	99.636	99.628	99.62	99.612	99.603	99.594	99.585	99.575	99.565	99.554	99.542	99.53	99.518	99.504	99.49	99.475	99.459	99.441	99.423	99.402	99.38	99.355	99.328	99.297	99.262	99.221	99.172	99.114	99.043	98.952	98.833	98.664	98.394	97.59	81.64	33.353	0.80211	0.052281	0.0096498	0.0031224	0.001387	0.00074796	0.00045892	0.00030793	0.00022016	0.00016499	0.00012813
99.657	99.65	99.643	99.636	99.628	99.62	99.612	99.603	99.594	99.585	99.575	99.565	99.554	99.542	99.53	99.518	99.504	99.49	99.475	99.459	99.441	99.422	99.402	99.38	99.355	99.328	99.297	99.262	99.221	99.174	99.118	99.05	98.967	98.862	98.727	98.504	95.482	65.219	54.669	46.937	44.156	43.265	42.509	40.647	11.176	0.24703	0.025873	0.0070715	0.0027933	0.0013859
99.657	99.65	99.643	99.636	99.628	99.62	99.612	99.603	99.594	99.585	99.575	99.565	99.554	99.542	99.53	99.518	99.504	99.49	99.475	99.459	99.441	99.423	99.402	99.38	99.355	99.328	99.297	99.262	99.221	99.173	99.116	99.047	98.961	98.851	98.704	98.459	95.567	61.276	33.977	1.7627	0.14468	0.029337	0.0089905	0.0035243	0.001652	0.00089093	0.00053635	0.00035129	0.00024549	0.00018031
99.657	99.65	99.643	99.636	99.628	99.62	99.612	99.603	99.594	99.585	99.575	99.565	99.554	99.542	99.53	99.518	99.504	99.49	99.475	99.459	99.441	99.423	99.402	99.38	99.355	99.328	99.297	99.262	99.221	99.172	99.114	99.042	98.95	98.828	98.656	98.38	97.214	63.832	32.546	4.203	0.24296	0.03248	0.0079178	0.0028347	0.0013137	0.00072829	0.00045737	0.00031303	0.00022763	0.00017291
99.657	99.65	99.643	99.636	99.628	99.62	99.612	99.603	99.594	99.585	99.575	99.565	99.554	99.542	99.53	99.518	99.504	99.49	99.475	99.459	99.441	99.423	99.402	99.38	99.355	99.328	99.297	99.262	99.221	99.172	99.114	99.042	98.95	98.828	98.656	98.38	97.215	64.22	36.309	13.516	0.95153	0.087975	0.013846	0.0036854	0.0014889	0.00078145	0.00047924	0.00032394	0.00023377	0.00017665
[truncated: 11 more columns]

## Sheet: 53,1.5
99.659	99.652	99.645	99.638	99.631	99.623	99.614	99.606	99.597	99.588	99.578	99.568	99.557	99.546	99.534	99.521	99.508	99.494	99.479	99.463	99.447	99.428	99.408	99.387	99.363	99.337	99.307	99.274	99.236	99.191	99.139	99.075	98.998	98.901	98.774	98.598	98.305	96.214	52.785	14.142	0.66004	0.068084	0.014925	0.004917	0.0021166	0.0010997	0.00065279	0.00042536	0.00029643	0.00021713
99.659	99.652	99.645	99.638	99.631	99.623	99.614	99.606	99.597	99.588	99.578	99.568	99.557	99.546	99.534	99.521	99.508	99.494	99.479	99.463	99.446	99.428	99.408	99.387	99.363	99.336	99.307	99.273	99.234	99.189	99.134	99.069	98.988	98.885	98.75	98.561	98.238	95.225	46.484	4.8997	0.28733	0.045133	0.011788	0.0041274	0.0018135	0.00095152	0.00056979	0.00037495	0.00026408	0.00019549
99.659	99.652	99.645	99.638	99.631	99.623	99.614	99.606	99.597	99.588	99.578	99.568	99.557	99.546	99.534	99.521	99.508	99.494	99.479	99.463	99.446	99.428	99.408	99.387	99.363	99.336	99.307	99.273	99.235	99.19	99.137	99.075	99	98.909	98.797	98.659	98.481	98.004	87.391	65.746	64.351	64.06	63.539	58.498	22.609	1.0204	0.090967	0.023472	0.0087867	0.0039156
99.659	99.652	99.645	99.638	99.631	99.623	99.614	99.606	99.597	99.588	99.578	99.568	99.557	99.546	99.534	99.521	99.508	99.494	99.479	99.463	99.446	99.428	99.408	99.387	99.363	99.336	99.307	99.273	99.234	99.189	99.136	99.071	98.993	98.895	98.768	98.58	97.322	71.274	59.409	55.164	48.478	44.492	42.953	41.625	33.626	2.0083	0.067593	0.011009	0.0037211	0.0016823
99.659	99.652	99.645	99.638	99.631	99.623	99.614	99.606	99.597	99.588	99.578	99.568	99.557	99.546	99.534	99.521	99.508	99.494	99.479	99.463	99.446	99.428	99.408	99.387	99.363	99.336	99.307	99.273	99.234	99.189	99.136	99.071	98.993	98.895	98.768	98.58	97.322	71.274	59.409	55.164	48.478	44.492	42.955	41.664	37.422	5.5948	0.1755	0.020602	0.005408	0.0020995
99.659	99.652	99.645	99.638	99.631	99.623	99.614	99.606	99.597	99.588	99.578	99.568	99.557	99.546	99.534	99.521	99.508	99.494	99.479	99.463	99.446	99.428	99.408	99.387	99.363	99.336	99.307	99.273	99.235	99.19	99.137	99.075	99	98.909	98.797	98.659	98.481	98.003	87.39	65.744	64.346	64.05	63.52	58.387	22.101	1.2374	0.11682	0.022573	0.006385	0.002448
99.659	99.652	99.645	99.638	99.631	99.623	99.614	99.606	99.597	99.588	99.578	99.568	99.557	99.546	99.534	99.521	99.508	99.494	99.479	99.463	99.446	99.428	99.408	99.387	99.363	99.336	99.307	99.273	99.234	99.188	99.133	99.066	98.982	98.873	98.725	98.472	96.131	71.259	57.29	17.229	9.9078	2.6604	0.46289	0.084333	0.018622	0.00525	0.0019281	0.00090163	0.00050943	0.00032775
99.659	99.652	99.645	99.638	99.631	99.623	99.614	99.606	99.597	99.588	99.578	99.568	99.557	99.546	99.534	99.521	99.508	99.494	99.479	99.463	99.446	99.428	99.408	99.387	99.363	99.336	99.307	99.273	99.234	99.188	99.134	99.068	98.987	98.883	98.746	98.552	98.17	91.592	46.867	6.6268	0.26043	0.030361	0.0076258	0.0028305	0.0013458	0.00075833	0.00048029	0.00032948	0.00023915	0.00018095
99.659	99.652	99.645	99.638	99.631	99.623	99.614	99.606	99.597	99.588	99.578	99.568	99.557	99.546	99.534	99.521	99.508	99.494	99.479	99.463	99.446	99.428	99.408	99.387	99.363	99.336	99.306	99.272	99.233	99.186	99.13	99.06	98.969	98.846	98.654	97.69	77.088	59.801	38.808	2.9843	0.17189	0.022397	0.0054285	0.0020543	0.0010261	0.0006064	0.00039882	0.0002815	0.00020875	0.00016055
99.659	99.652	99.645	99.638	99.631	99.623	99.614	99.606	99.597	99.588	99.578	99.568	99.557	99.546	99.534	99.521	99.508	99.494	99.479	99.463	99.446	99.428	99.408	99.387	99.363	99.336	99.306	99.272	99.233	99.186	99.13	99.06	98.969	98.847	98.668	98.257	90.233	61.006	38.819	2.9845	0.17195	0.02243	0.0054497	0.0020688	0.0010363	0.00061391	0.00040444	0.00028579	0.00021208	0.00016317
99.659	99.652	99.645	99.638	99.631	99.623	99.614	99.606	99.597	99.588	99.578	99.568	99.557	99.546	99.534	99.521	99.508	99.494	99.479	99.463	99.446	99.428	99.408	99.387	99.363	99.336	99.307	99.273	99.234	99.188	99.133	99.066	98.983	98.875	98.729	98.498	96.831	70.311	58.737	49.038	16.059	0.78511	0.068709	0.012845	0.0038069	0.0015091	0.0007451	0.00043414	0.00028453	0.00020214
99.659	99.652	99.645	99.638	99.631	99.623	99.614	99.606	99.597	99.588	99.578	99.568	99.557	99.546	99.534	99.521	99.508	99.494	99.479	99.463	99.446	99.428	99.408	99.387	99.363	99.336	99.307	99.273	99.234	99.189	99.136	99.072	98.994	98.897	98.772	98.604	98.132	84.893	57.751	48.767	44.648	43.489	42.77	41.641	25.536	0.73644	0.045617	0.010325	0.0036814	0.0017116
99.659	99.652	99.645	99.638	99.631	99.623	99.614	99.606	99.597	99.588	99.578	99.568	99.557	99.546	99.534	99.521	99.508	99.494	99.479	99.463	99.446	99.428	99.408	99.387	99.363	99.337	99.307	99.273	99.235	99.19	99.137	99.073	98.995	98.898	98.769	98.553	95.435	60.948	45.157	24.607	1.0656	0.050924	0.0089199	0.003062	0.0014225	0.00078785	0.00049098	0.0003322	0.00023856	0.0001791
99.659	99.652	99.645	99.638	99.631	99.623	99.614	99.606	99.597	99.588	99.578	99.568	99.557	99.546	99.534	99.521	99.508	99.494	99.479	99.463	99.446	99.428	99.408	99.387	99.363	99.336	99.307	99.273	99.234	99.189	99.134	99.069	98.987	98.883	98.746	98.554	98.187	90.531	40.916	34.194	27.219	19.991	10.98	2.4659	0.37259	0.062421	0.013168	0.0036246	0.0013153	0.00061509
99.659	99.652	99.645	99.638	99.631	99.623	99.614	99.606	99.597	99.588	99.578	99.568	99.557	99.546	99.534	99.521	99.508	99.494	99.479	99.463	99.446	99.428	99.408	99.387	99.363	99.336	99.307	99.273	99.234	99.188	99.133	99.066	98.982	98.874	98.725	98.415	91.98	55.176	37.806	31.595	17.346	3.0195	0.41222	0.079799	0.022206	0.0081463	0.0036575	0.0019017	0.0011007	0.0006892
99.659	99.652	99.645	99.638	99.631	99.623	99.614	99.606	99.597	99.588	99.578	99.568	99.557	99.546	99.534	99.521	99.508	99.494	99.479	99.463	99.446	99.428	99.408	99.386	99.362	99.335	99.304	99.269	99.227	99.178	99.117	99.04	98.94	98.806	98.62	98.332	96.736	70.216	53.71	46.323	44.11	43.385	42.742	41.633	25.537	0.7258	0.044189	0.010089	0.0036321	0.0017015
99.659	99.652	99.645	99.638	99.631	99.623	99.614	99.606	99.597	99.588	99.578	99.568	99.557	99.546	99.534	99.521	99.508	99.494	99.479	99.463	99.446	99.428	99.408	99.386	99.362	99.335	99.304	99.269	99.227	99.177	99.114	99.034	98.929	98.785	98.577	98.243	96.34	68.71	56.251	44.862	31.572	25.776	23.406	18.93	6.1806	0.72304	0.08875	0.01642	0.0047819	0.0019742
99.659	99.652	99.645	99.638	99.631	99.623	99.614	99.606	99.597	99.588	99.578	99.568	99.557	99.546	99.534	99.521	99.508	99.494	99.479	99.463	99.446	99.428	99.408	99.387	99.363	99.336	99.307	99.273	99.234	99.189	99.136	99.071	98.993	98.894	98.767	98.587	98.145	86.608	58.599	50.996	45.518	43.678	42.837	41.918	38.724	6.1715	0.222	0.038167	0.011831	0.0047827
99.659	99.652	99.645	99.638	99.631	99.623	99.614	99.606	99.597	99.588	99.578	99.568	99.557	99.546	99.534	99.521	99.508	99.494	99.479	99.463	99.446	99.428	99.408	99.387	99.363	99.336	99.307	99.273	99.234	99.188	99.133	99.066	98.982	98.873	98.725	98.472	96.132	71.28	60.755	18.983	9.9257	2.6611	0.463	0.084363	0.018634	0.0052559	0.0019315	0.00090377	0.00051085	0.00032874
99.659	99.652	99.645	99.638	99.631	99.623	99.614	99.606	99.597	99.588	99.578	99.568	99.557	99.546	99.534	99.521	99.508	99.494	99.479	99.463	99.446	99.428	99.408	99.387	99.363	99.336	99.307	99.273	99.234	99.189	99.135	99.07	98.99	98.888	98.756	98.566	98.099	86.947	46.627	5.2367	0.47716	0.1049	0.032104	0.011897	0.0051034	0.0024764	0.0013363	0.00078786	0.00050012	0.00033739
99.659	99.652	99.645	99.638	99.631	99.623	99.614	99.606	99.597	99.588	99.578	99.568	99.557	99.546	99.534	99.521	99.508	99.494	99.479	99.463	99.446	99.428	99.408	99.387	99.363	99.336	99.307	99.273	99.234	99.188	99.133	99.066	98.982	98.873	98.723	98.494	97.999	91.699	51.61	2.471	0.10446	0.014977	0.0042219	0.0017329	0.00088888	0.00052717	0.0003455	0.00024287	0.00017967	0.00013815
99.659	99.652	99.645	99.638	99.631	99.623	99.614	99.606	99.597	99.588	99.578	99.568	99.557	99.546	99.534	99.521	99.508	99.494	99.479	99.463	99.446	99.428	99.408	99.387	99.363	99.336	99.307	99.273	99.234	99.189	99.136	99.072	98.994	98.897	98.772	98.595	97.575	74.173	57.289	48.763	44.648	43.489	42.77	41.646	25.551	0.72615	0.04419	0.010083	0.003625	0.0016946
99.659	99.652	99.645	99.638	99.631	99.623	99.614	99.606	99.597	99.588	99.578	99.568	99.557	99.546	99.534	99.521	99.508	99.494	99.479	99.463	99.446	99.428	99.408	99.387	99.363	99.336	99.307	99.273	99.234	99.189	99.135	99.069	98.989	98.888	98.754	98.557	97.588	71.903	46.369	4.8028	0.27199	0.04507	0.012513	0.0045971	0.0020515	0.0010642	0.00062176	0.00039795	0.00027314	0.00019782
99.659	99.652	99.645	99.638	99.631	99.623	99.614	99.606	99.597	99.588	99.578	99.568	99.557	99.546	99.534	99.521	99.508	99.494	99.479	99.463	99.446	99.428	99.408	99.387	99.363	99.336	99.307	99.273	99.234	99.188	99.133	99.065	98.98	98.869	98.716	98.482	97.911	82.979	38.769	10.212	0.53054	0.055852	0.011681	0.0037767	0.0016319	0.00086129	0.00052294	0.00034967	0.00025007	0.00018765
99.659	99.652	99.645	99.638	99.631	99.623	99.614	99.606	99.597	99.588	99.578	99.568	99.557	99.546	99.534	99.521	99.508	99.494	99.479	99.463	99.446	99.428	99.408	99.387	99.363	99.336	99.307	99.273	99.234	99.188	99.133	99.065	98.98	98.869	98.716	98.483	97.912	83.088	40.375	22.637	2.1745	0.17327	0.02323	0.0052844	0.0019076	0.00093571	0.00055114	0.00036306	0.00025737	0.000192
[truncated: 11 more columns]

## Sheet: 53,1.6
99.661	99.654	99.647	99.64	99.633	99.625	99.617	99.608	99.599	99.59	99.581	99.57	99.56	99.549	99.537	99.525	99.512	99.498	99.483	99.468	99.451	99.433	99.414	99.393	99.37	99.344	99.316	99.284	99.247	99.204	99.154	99.095	99.022	98.931	98.814	98.655	98.412	97.537	70.132	25.524	1.5204	0.11693	0.021707	0.0065127	0.0026278	0.0013051	0.0007499	0.00047735	0.00032715	0.00023665
99.661	99.654	99.647	99.64	99.633	99.625	99.617	99.608	99.599	99.59	99.581	99.57	99.56	99.549	99.537	99.525	99.512	99.498	99.483	99.468	99.451	99.433	99.414	99.393	99.37	99.344	99.315	99.283	99.245	99.202	99.151	99.089	99.013	98.917	98.792	98.622	98.359	97.196	63.744	11.704	0.57086	0.070822	0.016615	0.0054192	0.0022475	0.0011284	0.00065372	0.00041997	0.00029077	0.00021256
99.661	99.654	99.647	99.64	99.633	99.625	99.617	99.608	99.599	99.59	99.581	99.57	99.56	99.549	99.537	99.525	99.512	99.498	99.483	99.468	99.451	99.433	99.414	99.393	99.37	99.344	99.315	99.283	99.246	99.203	99.153	99.094	99.022	98.936	98.831	98.701	98.538	98.251	93.826	68.057	64.472	64.144	63.767	61.423	36.839	2.5859	0.15698	0.032735	0.011409	0.004877
99.661	99.654	99.647	99.64	99.633	99.625	99.617	99.608	99.599	99.59	99.581	99.57	99.56	99.549	99.537	99.525	99.512	99.498	99.483	99.468	99.451	99.433	99.414	99.393	99.37	99.344	99.315	99.283	99.245	99.202	99.151	99.091	99.017	98.925	98.808	98.645	98.118	82.53	60.428	56.673	50.296	45.242	43.3	42.081	38.612	6.2395	0.15204	0.016554	0.0048909	0.002071
99.661	99.654	99.647	99.64	99.633	99.625	99.617	99.608	99.599	99.59	99.581	99.57	99.56	99.549	99.537	99.525	99.512	99.498	99.483	99.468	99.451	99.433	99.414	99.393	99.37	99.344	99.315	99.283	99.245	99.202	99.151	99.091	99.017	98.925	98.808	98.645	98.118	82.53	60.428	56.673	50.296	45.242	43.301	42.092	39.735	14.499	0.42372	0.033989	0.0075896	0.00268
99.661	99.654	99.647	99.64	99.633	99.625	99.617	99.608	99.599	99.59	99.581	99.57	99.56	99.549	99.537	99.525	99.512	99.498	99.483	99.468	99.451	99.433	99.414	99.393	99.37	99.344	99.315	99.283	99.246	99.203	99.153	99.094	99.022	98.936	98.831	98.701	98.538	98.25	93.825	68.055	64.468	64.136	63.751	61.376	36.083	2.9167	0.20919	0.03462	0.0088946	0.0031408
99.661	99.654	99.647	99.64	99.633	99.625	99.617	99.608	99.599	99.59	99.581	99.57	99.56	99.549	99.537	99.525	99.512	99.498	99.483	99.468	99.451	99.433	99.414	99.393	99.37	99.344	99.315	99.283	99.245	99.201	99.149	99.086	99.008	98.907	98.772	98.568	97.6	79.488	62.73	21.65	12.235	4.1558	0.76164	0.13418	0.027893	0.0073292	0.0024992	0.0010955	0.00059048	0.00036817
99.661	99.654	99.647	99.64	99.633	99.625	99.617	99.608	99.599	99.59	99.581	99.57	99.56	99.549	99.537	99.525	99.512	99.498	99.483	99.468	99.451	99.433	99.414	99.393	99.37	99.344	99.315	99.283	99.245	99.202	99.15	99.088	99.012	98.915	98.789	98.616	98.33	96.005	57.839	15.691	0.5895	0.050166	0.010712	0.0036398	0.0016296	0.00088147	0.00054255	0.00036479	0.00026107	0.00019549
99.661	99.654	99.647	99.64	99.633	99.625	99.617	99.608	99.599	99.59	99.581	99.57	99.56	99.549	99.537	99.525	99.512	99.498	99.483	99.468	99.451	99.433	99.414	99.393	99.37	99.344	99.315	99.282	99.244	99.2	99.147	99.081	98.997	98.885	98.721	98.253	87.313	62.055	48.467	7.4814	0.35424	0.037473	0.0077221	0.0026236	0.0012268	0.00069673	0.0004464	0.00030948	0.00022664	0.00017271
99.661	99.654	99.647	99.64	99.633	99.625	99.617	99.608	99.599	99.59	99.581	99.57	99.56	99.549	99.537	99.525	99.512	99.498	99.483	99.468	99.451	99.433	99.414	99.393	99.37	99.344	99.315	99.282	99.244	99.2	99.147	99.081	98.997	98.886	98.727	98.441	95.325	65.668	48.514	7.4817	0.35431	0.037511	0.0077459	0.0026397	0.0012381	0.00070494	0.0004525	0.0003141	0.00023022	0.00017551
99.661	99.654	99.647	99.64	99.633	99.625	99.617	99.608	99.599	99.59	99.581	99.57	99.56	99.549	99.537	99.525	99.512	99.498	99.483	99.468	99.451	99.433	99.414	99.393	99.37	99.344	99.315	99.283	99.245	99.202	99.15	99.087	99.008	98.908	98.775	98.581	97.878	80.716	60.26	52.851	28.579	1.8511	0.12672	0.019653	0.0052232	0.0019237	0.00089623	0.00050012	0.00031821	0.00022162
99.661	99.654	99.647	99.64	99.633	99.625	99.617	99.608	99.599	99.59	99.581	99.57	99.56	99.549	99.537	99.525	99.512	99.498	99.483	99.468	99.451	99.433	99.414	99.393	99.37	99.344	99.315	99.283	99.245	99.202	99.152	99.091	99.017	98.926	98.811	98.658	98.376	93.125	61.243	50.966	45.328	43.721	42.985	42.095	35.742	2.2952	0.083849	0.014926	0.0048104	0.0020978
99.661	99.654	99.647	99.64	99.633	99.625	99.617	99.608	99.599	99.59	99.581	99.57	99.56	99.549	99.537	99.525	99.512	99.498	99.483	99.468	99.451	99.433	99.414	99.393	99.37	99.344	99.316	99.283	99.246	99.203	99.153	99.092	99.019	98.928	98.81	98.637	97.566	69.78	49.522	33.502	3.0182	0.10472	0.013307	0.003997	0.001735	0.0009215	0.00055766	0.00036944	0.00026131	0.00019398
99.661	99.654	99.647	99.64	99.633	99.625	99.617	99.608	99.599	99.59	99.581	99.57	99.56	99.549	99.537	99.525	99.512	99.498	99.483	99.468	99.451	99.433	99.414	99.393	99.37	99.344	99.315	99.283	99.245	99.202	99.151	99.088	99.012	98.916	98.79	98.616	98.338	95.987	47.311	35.584	29.375	21.849	14.057	4.1002	0.64326	0.1027	0.02017	0.0051225	0.0017172	0.0007496
99.661	99.654	99.647	99.64	99.633	99.625	99.617	99.608	99.599	99.59	99.581	99.57	99.56	99.549	99.537	99.525	99.512	99.498	99.483	99.468	99.451	99.433	99.414	99.393	99.37	99.344	99.315	99.283	99.245	99.201	99.149	99.086	99.008	98.908	98.773	98.553	96.209	63.624	40.536	33.476	22.706	5.4265	0.71451	0.12396	0.031272	0.010681	0.0045471	0.002273	0.0012792	0.00078485
99.661	99.654	99.647	99.64	99.633	99.625	99.617	99.608	99.599	99.59	99.581	99.57	99.56	99.549	99.537	99.525	99.512	99.498	99.483	99.468	99.451	99.433	99.414	99.392	99.369	99.343	99.313	99.279	99.24	99.192	99.135	99.063	98.971	98.849	98.68	98.433	97.702	81.403	56.608	47.736	44.462	43.558	42.946	42.082	35.752	2.2767	0.081291	0.014535	0.0047331	0.0020809
99.661	99.654	99.647	99.64	99.633	99.625	99.617	99.608	99.599	99.59	99.581	99.57	99.56	99.549	99.537	99.525	99.512	99.498	99.483	99.468	99.451	99.433	99.414	99.392	99.369	99.343	99.313	99.279	99.239	99.192	99.133	99.059	98.962	98.831	98.645	98.362	97.496	79.314	58.298	48.733	34.574	26.77	24.012	20.94	9.9378	1.385	0.1577	0.025544	0.0065677	0.002487
99.661	99.654	99.647	99.64	99.633	99.625	99.617	99.608	99.599	99.59	99.581	99.57	99.56	99.549	99.537	99.525	99.512	99.498	99.483	99.468	99.451	99.433	99.414	99.393	99.37	99.344	99.315	99.283	99.245	99.202	99.151	99.091	99.017	98.925	98.807	98.646	98.359	94.047	61.834	53.16	46.589	44.015	43.062	42.225	40.552	16.201	0.48707	0.057877	0.016094	0.0060946
99.661	99.654	99.647	99.64	99.633	99.625	99.617	99.608	99.599	99.59	99.581	99.57	99.56	99.549	99.537	99.525	99.512	99.498	99.483	99.468	99.451	99.433	99.414	99.393	99.37	99.344	99.315	99.283	99.245	99.201	99.149	99.086	99.008	98.907	98.773	98.568	97.601	79.495	63.586	27.489	12.297	4.1572	0.76183	0.13422	0.027908	0.0073363	0.0025032	0.001098	0.00059208	0.00036927
99.661	99.654	99.647	99.64	99.633	99.625	99.617	99.608	99.599	99.59	99.581	99.57	99.56	99.549	99.537	99.525	99.512	99.498	99.483	99.468	99.451	99.433	99.414	99.393	99.37	99.344	99.315	99.283	99.246	99.202	99.151	99.089	99.014	98.92	98.798	98.629	98.317	94.295	55.484	12.351	0.8269	0.15383	0.043848	0.015532	0.00642	0.0030194	0.0015848	0.00091267	0.00056834	0.00037742
99.661	99.654	99.647	99.64	99.633	99.625	99.617	99.608	99.599	99.59	99.581	99.57	99.56	99.549	99.537	99.525	99.512	99.498	99.483	99.468	99.451	99.433	99.414	99.393	99.37	99.344	99.315	99.283	99.245	99.201	99.149	99.086	99.008	98.907	98.771	98.571	98.203	95.722	62.532	7.9586	0.22177	0.023871	0.0057555	0.0021699	0.001056	0.00060496	0.00038687	0.00026716	0.00019512	0.00014859
99.661	99.654	99.647	99.64	99.633	99.625	99.617	99.608	99.599	99.59	99.581	99.57	99.56	99.549	99.537	99.525	99.512	99.498	99.483	99.468	99.451	99.433	99.414	99.393	99.37	99.344	99.315	99.283	99.245	99.202	99.152	99.091	99.017	98.926	98.811	98.656	98.203	85.37	59.654	50.951	45.328	43.721	42.985	42.097	35.764	2.2782	0.081304	0.014529	0.004726	0.0020739
99.661	99.654	99.647	99.64	99.633	99.625	99.617	99.608	99.599	99.59	99.581	99.57	99.56	99.549	99.537	99.525	99.512	99.498	99.483	99.468	99.451	99.433	99.414	99.393	99.37	99.344	99.315	99.283	99.246	99.202	99.151	99.089	99.014	98.919	98.797	98.625	98.171	84.911	53.042	12.348	0.53859	0.070059	0.01739	0.0059819	0.0025417	0.0012694	0.0007194	0.00044962	0.00030313	0.00021656
99.661	99.654	99.647	99.64	99.633	99.625	99.617	99.608	99.599	99.59	99.581	99.57	99.56	99.549	99.537	99.525	99.512	99.498	99.483	99.468	99.451	99.433	99.414	99.393	99.37	99.344	99.315	99.283	99.245	99.201	99.149	99.086	99.006	98.904	98.765	98.561	98.175	93.026	45.073	19.405	1.1808	0.097969	0.017385	0.0050587	0.0020323	0.0010202	0.00059781	0.0003899	0.00027412	0.0002032
99.661	99.654	99.647	99.64	99.633	99.625	99.617	99.608	99.599	99.59	99.581	99.57	99.56	99.549	99.537	99.525	99.512	99.498	99.483	99.468	99.451	99.433	99.414	99.393	99.37	99.344	99.315	99.283	99.245	99.201	99.149	99.086	99.006	98.904	98.765	98.561	98.175	93.043	45.939	29.615	4.76	0.34034	0.039323	0.0077038	0.0024675	0.0011253	0.00063426	0.00040629	0.00028276	0.00020824
[truncated: 11 more columns]
