# Supplementary material for: Trainable High Resolution Melt Curve Machine Learning Classifier for Large-Scale Reliable Genotyping of Sequence Variants
Source: PLoS One. 2014 Oct 2;9(10):e109094. doi: 10.1371/journal.pone.0109094 (PMC4183555; doi:10.1371/journal.pone.0109094)
Supplement: Dataset S6 — DNA sequences of amplicons and simulated melt curves from primer pair no. 6 showing in Table 2 . (XLSX) [file pone.0109094.s006.xlsx]

## Sheet: Seq
Temp	65	65.5	66	66.5	67	67.5	68	68.5	69	69.5	70	70.5	71	71.5	72	72.5	73	73.5	74	74.5	75	75.5	76	76.5	77	77.5	78	78.5	79	79.5	80	80.5	81	81.5	82	82.5	83	83.5	84	84.5	85	85.5	86	86.5	87	87.5	88	88.5	89
25a	TTGACTGCCCTGATCGATTCGTCCTATTCTTGTTTCATTTTGATATAAAAACGTTTAAAATGTTTTCAACAACTTATCGAAATCATCGTAAACGCTTCGGATTACGAATGAATTTGATTGCTGCTATTATCAATCATGAACTAGGATTCTAGTTTTGCAGGAAGTTTAATGAAGTTAGCCACCCAGCCCTCCTAAAAATTAGATGGTTCAGCTAGCTGAAAGCTCTTGTAGG
25f	TTGACTGCCCTGATCGATTCGTCCTATTCTTGTTTCATTTTGATATAAAAACGTTTAAAATGTTTTCAACAACTTATCGAAATCATCGTAAACGCTTCGGATTACGAATGAATTTGATTGCTGCTATTATCAATCATGAACTAGGATTCTAGTTTTGCAGGAAGTTTAATGAAGTTAGCCACCCAGCCCTCCTAAAAATTAGATGGTTCAACTAGCTGAAAGCTCTTGTAGG
38	TTGACTGCCCTGATCGATTCGTCCTATTCTTGTTTCATTTTGATATAAAAACGTTTAAAATGTTTTCAACAACCTATCGAAATCATCGTAAACGCTTCGGATTACGAATGAATTTGATTGCTGCTATTATCAATCATGAACTAGGATTCTAGTTTTGCAGGAAGTTTAATGAAGTTAGCCACCCAGCCCTCCTAAAAATTAGATGGTTCAACTAGCTGAAAGCTCTTGTAGG
[truncated: 12 more columns]

## Sheet: 47,1.4
98.941	98.919	98.896	98.873	98.848	98.821	98.794	98.765	98.735	98.703	98.67	98.634	98.597	98.558	98.517	98.473	98.427	98.379	98.327	98.272	98.213	98.151	98.084	98.012	97.934	97.849	97.754	97.643	97.503	97.302	96.954	96.231	94.546	90.695	83.398	73.095	54.774	19.503	3.3468	0.625	0.16749	0.060247	0.026128	0.012908	0.0070661	0.0042154	0.0027011	0.001828	0.0012916	0.000943
98.941	98.919	98.896	98.873	98.848	98.821	98.794	98.765	98.735	98.703	98.67	98.634	98.597	98.558	98.517	98.473	98.427	98.378	98.326	98.271	98.212	98.149	98.081	98.008	97.928	97.84	97.739	97.619	97.465	97.239	96.851	96.062	94.27	90.237	82.515	69.624	39.562	8.4504	1.2746	0.25039	0.073771	0.029875	0.014778	0.0083028	0.0050911	0.0033285	0.0022845	0.0016239	0.0011868	0.00088633
98.941	98.919	98.896	98.873	98.848	98.821	98.794	98.765	98.735	98.703	98.67	98.634	98.597	98.558	98.517	98.473	98.427	98.378	98.326	98.271	98.212	98.149	98.081	98.008	97.928	97.84	97.739	97.62	97.469	97.255	96.907	96.248	94.867	91.92	86.229	76.563	52.756	13.596	1.8478	0.30575	0.079892	0.0308	0.015016	0.0084011	0.005142	0.0033574	0.0023017	0.0016346	0.0011937	0.00089092
[truncated: 11 more columns]

## Sheet: 47,1.5
98.947	98.925	98.903	98.879	98.854	98.828	98.801	98.773	98.743	98.711	98.678	98.644	98.607	98.569	98.528	98.485	98.44	98.392	98.341	98.287	98.229	98.168	98.102	98.032	97.956	97.873	97.781	97.676	97.547	97.371	97.084	96.52	95.242	92.251	86.107	76.681	62.398	29.903	5.8239	1.002	0.23962	0.079897	0.03305	0.015778	0.0084012	0.0048993	0.0030789	0.0020545	0.001435	0.0010388
98.947	98.925	98.903	98.879	98.854	98.828	98.801	98.773	98.743	98.711	98.678	98.644	98.607	98.569	98.528	98.485	98.44	98.392	98.34	98.286	98.228	98.166	98.1	98.029	97.951	97.865	97.768	97.655	97.514	97.316	96.995	96.373	95.001	91.856	85.411	74.595	51.509	14.735	2.2468	0.39487	0.10287	0.038353	0.01804	0.0098108	0.0058791	0.0037802	0.0025602	0.0018034	0.001308	0.00097124
98.947	98.925	98.903	98.879	98.854	98.828	98.801	98.773	98.743	98.711	98.678	98.644	98.607	98.569	98.528	98.485	98.44	98.392	98.341	98.286	98.228	98.166	98.1	98.029	97.951	97.865	97.768	97.656	97.517	97.327	97.032	96.5	95.417	93.092	88.393	80.254	63.2	23.323	3.426	0.50858	0.11474	0.039947	0.018383	0.0099368	0.0059413	0.0038147	0.0025805	0.0018158	0.0013159	0.00097645
[truncated: 11 more columns]

## Sheet: 47,1.6
98.952	98.93	98.908	98.885	98.86	98.835	98.808	98.78	98.75	98.719	98.687	98.652	98.616	98.578	98.538	98.496	98.451	98.404	98.354	98.301	98.244	98.184	98.119	98.05	97.976	97.895	97.806	97.705	97.584	97.426	97.182	96.728	95.735	93.403	88.327	79.758	67.695	40.77	9.6927	1.5997	0.34418	0.10561	0.041548	0.019174	0.0099348	0.0056642	0.0034936	0.0022976	0.0015873	0.0011394
98.952	98.93	98.908	98.885	98.86	98.835	98.808	98.78	98.75	98.719	98.687	98.652	98.616	98.578	98.538	98.496	98.451	98.404	98.353	98.3	98.243	98.182	98.117	98.047	97.971	97.887	97.794	97.686	97.554	97.377	97.103	96.6	95.524	93.058	87.744	78.366	60.635	23.469	3.861	0.62397	0.14467	0.049305	0.021969	0.01155	0.0067604	0.0042725	0.0028563	0.0019928	0.001435	0.0010594
98.952	98.93	98.908	98.885	98.86	98.835	98.808	98.78	98.75	98.719	98.687	98.652	98.616	98.578	98.538	98.496	98.451	98.404	98.353	98.3	98.243	98.182	98.117	98.047	97.971	97.887	97.794	97.687	97.557	97.385	97.129	96.688	95.818	93.965	90.105	83.106	70.18	35.299	6.1153	0.8474	0.16717	0.052062	0.022478	0.011713	0.0068361	0.0043134	0.00288	0.0020071	0.001444	0.0010653
[truncated: 11 more columns]

## Sheet: 50,1.4
98.945	98.923	98.9	98.876	98.852	98.826	98.798	98.77	98.74	98.708	98.675	98.64	98.603	98.565	98.524	98.481	98.435	98.387	98.335	98.281	98.223	98.161	98.095	98.024	97.948	97.864	97.771	97.663	97.531	97.346	97.037	96.416	94.995	91.69	85.1	75.335	59.702	25.604	4.6877	0.82962	0.2078	0.071427	0.030114	0.014566	0.0078491	0.0046178	0.0029237	0.0019617	0.0013773	0.00099992
98.945	98.923	98.9	98.876	98.852	98.826	98.798	98.77	98.74	98.708	98.675	98.64	98.603	98.565	98.524	98.481	98.435	98.386	98.335	98.28	98.222	98.16	98.093	98.021	97.942	97.855	97.757	97.641	97.495	97.288	96.943	96.262	94.741	91.273	84.342	72.811	47.05	11.937	1.7959	0.32899	0.090085	0.034722	0.016669	0.0091805	0.0055567	0.0035962	0.002448	0.0017304	0.0012595	0.0009369
98.945	98.923	98.9	98.876	98.852	98.826	98.798	98.77	98.74	98.708	98.675	98.64	98.603	98.565	98.524	98.481	98.435	98.386	98.335	98.28	98.222	98.16	98.093	98.021	97.942	97.855	97.757	97.642	97.499	97.301	96.986	96.409	95.22	92.669	87.598	78.919	59.517	19.103	2.6877	0.4148	0.099247	0.036005	0.016965	0.0092946	0.0056142	0.0036284	0.002467	0.0017421	0.001267	0.00094186
[truncated: 11 more columns]

## Sheet: 50,1.5
98.95	98.929	98.906	98.883	98.858	98.832	98.805	98.777	98.748	98.716	98.684	98.649	98.613	98.575	98.535	98.492	98.447	98.399	98.349	98.296	98.239	98.178	98.113	98.043	97.968	97.887	97.797	97.694	97.571	97.407	97.149	96.659	95.573	93.022	87.572	78.677	65.938	36.796	8.0658	1.3468	0.30099	0.095241	0.03822	0.01784	0.0093382	0.005371	0.0033344	0.0022048	0.0015296	0.0011013
98.95	98.929	98.906	98.883	98.858	98.832	98.805	98.777	98.748	98.716	98.684	98.649	98.613	98.575	98.534	98.492	98.447	98.399	98.349	98.295	98.238	98.176	98.111	98.04	97.963	97.879	97.785	97.675	97.54	97.356	97.066	96.524	95.352	92.66	86.953	77.08	57.593	19.964	3.1677	0.52704	0.12747	0.044911	0.020441	0.010873	0.0064205	0.0040854	0.0027435	0.0019209	0.0013871	0.0010261
98.95	98.929	98.906	98.883	98.858	98.832	98.805	98.777	98.748	98.716	98.684	98.649	98.613	98.575	98.534	98.492	98.447	98.399	98.349	98.295	98.238	98.176	98.111	98.04	97.963	97.879	97.785	97.676	97.542	97.365	97.096	96.625	95.685	93.675	89.527	82.131	67.925	30.715	4.9556	0.70211	0.14531	0.047162	0.02088	0.011021	0.0064909	0.0041239	0.0027659	0.0019345	0.0013957	0.0010318
[truncated: 11 more columns]

## Sheet: 50,1.6
98.955	98.934	98.912	98.888	98.864	98.839	98.812	98.784	98.755	98.724	98.692	98.658	98.622	98.584	98.545	98.503	98.458	98.411	98.362	98.309	98.253	98.193	98.129	98.061	97.988	97.908	97.82	97.722	97.606	97.456	97.234	96.834	95.981	93.986	89.531	81.553	70.373	47.178	13.127	2.1634	0.43682	0.12663	0.048136	0.021701	0.011048	0.0062092	0.0037858	0.0024655	0.0016911	0.0012068
98.955	98.934	98.912	98.888	98.864	98.839	98.812	98.784	98.755	98.724	98.692	98.658	98.622	98.584	98.545	98.503	98.458	98.411	98.361	98.308	98.252	98.192	98.128	98.058	97.983	97.901	97.809	97.705	97.578	97.411	97.161	96.715	95.786	93.668	89.001	80.422	65.141	30.057	5.4035	0.84074	0.18143	0.05816	0.024963	0.012818	0.0073856	0.0046157	0.0030608	0.0021213	0.0015204	0.001118
98.955	98.934	98.912	98.888	98.864	98.839	98.812	98.784	98.755	98.724	98.692	98.658	98.622	98.584	98.545	98.503	98.458	98.411	98.361	98.308	98.252	98.192	98.128	98.058	97.983	97.901	97.81	97.705	97.58	97.417	97.182	96.786	96.023	94.412	91.018	84.663	73.454	43.175	8.7008	1.1801	0.21505	0.062092	0.025627	0.013012	0.0074714	0.0046614	0.003087	0.0021371	0.0015302	0.0011244
[truncated: 11 more columns]

## Sheet: 53,1.4
98.948	98.926	98.904	98.88	98.856	98.83	98.803	98.774	98.744	98.713	98.68	98.646	98.609	98.571	98.53	98.488	98.442	98.394	98.344	98.29	98.232	98.171	98.106	98.036	97.96	97.878	97.786	97.682	97.555	97.383	97.106	96.568	95.357	92.517	86.607	77.344	63.63	32.104	6.4751	1.1014	0.25775	0.08452	0.034631	0.01642	0.0086963	0.0050459	0.0031605	0.0021024	0.0014656	0.0010593
98.948	98.926	98.904	98.88	98.856	98.83	98.803	98.774	98.744	98.713	98.68	98.646	98.609	98.571	98.53	98.487	98.442	98.394	98.343	98.289	98.231	98.17	98.104	98.032	97.955	97.87	97.774	97.662	97.522	97.33	97.019	96.425	95.123	92.134	85.939	75.439	53.608	16.303	2.5112	0.43319	0.1102	0.040352	0.018785	0.010147	0.0060524	0.0038768	0.0026197	0.0018414	0.0013339	0.00098936
98.948	98.926	98.904	98.88	98.856	98.83	98.803	98.774	98.744	98.713	98.68	98.646	98.609	98.571	98.53	98.487	98.442	98.394	98.343	98.289	98.231	98.17	98.104	98.032	97.955	97.87	97.774	97.662	97.525	97.34	97.054	96.543	95.509	93.292	88.782	80.89	64.87	25.614	3.8639	0.56416	0.12377	0.042134	0.019157	0.01028	0.0061172	0.0039126	0.0026407	0.0018542	0.001342	0.00099471
[truncated: 11 more columns]

## Sheet: 53,1.5
98.953	98.932	98.91	98.886	98.862	98.836	98.81	98.782	98.752	98.721	98.689	98.655	98.619	98.581	98.541	98.499	98.454	98.407	98.357	98.304	98.248	98.188	98.124	98.055	97.981	97.9	97.812	97.712	97.593	97.439	97.204	96.774	95.843	93.659	88.851	80.521	68.872	43.504	11.044	1.8163	0.38011	0.11404	0.044222	0.020203	0.01039	0.0058833	0.0036136	0.0023665	0.0016302	0.001167
98.953	98.932	98.91	98.886	98.862	98.836	98.81	98.782	98.752	98.721	98.689	98.655	98.619	98.581	98.541	98.499	98.454	98.407	98.357	98.304	98.247	98.186	98.122	98.052	97.976	97.893	97.8	97.694	97.565	97.392	97.128	96.65	95.64	93.326	88.292	79.25	62.643	26.126	4.4537	0.70697	0.15891	0.052846	0.023182	0.012066	0.0070157	0.0044105	0.0029402	0.0020454	0.0014702	0.0010834
98.953	98.932	98.91	98.886	98.862	98.836	98.81	98.782	98.752	98.721	98.689	98.655	98.619	98.581	98.541	98.499	98.454	98.407	98.357	98.304	98.247	98.186	98.122	98.052	97.976	97.893	97.801	97.695	97.567	97.399	97.152	96.731	95.908	94.161	90.504	83.776	71.645	38.583	7.108	0.97351	0.18552	0.056044	0.023749	0.012241	0.0070954	0.0044534	0.0029649	0.0020603	0.0014795	0.0010895
[truncated: 11 more columns]

## Sheet: 53,1.6
98.958	98.937	98.915	98.892	98.868	98.843	98.816	98.788	98.759	98.729	98.697	98.663	98.628	98.59	98.551	98.509	98.465	98.419	98.37	98.317	98.262	98.203	98.14	98.072	97.999	97.921	97.835	97.738	97.626	97.484	97.28	96.925	96.19	94.485	90.597	83.252	72.745	53.044	17.572	2.956	0.56197	0.15344	0.056048	0.024683	0.012339	0.006828	0.0041113	0.0026508	0.0018048	0.0012804
98.958	98.937	98.915	98.892	98.868	98.843	98.816	98.788	98.759	98.729	98.697	98.663	98.628	98.59	98.551	98.509	98.465	98.419	98.369	98.317	98.261	98.202	98.138	98.069	97.995	97.914	97.825	97.722	97.6	97.443	97.213	96.816	96.011	94.192	90.114	82.304	68.898	37.28	7.5725	1.1473	0.23071	0.06933	0.028508	0.014286	0.0080945	0.0049971	0.0032842	0.002261	0.0016127	0.0011813
98.958	98.937	98.915	98.892	98.868	98.843	98.816	98.788	98.759	98.729	98.697	98.663	98.628	98.59	98.551	98.509	98.465	98.419	98.369	98.317	98.261	98.202	98.138	98.069	97.995	97.914	97.825	97.723	97.602	97.448	97.229	96.873	96.201	94.8	91.823	86.082	76.161	50.803	12.299	1.6632	0.28119	0.075004	0.029387	0.014519	0.0081924	0.0050481	0.0033131	0.0022783	0.0016234	0.0011882
[truncated: 11 more columns]
