# Supplementary material for: Trainable High Resolution Melt Curve Machine Learning Classifier for Large-Scale Reliable Genotyping of Sequence Variants
Source: PLoS One. 2014 Oct 2;9(10):e109094. doi: 10.1371/journal.pone.0109094 (PMC4183555; doi:10.1371/journal.pone.0109094)
Supplement: Dataset S7 — DNA sequences of amplicons and simulated melt curves from primer pair no. 7 showing in Table 2 . (XLSX) [file pone.0109094.s007.xlsx]

## Sheet: Seq
Temp	65	65.5	66	66.5	67	67.5	68	68.5	69	69.5	70	70.5	71	71.5	72	72.5	73	73.5	74	74.5	75	75.5	76	76.5	77	77.5	78	78.5	79	79.5	80	80.5	81	81.5	82	82.5	83	83.5	84	84.5	85	85.5	86	86.5	87	87.5	88	88.5	89
22a	CAGAGGATGCTCTCGTCATTGGTATGGTTGGACGTGTCAACGCGTGGAAGGGGCAAGGAGATTTTCTAGAAGCTGTGACACCGATTTTGGAGCATAATCCGAATTCCGTAGCTTTTCTAGCGGGGAGTGCCTTTGCTGGTGAAGAGTGGCGAGTTGAAGAATTAGAGTCTAAGATTTCCAAATCAAGTGTAGCCTCACAAATCAAACGAATTGAATATTATGAGCATACGGCTGAACTTTATAATATGTTTGATATCTTTGTCTTACCAAGTACCAATCCCGATCCACTACC
22f	CAGAGGATGCTCTCGTCATTGGTATGGTTGGACGTGTCAACGCGTGGAAGGGGCAAGGAGATTTTCTAGAAGCTGTGACACCGATTTTGGAGCATAATCCGAATTCCGTAGCTTTTCTAGCGGGGAGTGCCTTTGCTGGTGAAGAGTGGCGAGTTGAAGAATTAGAGTCTAAGATTTCCAAATCAAGTGTAGCCTCACAAATCAAACGAATTGAATATTATGAGCATACGACTGAACTTTATAATATGTTTGATATCTTTGTCTTACCAAGTACCAATCCCGATCCACTACC
[truncated: 12 more columns]

## Sheet: 47,1.4
99.175	99.158	99.141	99.123	99.103	99.084	99.063	99.041	99.018	98.994	98.969	98.942	98.914	98.885	98.854	98.822	98.788	98.752	98.714	98.673	98.631	98.585	98.537	98.486	98.431	98.372	98.308	98.237	98.155	98.053	97.915	97.698	97.303	96.502	94.783	91.192	84.758	76.077	67.543	60.89	56.453	53.747	52.099	50.996	50.119	49.164	46.795	35.376	11.618	1.8225
99.175	99.158	99.141	99.123	99.103	99.084	99.063	99.041	99.018	98.994	98.969	98.942	98.914	98.885	98.854	98.822	98.788	98.752	98.714	98.673	98.631	98.585	98.537	98.486	98.431	98.372	98.308	98.236	98.153	98.048	97.896	97.634	97.087	95.781	92.581	85.927	76.695	68.651	62.919	58.685	55.586	53.45	52.005	50.968	50.111	49.162	46.794	35.376	11.618	1.8225
[truncated: 11 more columns]

## Sheet: 47,1.5
99.179	99.163	99.146	99.128	99.109	99.089	99.069	99.047	99.025	99.001	98.976	98.95	98.923	98.894	98.864	98.832	98.798	98.763	98.725	98.685	98.644	98.599	98.552	98.502	98.448	98.391	98.329	98.26	98.182	98.088	97.964	97.778	97.455	96.82	95.467	92.591	87.09	78.898	70.062	62.73	57.623	54.453	52.541	51.31	50.391	49.516	47.946	40.972	18.691	3.421
99.179	99.163	99.146	99.128	99.109	99.089	99.069	99.047	99.025	99.001	98.976	98.95	98.923	98.894	98.864	98.832	98.798	98.763	98.725	98.685	98.644	98.599	98.552	98.502	98.448	98.391	98.328	98.259	98.18	98.084	97.951	97.735	97.308	96.321	93.884	88.424	79.626	70.9	64.525	59.886	56.444	54.033	52.405	51.269	50.378	49.512	47.945	40.972	18.691	3.421
[truncated: 11 more columns]

## Sheet: 47,1.6
99.183	99.167	99.15	99.133	99.114	99.095	99.074	99.053	99.031	99.007	98.983	98.957	98.93	98.902	98.872	98.84	98.807	98.772	98.736	98.697	98.656	98.612	98.566	98.516	98.464	98.408	98.347	98.28	98.205	98.117	98.004	97.842	97.572	97.056	95.977	93.658	89.017	81.487	72.549	64.64	58.888	55.216	53.008	51.627	50.647	49.794	48.612	44.338	26.395	6.0419
99.183	99.167	99.15	99.133	99.114	99.095	99.074	99.053	99.031	99.007	98.983	98.957	98.93	98.902	98.872	98.84	98.807	98.772	98.736	98.697	98.656	98.612	98.566	98.516	98.464	98.408	98.347	98.28	98.205	98.114	97.995	97.812	97.468	96.705	94.833	90.419	82.392	73.237	66.162	61.103	57.336	54.642	52.818	51.569	50.629	49.789	48.61	44.338	26.395	6.0418
[truncated: 11 more columns]

## Sheet: 50,1.4
99.178	99.161	99.144	99.126	99.107	99.087	99.066	99.045	99.022	98.998	98.973	98.947	98.919	98.89	98.86	98.828	98.794	98.758	98.721	98.681	98.639	98.594	98.546	98.496	98.442	98.384	98.321	98.251	98.171	98.075	97.946	97.748	97.4	96.705	95.22	92.08	86.211	77.806	69.057	61.986	57.149	54.164	52.362	51.184	50.285	49.387	47.567	39.054	15.737	2.6804
99.178	99.161	99.144	99.126	99.107	99.087	99.066	99.045	99.022	98.998	98.973	98.947	98.919	98.89	98.86	98.828	98.794	98.758	98.721	98.681	98.639	98.594	98.546	98.496	98.442	98.384	98.321	98.25	98.17	98.07	97.931	97.698	97.228	96.129	93.417	87.493	78.472	69.997	63.879	59.404	56.1	53.797	52.244	51.148	50.275	49.384	47.566	39.054	15.737	2.6804
[truncated: 11 more columns]

## Sheet: 50,1.5
99.182	99.166	99.149	99.131	99.112	99.093	99.072	99.051	99.029	99.005	98.98	98.955	98.927	98.899	98.869	98.837	98.804	98.769	98.732	98.693	98.651	98.607	98.561	98.511	98.458	98.402	98.34	98.273	98.197	98.107	97.99	97.82	97.532	96.976	95.806	93.295	88.346	80.553	71.629	63.929	58.412	54.927	52.833	51.509	50.552	49.697	48.4	43.292	23.563	4.9282
99.182	99.166	99.149	99.131	99.112	99.093	99.072	99.051	99.029	99.005	98.98	98.955	98.927	98.899	98.869	98.837	98.804	98.769	98.732	98.693	98.651	98.607	98.561	98.511	98.458	98.401	98.34	98.273	98.196	98.103	97.98	97.785	97.414	96.577	94.517	89.733	81.391	72.358	65.548	60.653	57.005	54.414	52.665	51.457	50.537	49.692	48.399	43.291	23.563	4.9282
[truncated: 11 more columns]

## Sheet: 50,1.6
99.186	99.17	99.153	99.136	99.117	99.098	99.078	99.057	99.035	99.011	98.987	98.962	98.935	98.907	98.877	98.846	98.813	98.779	98.742	98.704	98.663	98.62	98.574	98.525	98.473	98.418	98.358	98.293	98.22	98.134	98.027	97.877	97.633	97.178	96.24	94.216	90.077	83.017	74.136	65.916	59.758	55.75	53.33	51.839	50.81	49.955	48.913	45.735	31.045	8.4167
99.186	99.17	99.153	99.136	99.117	99.098	99.078	99.057	99.035	99.011	98.987	98.962	98.935	98.907	98.877	98.846	98.813	98.779	98.742	98.704	98.663	98.62	98.574	98.525	98.473	98.418	98.358	98.292	98.219	98.132	98.02	97.852	97.55	96.896	95.309	91.483	84.058	74.779	67.258	61.909	57.934	55.057	53.097	51.766	50.788	49.949	48.911	45.734	31.045	8.4167
[truncated: 11 more columns]

## Sheet: 53,1.4
99.18	99.164	99.147	99.129	99.11	99.091	99.07	99.049	99.026	99.002	98.978	98.952	98.924	98.896	98.865	98.834	98.8	98.765	98.727	98.688	98.646	98.602	98.555	98.505	98.452	98.395	98.333	98.264	98.187	98.094	97.973	97.793	97.483	96.875	95.589	92.839	87.526	79.45	70.573	63.113	57.873	54.601	52.633	51.374	50.443	49.576	48.111	41.81	20.269	3.8637
99.18	99.164	99.147	99.129	99.11	99.091	99.07	99.049	99.026	99.002	98.978	98.952	98.924	98.896	98.865	98.834	98.8	98.765	98.727	98.688	98.646	98.602	98.555	98.505	98.452	98.395	98.332	98.264	98.186	98.091	97.961	97.752	97.346	96.413	94.111	88.88	80.221	71.37	64.852	60.131	56.622	54.153	52.487	51.329	50.43	49.573	48.11	41.809	20.269	3.8636
[truncated: 11 more columns]

## Sheet: 53,1.5
99.185	99.168	99.151	99.134	99.115	99.096	99.076	99.055	99.032	99.009	98.985	98.959	98.932	98.904	98.874	98.843	98.81	98.775	98.738	98.7	98.659	98.615	98.569	98.52	98.468	98.412	98.351	98.285	98.211	98.124	98.014	97.857	97.598	97.109	96.092	93.901	89.479	82.129	73.216	65.169	59.244	55.435	53.141	51.715	50.714	49.861	48.744	44.97	28.369	6.9428
99.185	99.168	99.151	99.134	99.115	99.096	99.076	99.055	99.032	99.009	98.985	98.959	98.932	98.904	98.874	98.843	98.81	98.775	98.738	98.7	98.659	98.615	98.569	98.52	98.468	98.412	98.351	98.285	98.211	98.122	98.006	97.829	97.504	96.789	95.043	90.882	83.104	73.867	66.617	61.438	57.582	54.813	52.933	51.65	50.695	49.855	48.743	44.97	28.369	6.9428
[truncated: 11 more columns]

## Sheet: 53,1.6
99.189	99.173	99.156	99.138	99.12	99.101	99.081	99.06	99.038	99.015	98.991	98.966	98.939	98.912	98.882	98.851	98.819	98.785	98.748	98.71	98.67	98.627	98.582	98.534	98.483	98.428	98.369	98.305	98.233	98.151	98.049	97.909	97.688	97.285	96.466	94.702	91.03	84.492	75.76	67.265	60.704	56.339	53.682	52.067	50.98	50.112	49.16	46.752	35.212	11.51
99.189	99.173	99.156	99.138	99.12	99.101	99.081	99.06	99.038	99.015	98.991	98.966	98.939	98.912	98.882	98.851	98.819	98.785	98.748	98.71	98.67	98.627	98.582	98.534	98.483	98.428	98.369	98.305	98.233	98.149	98.043	97.889	97.621	97.058	95.71	92.414	85.645	76.401	68.435	62.76	58.571	55.505	53.397	51.977	50.953	50.104	49.157	46.751	35.212	11.51
[truncated: 11 more columns]
