# Supplementary material for: Trainable High Resolution Melt Curve Machine Learning Classifier for Large-Scale Reliable Genotyping of Sequence Variants
Source: PLoS One. 2014 Oct 2;9(10):e109094. doi: 10.1371/journal.pone.0109094 (PMC4183555; doi:10.1371/journal.pone.0109094)
Supplement: Dataset S8 — DNA sequences of amplicons from seven primer pairs. (XLSX) [file pone.0109094.s008.xlsx]

## Sheet: Primer1
Serotype	DNA Sequences
1	GCAGTTTGTTGGACTGACCAATCGTTTAAATGCGACTTCTAATTACTCAGAATATTCAATCAGTGTCGCTGTTTTAGCAGATAGTAAGATCGAAAATGTTACGCAACTGACGAGTGTGACAGCACCGACTGGGACTGATAATGAAAATATTCAAAAACTACTAGCTGATATCAAGTCAAGTCAGAATACCGATTTGACGGTCAACCAGAGTTCGTCTTACTTGGCAGCTTACAAGAGTTTGATTGCAGGGGAGACTAAGGCCATTGTCCTAAATAGTGTCTTTGAAAATATCATCGAGTCAGAGTATCCAGACTACGCATCGAAGATAAAAAAGATTTATACCAAGGGATTCACTAAAAAAGTAGAGGCTCCTAAGACGTCTAAGAATCAGTCTTTCAA…
10a	GCAGTTTGTTGGACTGACCAATCGTTTAAATGCGACTTCTAATTACTCAGAATATTCAATCAGTGTCGCTGTTTTAGCAGATAGTGAGATCGAAAATGTTACGCAACTGACGAGTGTGACAGCACCGACTGGGACTGATAATGAAAATATTCAGAAATTACTAGCTGATATCAAGTCAAGTCAGAATACCGATTTGACGGTCAACCAGAGTTCGTCTTACTTGGCAGCTTACAAGAGTTTGATTGCAGGGGAGACTAAGGCCATTGTCCTAAATAGTGTCTTTGAAAACATCATCGAGTCAGAGTATCCAGACTACGCATCGAAGATAAAAAAGATTTATACCAAGGGATTCACTAAAAAAGTAGAAGCTCCTAAGACGTCTAAGAGTCAGTCTTTCAA…
10b	GCAGTTTGTTGGACTGACCAATCGTTTAAATGCGACTTCTAATTACTCAGAATATTCAATCAGTGTCGCTGTTTTAGTAGATAGTGAGATCGAAAATGTTACGCAACTGACGAGTGTGACAGCACCGACTGGGACTGATAATGAAAATATTCAGAAACTACTAGCTGATATCAAGTCAAGTCAGAATACCGATTTGATGGTCAACCAGAGTTCGTCTTACTTGGCAGCTTACAAGAGTTTGATTGCAGGGGAGACTAAGGCCATTGTCCTAAATAGTGTCTTTGAAAATATCATCGAGTCAGAGTATCCAGACTACGCATCGAAGATAAAAAAGATTTATACCAAGGGATTCACTAAAAAAGTAGAAGCTCCTAAGACGTCTAAGAATCAGTCTTTCAA…
10f,10c	GCAGTTTGTTGGACTGACCAATCGTTTAAATGCGACTTCTAATTACTCAGAATATTCAATCGGTGTCGCTGTTTTAGCAGATAGTGATATCGAAAATGTTACGCAACTGACGAGTGTGACAGCACCGACTGGGACTGATAATGAAAATATTCAAAAACTACTAGCTGATATTAAGTCAAGTCAGAATACCGATTTGACGGTCAACCAGAGTTCGTCTTACTTGGCAGCTTACAAGAGTTTGATTGCAGGGGAGACTAAGGCCATTGTCCTAAATAGTGTCTTTGAAAACATCATCGAGTCAGAGTATCCAGACTACGCATCGAAGATAAAAAAGATTTATACCAAGGGATTCACTAAAAAAGTAGAAGCTCCTAAGACGTCTAAGAATCAGTCTTTCAA…
11a,11d,18f	GCAGTTTGTTGGACTGACCAATCGTTTAAATGCGACTTCTAATTACTCAGAATATTCAATCAGTGTCGCTGTTTTAGCAGATAGTGAGATCGAAAATGTTACGCAACTGACGAGTGTGACAGCACCGACTGGGACTGATAATGAAAATATTCAAAAACTACTAGCTGATATCAAGTCAAGTCAGAATACCGATTTGACGGTCAACCAGAGTTCGTCTTACTTGGCAGCTTACAAGAGTTTGATTGCAGGGGAGACTAAGGCCATTGTCCTAAATAGTGTCTTTGAAAACATCATCGAGTCAGAGTATCCAGACTACGCATCGAAGATAAAGAAGATTTATACCAAGGGATTCACTAAAAAAGTAGAAGCTCCTAAGACGTCTAAGAATCAGTCTTTCAA…
11f	GCAGTTTGTTGGACTGACCAATCGTTTAAATGCGACTTCTAATTACTCAGAATATTCAATCAGTGTCGCTGTTTTAGCAGATAGTGAGATCGAAAATGTTACGCAACTGACGAGTGTGACAGCACCGACTGGGACTGATAATGAAAATATTCAAAAACTATTAGCTGATATCAAGTCAAGTCAGAATACCGATTTGACGGTCAACCAGAGTTCGTCTTACTTGGCAGCTTATAAGAGTTTGATTGCAGGTGACACCAAGGCCATTGTCTTAAATAGTGTCTTTGAAAATATCATCGAGTCAGAGTATCCAGACTACGCATCGAAGATAAAAAAGATTTATACCAAGGGATTCACTAAAAAAGTAGAAGCTCCTAAGACGTCTAAGAATCAGTCTTTCAA…
12a,46	GCAGTTTGTTGGACTGACCAATCGTTTAAATGCGACTTCTAATTACTCAGAATATTCAATCAGTGTCGCTGTTTTAGCAGATAGTGAGATCGAAAATGTTACGCAACTGACGAGTGTGACAGCACCGACTGGGACTGATAATGAAAATATTCAAAAACTACTAGCTGATATCAAGTCAAGTCAGAATACCGATTTGACGGTCAACCAGAGTTCGTCTTACTTGGCAGCTTACAAGAGTTTGATTGCAGGGGAGACTAAGGCCATTGTCCTAAATAGTGTCTTTGAAAATATCATCGAGTCAGAGTATCCAGACTACGCATCGAAGATAAAAAAGATTTATACCAAGGGATTCACTAAAAAAGTAGAAGCTCCTAAGACGTCTAAGAATCAGTCTTTCAA…
12b	GCAGTTTGTTGGACTGACCAATCGTTTAAATGCGACTTCTAATTACTCAGAATATTCAATCAGTGTCGCTGTTTTAGCAGATAGTGATATCGAAAATGTTACGCAACTGACGAGTGTGACAGCACCGACTGGGACTGATAATGAAAATATTCAAAAACTACTAGCTGATATTAAGTCAAGTCAGAATACCGATTTGACGGTCGACCAGAGTTCGTCTTACTTGGCAGCTTACAAGAGTTTGATTGCAGGGGAGACTAAGGCCATTGTCTTAAATAGTGTCTTTGAAAATATCATCGAGTCAGAGTATCCAGACTACGAATCGAAGATAAAGAAGATTTATACCAAGGGATTCACTAAAAAAGTAGAAGCTCCTAAGACGTCTAAGAATCAGTCTTTCAA…
12f,22f,22a	GCAGTTTGTTGGACTGACCAATCGTTTAAATGCGACTTCTAATTACTCAGAATATTCAATCAGTGTCGCTGTTTTAGCAGATAGTGATATCGAAAATGTTACGCAACTGACGAGTGTGACAGCACCGACTGGGACTGATAATGAAAATATTCAAAAACTACTAGCTGATATTAAGTCAAGTCAGAATACCGATTTGACGGTCGACCAGAGTTCGTCTTACTTGGCAGCTTACAAGAGTTTGATTGCAGGGGAGACTAAGGCCATTGTCTTAAATAGTGTCTTTGAAAATATCATCGAGTCAGAGTATCCAGACTACGCATCGAAGATAAAAAAGATTTATACCAAGGGATTCACTAAAAAAGTAGAAGCTCCTAAGACGTCTAAGAATCAGTCTTTCAA…
13	GCAGTTTGTTGGACTGACCAATCGTTTAAATGCGACTTCTAATTACTCAGAATATTCAATCAGTGTCGTTGTTTTAGCAGATAGTGATATCGAAAATGTTACGCAACTGACGAGTGTGACAGCACCGACTGGGACTGATAATGAAAATATTCAAAAACTACTAGCTGATATCAAGTCAAGTCAGAATACCGATTTGACGGTCAACCAGAGTTCGTCTTACTTGGCAGCTTACAAGAGTTTGATTGCAGGGGAGACTAAGGCCATTGTCCTAAATAGTGTCTTTGAAAACATCATCGAGTTAGAGTATCCAAACTACGCATCGAAGATAAAAAAGATTTATACCAAGGGATTCACTAAAAAAGTAGAAGCTCCTAAGACGTCTAAGAATCAGTCTTTCAA…
14,15a,16a	GCAGTTTGTTGGACTGACCAATCGTTTAAATGCGACTTCTAATTACTCAGAATATTCAATCAGTGTCGCTGTTTTAGCAGATAGTGATATCGAAAATGTTACGCAACTGACGAGTGTGACAGCACCGACTGGGACTGATAATGAAAATATTCAAAAACTACTAGCTGATATTAAGTCAAGTCAGAATACCGATTTGACGGTCGACCAGAGTTCGTCTTACTTGGCAGCTTACAAGAGTTTGATTGCAGGGGAGACTAAGGCCATTGTCTTAAATAGTGTCTTTGAAAATATCATCGAGTCAGAGTATCCAGACTACGCATCGAAGATAAAAAAGATTTATACCAAGGGATTCACTAAAAAAGTAGAAGCTCCTAAGACGTCTAAGAATCAGTCTTTCAA…
15b,15c	GCAGTTTGTTGGACTGACCAATCGTTTAAATGCGACTTCTAATTACTCAGAATATTCAATCAGTGTCGCTGTTTTAGCAGATAGTGATATCGAAAATGTTACGCAACTGACGAGTGTGACAGCACCGACTGGGACTGATAATGAAAATATTCAAAAACTACTAGCTGATATTAAGTCAAGTCAGAATACCGATTTGACGGTCGACCAGAGTTCGTCTTACTTGGCAGCTTACAAGAGTTTGATTGCAGGGGAGACTAAGGCCATTGTCTTAAATAGTGTCTTTGAAAATATCATTGAGTCAGAGTATCCAGACTACGCATCGAAGATAAAAAAGATTTATACCAAGGGATTCACTAAAAAAGTAGAAGCTCCTAAGACGTCTAAGAATCAGTCTTTCAA…
15f	GCAGTTTGTTGGACTGACCAATCGTTTAAATGCGACTTCTAATTACTCAGAATATTCAATCAGTGTCGCTGTTTTAGCAGATAGTGATATCGAAAATGTTACGCAACTGACGAGTGTGACAGCACCGACTGGGACTGATAATGAAAATATTCAAAAACTACTAGCTGATATTAAGTCAAGTCAGAATACCGATTTGACGGTCGACCAGAGTTCGTCTTACTTGGCAGCTTACAAGAGTTTGATTGCAGGGGAGACTAAGGCCATTGTCTTAAATAGTGTCTTTGAAAATATCATCGAGTCAGAGTATCCAGACTACGCATCGAAGATAAAAAAGATTTATACCAAGGGATTCACTAAAAAAGTAGAAGCTCCTAAGACGTCTAAGAATCAGTCTTTCAA…
16f	GCAGTTTGTTGGACTGACCAATCGTTTAAATGCGACTTCTAATTACTCAGAATATTCAATCAGTGTCGCTGTTTTAGCAGATAGTGAGATCGAAAATGTTACGCAACTGACGAGTGTGGCAGCACCGACTGGGACTGATAATGAAAATATTCAAAAACTACTAGCTGATATCAAGTCAAGTCAGAATACCGATTTGACGGTCAACCAGAGTTCGTCTTACTTGGCAGCTTACAAGAGTTTGATTGCAGGGGAGACTAAGGCCATTGTCCTAAATAGTGTCTTTGAAAATATCATCGAGTCAGAGTATCCAGACTACGCATCGAAGATAAAGAAGATTTATACCAAGGGATTCACTAAAAAAGTAGAAGCTCCTAAGACGTCTAAGAATCAGTCTTTCAA…
17f	GCAGTTTGTTGGACTGACCAATCGTTTAAATGCGACTTCTAATTACTCAGAATATTCAATCAGTGTCGCTGTTTTAGCAGATAGTGATATCGAAAATGTTACGCAACTGACGAGTGTGACAGCACCGACTGGGACTGATAATGAAAATATTCAAAAACTACTAGCTGATATCAAGTCAAGTCAGAATACCGATTTGACGGTCAACCAGAGTTCGTCTTACTTGGCAGCTTACAAGAGTTTGATTGCAGGGGAGACTAAGGCCATTGTCCTAAATAGTGTCTTTGAAAATATCATCGAGTCAGAGTATCCAGACTACGCATCGAAGATAAAAAAGATTTATACCAAGGGATTCACTAAAAAAGTAGAAGCTCCTAAGACGTCTAAAAATCAGTCTTTCAA…
18a	GCAGTTTGTTGGACTGACCAATCGTTTAAATGCGACTTCTAATTACTCAGAATATTCAATCAGTGTCGCTGTTTTAGCAGATAGTGAGTTCGAAAATGTTACGCAACTGACGAGTGTGACAGCACCGACTGGGACTGATAATGAAAATATTCAAAAACTACTAGCTGATATCAAGTCAAGTCAGAATACCGATTTGACGGTCAACCAGAGTTCGTCTTACTTGGCAGCTTACAGGAGTTTGATTGCAGGGGAGACTAAGGCCATTGTCCTAAGTAGTGTCTTTGAAAACATCATCGAGTCAGAGTATCCAGACTACGCATCGAAGATAAAGAAGATTTATACCAAGGGATTCACTAAAAAAGTAGAAGCTCCTAAGATGTCTAAGAATCAGTCTTTCAA…
18b,18c	GCAGTTTGTTGGACTGACCAATCGTTTAAATGCGACTTCTAATTACTCAGAATATTCAATCAGTGTCGCTGTTTTAGCAGATAGTGAGATCGAAAATGTTACGCAACTGACGAGTGTGACAGCACCGACTGGGACTGATAATGAAAATATTCAAAAACTATTAGCTGATATCAAGTCAAGTCAGAATACCGATTTGACGGTCGACCAGAGTTCGTCTTACTTGGCAGCTTACAAGAGTTTGATTGCAGGTGACACCAAGGCCATTGTCTTAAATAGTGTCTTTGAAAATATCATCGAGTCAGAGTATCCAGACTACGCATCGAAGATAAAAAAGATTTATACCAAGGGATTCACTAAAAAAGTAGAAGCTCCTAAGACGTCTAAGAATCAGTCTTTCAA…
19b	GCAGTTTGTTGGACTGACCAATCGTTTAAATGCGACTTCTAATTACTCAGAATATTCAATCAGTGTCGCTGTTTTAGCAGATAGTGATATCGAAAATGTTACGCAACTGACGAGTGTGACAGCACCGACTGGGACTGATAATGAAAATATTCAAAAACTACTAGCTGATATTAAGTCAAGTCAGAATACCGATTTGACGGTCGACCAGAGTTCGTCTTACTTGGCAGCTTACAAGAGTTTGATTGCAGGGGAGACTAAGGCCATTGTCTTAAATAGTGTCTTTGAAAATATCATCGAGTCAGAGTATCCAGACTACGCATCGAAGATAAAAAAGATTTATACCAAGGGATTCACTAAAAAAGTAGAAGCTCCTAAGACGTCTAAGAATCAGTCTTTCAA…
19c	GCAGTTTGTTGGACTGACCAATCGTTTAAATGCGACTTCTAGTTACTCAGAATATTCAATCAGTGTCGCTGTTTTAGCAGATAGTGAGATCGAAAATGTTACGCAACTGACGAGTGTGACAGCACCGACTGGGACTGATAATGAAAATATTCAAAAACTACTAGCTGATATCAAGTCAAGTCAGAATACCGATTTGATGGTCAACCAGAGTTCGTCTTACTTGGCAGCTTACAAGAGTTTGATTGCAGGGGAGACTAAGGCCATTGTCCTAAATAGTGTCTTTGAAAATATCATCGAGTCAGAGTATCCAGACTACGCATCGAAGATAAAAAAGATTTATACCAAGGGATTCACTAAAAAAGTAGAAGCTCCTAAGACGTCTAAGAATCAGTCTTTCAA…
19f	GCAGTTTGTTGGACTGACCAATCGTTTAAATGCGACTTCTAATTACTCAGAATATTCAATCAGTGTCGCTGTTTTAGCAGATAGTGATATCGAAAATGTTACGCAACTGACGAGTGTGACAGCACCGACTGGGACTGATAATGAAAATATTCAAAAACTACTAGCTGATATTAAGTCAAGTCAGAATACCGATTTGACGGTCAACCAGAGTTCGTCTTACTTGGCAGCTTACAAGAGTTTGATTGCAGGGGAGACTAAGGCCATTGTCCTAAATAGTGTCTTTGAAAACATCATCGAGTCAGAGTATCCAGACTACGCATCGAAGATAAAAAAGATTTATACCAAGGGATTCACTAAAAAAGTAGAAGCTCCTAAGACGTCTAAGAATCAGTCTTTCAA…
2,41a	GCAGTTTGTTGGACTGACCAATCGTTTAAATGCGACTTCTAATTACTCAGAATATTCGCTCAGTGTCGCTGTTTTAGCAGATAGTGAGATCGAAAATGTTACGCAACTGACGAGTGTGACAGCACCGACTGGGACTGATAATGAAAATATTCAAAAACTACTAGCTGATATCAAGTCAAGTCAGAATACCGATTTGACGGTTAACCAGAGTTCGTCTTACTTGGCAGCTTACAAGAGTTTGATTGCAGGGGAGACTAAGGCCATTGTCCTAAATAGTGTCTTTGAAAATATCATCGAGTTAGAGTATCCAGACTACGCATCGAAGATAAAGAAGATTTATACCAAGGGATTCACTAAAAAAGTAGAAGCTCCTAAGACGTCTAAGAATCAGTCTTTCAA…
20,44	GCAGTTTGTTGGACTGACCAATCGTTTAAATGCGACTTCTAATTACTCAGAATATTCAATCAGTGTCGTTGTTTTAGCAGATAGTGATATCGAAAATGTTACGCAACTGACGAGTGTGACAGCACCGACTGGGACTGATAATGAAAATATTCAAAAACTACTAGCTGATATTAAGTCAAGTCAGAATACCGATTTGACGGTCAACCAGAGTTCGTCTTACTTGGCAGCTTACAAGAGTTTGATTGCAGGGGAGACTAAGGCCATTGTCCTAAATAGTGTCTTTGAAAACATCATCGAGTTAGAGTATCCAGACTACGCATCGAAGATAAAAAAGATTTATACCAAGGGATTCACTAAAAAAGTAGAAGCTCCTAAGACGTCTAAGAATCAGTCTTTCAA…
21,34	GCAGTTTGTTGGACTGACCAATCGTTTAAATGCGACTTCGAATTACTCAGAATATTCAATCAGTGTCGCTGTTTTAGCAGATAGTGAGATCGAAAATGTTACGCAACTGACGAGTGTGACAGCACCGACTGGGACTGATAACGAAAATATTCAAAAACTACTAGCTGATATCAAGTCAAGTCAGAATACCGATTTGACGGTCAACCAGAGTTCGTCTTACTTGGCAGCTTACAAGAGTTTGATTGCAGGGGAGACTAAGGCCATTGTCCTAAATAGTGTCTTTGAAAATATCATCGAGTCAGAGTATCCAGACTACGCATCGAAGATAAAGAAGATTTATACCAAGGGATTCACTAAAAAAGTAGAAGCTCCTAAGACGTCTAAGAATCAGTCTTTCAA…
23a	GCAGTTTGTTGGACTGACCAATCGTTTAAATGCGACTTCTAATTACTCAGAATATTCAATCAGTGTCGCTGTTTTAGCAGATAGTGATATCGAAAATGTTACGCAACTGACGAGTGTGACAGCACCGACTGGGACTGATAATGAAAATATTCAAAAACTACTAGCTGATATCAAGTCAAGTCAGAATACCGATTTGACGGTCAACCAGAGTTCGTCTTACTTGGCAGCTTACAAGAGTTTGATTGCAGGGGAGACTAAGGCCATTGTCCTAAATAGTGTCTTTGAAAATATCATCGAGTCAGAGTATCCAGACTATGCATCGAAGATAAAAAAGATTTATACCAAGGGATTCACTAAAAAAGTAGAAGCTCCTAAGACGTCTAAGAATCAGTCTTTCAA…
23f	GCAGTTTGTTGGACTGACCAATCGTTTAAATGCGACTTCTAATTACTCAGAATATTCAATCAGTGTCGCTGTTTTAGCAGATAGTGATATCGAAAATGTTACGCAACTGACGAGTGTGACAGCACCGACTGGGACTGATAATGAAAATATTCAAAAACTACTAGCTGATATTAAGTCAAGTCAGAATACCGATTTGACGGTCGACCAGAGTTCGTCTTACTTGGCAGCTTACAAGAGTTTGATTGCAGGGGAGACTAAGGCCATTGTCTTAAATAGTGTCTTTGAAAATATCATCGAGTCAGAGTATCCAGACTACGCATCGAAGATAAAAAAGATTTATACCAAGGGATTCACTAAAAAAGTAGAAGCTCCTAAGACGTCTAAGAATCAGTCTTTTAA…
24a	GCAGTTTGTTGGACTGACCAATCGTTTAAATGCGACTTCTAATTACTCAGAATATTCAATCTGTGTCGCTGTTTTAGCAGATAGTGATATCGAAAATGTTACGCAACTGACGAGTGTGACAGCACCGACTGGGACTGATAATGAAAATGTTCAAAAACTACTAGCTGATATCAAGTCAAGTCAGAATACCGATTTGACGGTCGACCAGAGTTCGTCTTACTTGGCAGCTTACAAGAGTTTGATTGCAGGGGAGACCAAGGCCATTGTCTTAAATAGTGTCTTTGAAAATATCATCGAGTCAGAGTATCCAGACTACGCATCGAAGATAAAAAAGATTTATACCAAGGGATTCACTAAAAAAGTAGAAGCTCCTAAGACGTCTAAGAATCAGTCTTTCAA…
24b	GCAGTTTGTTGGACTGACCAATCGTTTAAATGCGACTTCTAATTACTCAGAATATTCAATCAGTGTCGCTGTTTTAGCAGATAGTGAGATCGAAAATGTTACGCAACTGACGAGTGTGACAGCACCGACTGGGACTGATAATGAAAATATTCAAAAACTACTAGCTGATATCAAGTCAAGTCAGAATACTGATTTGACGGTCAACCAGAGTTCGTCTTACTTGGCAGCTTACAAGAGTTTGATTGCAGGGGAGACTAAGGCCATTGTCCTAAATAGTGTCTTTGAAAATATCATCGAGTCAGAGTATCCAGACTACGCATCGAAGATAAAAAAGATTTATACCAAGGGATTCACTAAAAAAGTAGAAGCTCCTAAGACGTCTAAGAATCAGTCTTTCAA…
27	GCAGTTTGTTGGACTGACCAATCGTTTAAATGCGACTTCTAATTACTCAGAATATTCAATCAGTGTCGCTGTTTTAGCAGATAGTGAGATCGAAAATGTTACGCAACTGACGAGTGTGACAGCACCGACTGGGACTGATAATGAAAATATTCAAAAACTACTAGCTGATATCAAGTCAAGTCAGAATACCGATTTGACGGTCGACCAGAGTTCGTCTTACTTGGCAGCTTATAAGAGTTTGATTGCAGGTGAGACTAAGGCCATTGTCTTAAATAGTGTCTTTGAAAATATCATCGAGTCAGAGTATCCAGACTATGCATCGAAGATAAAAAAGATTTATACCAAGGGATTTACTAAAAAAGTAGAAGCTCCTAAGACGTCTAAGAATCAGTCTTTCAA…
28A	GCAGTTTGTTGGACTGACCAATCGTTTAAATGCGACTTCTAATTACTCAGAATATTCAATCAGTGTCGCTGTTTTAGCAGATAGTGATATCGAAAATGTTACGCAACTGACGAGTGTGACAGCACCGACTGGGACTGATAATGAAAATATTCAAAAACTACTAGCTGATATTAAGTCAAGTCAGAATACCGATTTGACGGTCGACCAGAGTTCGTCTTACTTGGCAGCTTACAAGAGTTTGATTGCAGGGGAGACTAAGGCCATTGTCTTAAATAGTGTCTTTGAAAATATCATCGAGTCAGAGTATCCAGACTACGCATCGAAGATAAAAAAGATTTATACCAAGGGATTCACTAAAAAAGTAGAAGCTCCTAAGACGTCTAAGAATCAGTCTTTCAA…
28f	GCAGTTTGTTGGACTGACCAATCGTTTAAATGCGACTTCTAATTACTCAGAATATTCAATCAGTGTCGCTGTTTTAGCAGATAGTGATATCGAAAATGTTACGCAACTGACGAGTGTGACAGCACCGACTGGGACTGATAATGAAAATATTCAAAAACTACTAGCTGATATCAAGTCAAGTCAGAATACCGATTTGACGGTCAACCAGAGTTCGTCTTACTTGGCAGCTTACAAGAGTTTGATTGCAGGGGAGACTAAGGCCATTGTCCTAAATAGTGTCTTTGAAAATATCATCGAGTCAGAGTATCCAGACTACGCATCGAAGATAAAAAAGATTTATACCAAGGGATTCACTAAAAAAGTAGAAGCTCCTAAGACGTCTAAGAATCAGTCTTTCAA…
29	GCAGTTTGTTGGACTGACCAATCGTTTAAATGCGACTTCTAATTACTCAGAATATTCAATCTGTGTCGCTGTTTTAGCAGATAGTGATATCGAAAATGTTACGCAACTGACGAGTGTGACAGCACCGACTGGGACTGATAATGAAAATATTCAAAAACTACTAGCTGATATTAAGTCAAGTCAGAATACCGATTTGACGGTCAACCAGAGTTCGTCTTACTTGGCAGCTTACAAGAGTTTGATTGCAGGGGAGACTAAGGCCATTGTCCTAAATAGTGTCTTTGAAAACATCATCGAGTCAGAGTATCCAGACTACGCATCGAAGATAAAAAAGATTTATACCAAGGGATTCACTAAAAAAGTAGAAGCTCCTAAGACGTCTAAGAATCAGTCTTTCAA…
3	GCAGTTTGTTGGACTGACCAATCGTTTAAATGCGACTTCTAATTACTCAGAATATTCGATCAGTGTCGCTGTTTTAGCAGATAGTGAGATCGAAAATGTTACGCAACTGACGAGTGTGACAGCACCGACTGGGACTGATAATGAAAATATTCAAAAATTACTAGCTGATATCAAGTCAGAATACCGATTTGACGGTCGACCAGAGTTCGTCTTACTTGGCTGCTTACAAGAGTCTGATTGCAGGTGACACCAAGACCATTGTCCTAAATAGTGTCTTTGAAAATATCATCGAGTCAGAGTATCCAGACTACGCATCGAAGATAAAAAATATTTATACCAAGGGATTTACTAAAAAAGTAGAAGCTCCTAAGACGTCTAAGAATCAGTCTTTCAATATCT…
31	GCAGTTTGTTGGACTGACCAATCGTTTAAATGCGACTTCTAATTACTCAGAATATTCAATCAGTGTCGCTGTTTTAGCAGATAGTGAGATCGAAAATGTTACGCAACTGACGAGTGTGACAGCACCGACTGGGACTGATAATGAAAATATTCAGAAATTACTAGCTGATATCAAGTCAAGTCAGAATACCGATTTGACGGTCAACCAGAGTTCGTCTTACTTGGCAGCTTACAAGAGTTTGATTGCAGGGGAGACTAAGGCCATTGTCCTAAATAGTGTCTTTGAAAACATCATCGAGTCAGAGTATCCAGACTACGCATCGAAGATAAAAAAGATTTATACTAAGGGATTCACTAAAAAAGTAGAAGCTCCTAAGACGTCTAAGAGTCAGTCTTTCAA…
32f,32a	GCAGTTTGTTGGACTGACCAATCGTTTAAATGCGACTTCTAATTACTCAGAATATTCAATCAGTGTCGCTGTTTTAGCAGATAGTGAGATCGAAAATGTTACGCAACTGATGAGTGTGACAGCACCGACTGGGACTGATAATGAAAATATTCAAAAACTACTAGCTGATATCAAGTCAAGTCAGAATACCGATTTGACGGTTAACCAGAGTTCGTCTTACTTGGCAGCTTACAAGAGTTTGATTGCAGGGGAGACTAAGGCCATTGTCCTAAATAGTGTCTTTGAAAACATCATCGAGTCAGAGTATCCAGACTACGCATCGAAGATAAAAAAGATTTATACCAAGGGATTCACTAAAAAAGTAGAAGCTCCTAAGACGTCTAAGAATCAGTCTTTCAA…
33b	GCAGTTTGTTGGACTGACCAATCGTTTAAATGCGACTTCTAATTACTCAGAATATTCAATCAGTGTCGCTGTTTTAGCAGATAGTGAGATCGAAAATGTTACGCAACTGACGAGTGTGACAGCACCGACTGGGACTGATAATGAAAATATTCAGAAACTACTAGCTGATATCAAGTCAAGTCAGAATACCGATTTGATGGTCAACCAGAGTTCGTCTTACTTGGCAGCTTACAAGAGTTTGATTGCAGGGGAGACTAAGGCCATTGTCCTAAATAGTGTCTTTGAAAACATCATCGAGTCAGAGTATCCAGACTACGCATCGAAGATAAAAAAGATTTATACCAAGGGATTCACTAAAAAAGTAGAAGCTCCTAAGACGTCTAAGAATCAGTCTTTCAA…
33c,35b,35c,41f,42	GCAGTTTGTTGGACTGACCAATCGTTTAAATGCGACTTCTAATTACTCAGAATATTCAATCAGTGTCGCTGTTTTAGCAGATAGTGATATCGAAAATGTTACGCAACTGACGAGTGTGACAGCACCGACTGGGACTGATAATGAAAATATTCAAAAACTACTAGCTGATATCAAGTCAAGTCAGAATACCGATTTGACGGTCAACCAGAGTTCGTCTTACTTGGCAGCTTACAAGAGTTTGATTGCAGGGGAGACTAAGGCCATTGTCCTAAATAGTGTCTTTGAAAATATCATCGAGTCAGAGTATCCAGACTACGCATCGAAGATAAAAAAGATTTATACCAAGGGATTCACTAAAAAAGTAGAAGCTCCTAAGACGTCTAAGAATCAGTCTTTCAA…
33d	GCAGTTTGTTGGACTGACCAATCGTTTAAATGCGACTTCTAATTACTCAGAATATTCAATCAGTGTCGCTGTTTTAGCAGATAGTGAGATCGAAAATGTTACGCAACTGACGAGTGTGACAGCACCGACTGGGACTGATAATGAAAATATTCAAAAACTACTAGCTGATATTAAGTCAAGTCAGAATACCGATTTGACGGTCAACCAGAGTTCGTCTTACTTGGCAGCTTACAAGAGTTTGATTGCAGGGGAGACTAAGGCCATTGTCCTAAATAGTGTCTTTGAAAACATCATCGAGTCAGAGTATCCAGACTACGCATCGAAGATAAAAAAGATTTATACCAAGGGATTCACTAAAAAAGTAGAAGCTCCTAAGACGTCTAAGAATCAGTCTTTCAA…
33f,33a	GCAGTTTGTTGGACTGACCAATCGTTTAAATGCGACTTCTAATTACTCAGAATATTCAATCAGTGTCGCTGTTTTAGCAGATAGTGAGATCGAAAATGTTACGCAACTGACGAGTGTGACAGCACCGACTGGGACTGATAATGAAAATATTCAAAAACTACTAGCTGATATCAAGTCAAGTCAGAATACCGATTTGACGGTCAACCAGAGTTCGTCTTACTTGGCAGCTTACAAGAGTTTGATTGCAGGGGAGACTAAGGCCATTGTCCTAAATAGTGTCTTTGAAAATATCATCGAGTCAGAGTATCCAGACTACGCATCGAAGATAAAAAAGATTTATACCAAGGGATTCACTAAAAAAGTAGAAGCTCCTAAGACGTCTAAGAATCAGTCTTTCAA…
35a	GCAGTTTGTTGGACTGACCAATCGTTTAAATGCGACTTCTAATTACTCAGAATATTCAATCAGTGTCGCTGTTTTAGCAGATAGTGAGATCGAAAATGTTACGCAACTGACGAGTGTGACAGCACCGACTGGGACTGATAATGAAAATATTCAAAAACTACTAGCTGATATCAAGTCAAGTCAGAATACCGATTTGACGGTCAACCAGAGTTCGTCTTACTTGGCAGCTTACAAGAGTTTGATTGCAGGGGAGACTAAGGCCATTGTCCTAAATAGTGTCTTTGAAAATATCATCGAGTCAGAGTATTCAGACTACGCATCGAAGATAAAAAAGATTTATACCAAGGGATTCACTAAAAAAGTAGAAGCTCCTAAGACGTCTAAGAATCAGTCTTTCAA…
35f,47f	GCAGTTTGTTGGACTGACCAATCGTTTAAATGCGACTTCTAATTACTCAGAATATTCAATCAGTGTCGCTGTTTTAGCAGATAGTGATATCGAAAATGTTACGCAACTGACGAGTGTGACAGCACCGACTGGGACTGATAATGAAAATATTCAAAAACTACTAGCTGATATCAAGTCAAGTCAGAATACCGATTTGACGGTCAACCAGAGTTCGTCTTACTTGGCAGCTTACAAGAGTTTGATTGCAGGGGAGACTAAGGCCATTGTCCTAAATAGTGTCTTTGAAAACATCATCGAGTCAGAGTATCCAGACTACGCATCGAAGATAAAGAAGATTTATACCAAGGGATTCACTAAAAAAGTAGAAGCTCCTAAGACGTCTAAGAATCAGTCTTTCAA…
36	GCAGTTTGTTGGACTGACCAATCGTTTAAATGCGACTTCTAATTACTCAGAATATTCAATCAGTGTCGCTGTTTTAGCAGATAGTGATATCAAAAATGTTACGCAACTGACGAGTGTGACAGCACCGACTGGGACTGATAATGAAAATATTCAAAAACTACTAGCTGATATTAAGTCAAGTCAGAATACCGATTTGACGGTCGACCAGAGTTCGTCTTACTTGGCAGCTTACAAGAGTTTGATTGCAGGGGAGACTAAGGCCATTGTCTTAAATAGTGTCTTTGAAAATATCATCGAGTCAGAGTATCCAGACTACGCATCGAAGATAAAAAAGATTTATACCAAGGGATTCACTAAAAAAGTAGAAGCTCCTAAGACGTCTAAGAATCAGTCTTTCAA…
39	GCAGTTTGTTGGACTGACCAATCGTTTAAATGCGACTTCGAATTACTCAGAATATTCAATCAGTGTCGCTGTTTTAGCAGATAGTGAGATCGAAAATGTTACGCAACTGACGAGTGTGACAGCACCGACTGGGACTGATAATGAAAATATTCAAAAACTATTAGCTGATATCAAGTCAAGTCAGAATACCGATTTGACGGTCAACCAGAGTTCGTCTTACTTGGCAGCTTACAAGAGTTTGATTGCAGGGGAGACTAAGGCCATTGTCCTAAATAGTGTCTTTGAAAATATCATCGAGTCAGAGTATCCAGACTACGCATCGAAGATAAAGAAGATTTATACCAAGGGATTCACTAAAAAAGTAGAAGCTCCTAAGACGTCTAAGAATCAGTCTTTCAA…
4	GCAGTTTGTTGGACTGACCAATCGTTTAAATGCGACTTCTAATTACTCAGAATATTCAATCAGTGTCGCTGTTTTAGCAGATAGTGAGATCGAAAATGTTACGCAACTGACGAGTGTGACAGCACCGACTGGGACTAATAATGAAAATATTCAGAAATTACTAGCTGATATCAAGTCAAGTCAGAATACCGATTTGACGGTCAACCAGAGTTCGTCTTACTTGGCAGCTTACAAGAGTTTGATTGCAGGGGAGACTAAGGCCATTGTCCTAAATAGTGTCTTTGAAAACATCATCGAGTCAGAGTATCCAGACTACGCATCGAAGATAAAAAAGATTTATACTAAGGGATTCACTAAAAAAGTAGAAGCTCCTAAGACGTCTAAGAGTCAGTCTTTCAA…
45	GCAGTTTGTTGGACTGACCAATCGTTTAAATGCGACTTCTAATTACTCAGAATATTCAATCAGTGTCGCTGTTTTAGCAGATAGTGAGATCGAAAATGTTACGCAACTGACGAGTGTGACAGCACCGACTGGGACTGATAATGAAAATATTCAAAAACTACTAGCTGATATCAAGTCAAGTCAGAATACCGATTTGACGGTCAACCAGAGTTCGTCTTACTTGGCAGCTTACAAGAGTTTGATTGCAGGGGAGACTAAGGCCATTGTCCTAAATAGTGTCTTTGAAAACATCATCGAGTCAGAGTATCCAGACTACGCATCGAAGATAAAGAAGATTTATACCAAGGGATTCACTAAAAAAGTAGGAGCTCCTAAGACGTCTAAGAATCAGTCTTTCAA…
47a	GCAGTTTGTTGGACTGACCAATCGTTTAAATGCGACTTCTAATTACTCAGAATATTCAATCAGTGTCGTTGTTTTAGCAGATAGTGATATCGAAAATGTTACGCAACTGACGAGTGTGACAGCACCGACTGGGACTGATAATGAAAATATTCAAAAACTACTAGCTGATATTAAGTCAAGTCAGAATACCGATTTGACGGTCAACCAGAGTTCGTCTTACTTGGCAGCTTACAAGAGTTTGATTGCAGGGGAGACTAAGGCCATTGTCCTAAATAGTGTCTTTGAAAACATCATCGAGTTAGAGTATCCAGACTACGCATCGAAGATAAAAAAGATTTATACCAAGGGATTCACTAAAAAAGTAGAAGCTCCTAAGACGTCTAAGAATCAGTCTTTCAA…
48	GCAGTTTGTTGGACTGACCAATCGTTTAAATGCGACTTCTAATTACTCAGAATATTCAATCAGTGTCGCTGTTTTAGCAGATAGTGAGATCGGAAATGTTACGCAACTGACGAGTGTGACAGCACCGACTGGGACTGATAATGAAAATATTCAAAAACTACTAGCTGATATCAAGTCAAGTCAGAATACCGATTTGACGGTCAACCAGAGTTCGTCTTACTTGGCAGCTTACAAGAGTTTGATTGCAGGGGAGACTAAGGCCATTGTCCTAAATAGTGTCTTTGAAAATATCATCGAGTCAGAGTATCCAGACTACGCATCGAAGATAAAGAAGATTTATACCAAGGGATTCACTAAAAAAGTAGAAGCTCCTAAGATGTCTAAGAATCAGTCTTTCAA…
5	GCAGTTTGTTGGACTGACCAATCGTTTAAATGTGACTTCTAATTACTCAGAATATTCAATCAGTGTCGCTGTTTTAGCAGATAGTGAGATCGAAAATGTTACGCAACTGACGAGTGTGACAGCACCGACTGGGACTGATAATGAAAATATTCAAAAATTACTAGCTGATATCAAGTCAAGTCAGAATACCGATTTGACGGTCAACCAGAGTTCGTCTTACTTGGCAGCTTACAAGAATTTGATTGCAGGGGAGACTAAGGCCATTGTCCTAAATAGTGTCTTTGAAAACATCATCGAGTCAGAGTATCCAGGCTACGCATCGAAGATAAAAAAGATTTATACCAAGGGATTCACTAAAAAAGTAGAAGCTCCTAAGACGTCTAAGAATCAGTCTTTCAA…
6a	GCAGTTTGTTGGACTGACCAATCGTTTAAATGCGACTTCTAATTACTCAGAATATTCAATCAGTGTCGCTGTTTTAGCAGATAGTGAGATCGAAAATGTTACGCAACTGACGAGTGTGACAGCACCGACTGGGACTGATAATGAAAATATTCAAAAACTACTAGCTGATATCAAGTCAAGTCAGAATACCGATTTGACGGTCGATCAGAGTTCGTCTTACTTGGCAGCTTACAAGAGTTTGATTGCAGGGGAGACTAAGGCCATTGTCTTAAATAGTGTCTTTGAAAATATCATCGAGTCAGAGTATCCAGACTATGCATCGAAGATAAAAAAGATTTATACCAAGGGATTCACTAAAAAAGTAGAAGCTCCTAAGACGTCTAAGAATCAGTCTTTCAA…
6b	GCAGTTTGTTGGACTGACCAATCGTTTAAATGCGACTTCTAATTACTCAGAATATTCAATCAGTGTCGCTGTTTTAGCAGATAGTGATATCGAAAATGTTACGCAACTGACGAGTGTGACAGCACCGACTGGGACTGATAATGAACATATTCAAAAACTACTAGCTGATATCAAGTCAAGTCAGAATACCGATTTGACGGTCAACCAGAGTTCGTCTTACTTGGCAGCTTACAAGAGTTTGATTGCAGGGGAGACTAAGGCCATTGTCCTAAATAGTGTCTTTGAAAATATCATCGAGTCAGAGTATCCAGACTACGCATCGAAGATAAAAAAGATTTATACCAAGGGATTCACTAAAAAAGTAGAAGCTCCTAAGACGTCTAAGAATCAGTCTTTCAA…
6c	GCAGTTTGTTGGACTGACCAATCGTTTAAATGCGACTTCTAATTACTCAGAATATTCAATCAGTGTCGCTGTTTTAGCAGATAGTGAGATCGAAAATGTTACGCACCTGACGAGTGTGACAGCCCCGACTGGGACTGATAATGAAAATATTCAAAAACTACTAGCTGATATCAAGTCAAGTCAGAATACCGATTTGACGGTCGACCAGAGTTCGTCTTACTTGGCAGCTTACAAGAGTTTGATTGCAGGGGAGACTAAGGCCATTGTCTTAAATAGTGTCTTTGAAAATATCATCGAGTCAGAGTATCCAGACTATGCATCGAAGATAAAAAAGATTTATACCAAGGGATTCACTAAAAAAGTAGAAGCTCCTAAGACGTCTAAGAATCAGTCTTTCAA…
6d	GCAGTTTGTTGGACTGACCAATCGTTTAAATGCGACTTCTAATTACTCAGAATATTCAATCAGTGTCGCTGTTTTAGCAGATAGTGAGATCGAAAATGTTACGCAACTGACGAGTGTGACAGCACCGACTGGGACTGATAATGAAAATATTCAAAAACTACTAGCTGATATCAAGTCAAGTCAGAATACCGATTTGACGGTCGACCAGAGTTCGTCTTACTTGGCAGCTTACAAGAGTTTGATTGCAGGGGAGACTAAGGCCATTGTCTTAAATAGTGTCTTTGAAAATATCATCGAGTCAGAGTATCCAGACTATGCATCGAAGATAAAAAAGATTTATACCAAGGGATTCACTAAAAAAGTAGAAGCTCCTAAGACGTCTAAGAATCAGTCTTTCAA…
7b,40	GCAGTTTGTTGGACTGACCAATCGTTTAAATGCGACTTCTAATTACTCAGAATATTCGCTCAGTGTCGCTGTTTTAGCAGATAGTGAGATCGAAAATGTTACGCAACTGACGAGTGTGACAGCACCGACTGGGACTGATAATGAAAATATTCAAAAACTACTAGCTGATATCAAGTTAAGTCAGAATACCGATTTGACAGTCGACCAGAGTTCGTCTTACTTGGTTGCTTACAAGAGTTTGATTGCAGGGGAGACTAAGGCCATTGTCCTAAATAGTGTCTTTGAAAATATCATCGAGTCAGAGTATCCAGACTACGCATCGAAGATAAAGAAGATTTATACCAAGGGATTTACTAAAAAAGTAGAAGCTCCTAAGACGTCTAAGAATCAGTCTTTCAA…
7c	GCAGTTTGTTGGACTGACCAATCGTTTAAATGCGACTTCTAATTACTCAGAATATTCGCTCAGTGTCGCTGTTTTAGCAGATAGTGAGATCGAAAATGTTACGCAACTGACGAGTGTGACAGCACCGACTGGGACTGATAATGAAAATATTCAAAAACTACTAGCTGATATCAAGTCAAGTCAGAATACCGATTTGACGGTCAACCAGAGTTCGTCTTACTTGGCAGCTTACAGGAGTTTGATTGCAGGGGAGACTAAGGCCATTGTCCTAAATAGTGTCTTTGAAAATATCATCGAGTCAGAGTATCCAGACTACGCATCGAAGATAAAAAAGATTTATACCAAGGGATTCACTAAAAAAGTAGAAGCTCCTAAGACGTCTAAGAATCAGTCTTTCAA…
8	GCAGTTTGTTGGACTGACCAATCGTTTAAATGCGACTTCTAATTACTCAGAATATTCGCTCAGTGTCGCTGTTTTAGCAGATAGTGAGATCGAAAATGTTACGCAACTGACGAGTGTGACAGCACCGACTGGGACTGATAATGAAAATATTCAAAAACTACTAGCTGATATCAAGTCAAGTCAGAATACCGATTTGACGGTCGACCAGAGTTCGTCTTACTTGGTTGCTTACAAGAGTTTGATTGCAGGGGAGACTAAGGCCATTGTCCTAAATAGTGTCTTTGAAAATATCATCGAGTTAGAGTATCCAGACTACGCATCGAAGATAAAGAAGATTTATACCAAGGGATTCACTAAAAAAGTAGAAGCTCCTAAGACGTCTAAGAATCAGTCTTTCAA…
9a,9v	GCAGTTTGTTGGACTGACCAATCGTTTAAATGCGGCTTCGAATTACTCAGAATATTCGATCAGTGTCGCTGTTTTAGCAGATAGTGAGATCGAAAATGTTACGCAACTGACGAGTGTGACAGCACCGACTGGGACTGATAATGAAAATATTCAAAAACTACTAGCTGATATCAAGTCAAGTCAGAATACCGATTTGACGGTCAACCAGAGTTCGTCTTACTTGGCAGCTTACAAGAGTTTGATTGCAGGGGAGACTAAGGCCATTGTCCTAAATAGTGTCTTTGAAAATATCATCGAGTCAGAGTATCCAGACTACGCATCGAAGATAAAGAAGATTTATACCAAGGGATTCACTAAAAAAGTAGAAGCTCCTAAGACGTCTAAGAATCAGTCTTTCAA…
9l	GCAGTTTGTTGGACTGACCAATCGTTTAAATGCGACTTCGAATTACTCAGAATATTCAATCAGTGTCGCTGTTTTAGCAGATAGTGAGATCGAAAATGTTACGCAACTGACGAGTGTGACAGCACCGACTGAGACTGATAATGAAAATATTCAAAAACTACTAGCTGATATCAAGTCAAGTCAGAATACCGATTTGACGGTCAACCAGAGTTCGTCTTACTTGGCAGCTTACAAGAGTTTGATTGCAGGGGAGACTAAGGCCATTGTCCTAAATAGTGTCTTTGAAAATATCATCGAGTCAGAGTATCCAGACTACGCATCGAAGATAAAAAAGATTTATACCAAGGGATTCACTAAAAAAGTAGAAGCTCCTAAGACGTCTAAAAATCAGTCTTTCAA…
9n	GCAGTTTGTTGGACTGACCAATCGTTTAAATGCGACTTCGAATTACTCAGAATATTCAATCAGTGTCGCTGTTTTAGCAGATAGTGAGATCGAAAATGTTACGCAACTGACGAGTGTGACAGCACCGACTGGGACTGATAATGAAAATATTCAAAAACTACTAGCTGATATCAAGTCAAGTCAGAATACCGATTTGACGGTCAACCAGAGTTCGTCTTACTTGGCAGCTTACAAGAGTTTGATTGCAGGGGAGACTAAGGCCATTGTCCTAAATAGTGTCTTTGAAAATATCATCGAGTCAGAGTATCCAGACTACGCATCGAAGATAAAAAAGATTTATACCAAGGGATTCACTAAAAAAGTAGAAGCTCCTAAGACGTCTAAGAATCAGTCTTTCAA…

## Sheet: Primer2
Serotype	DNA Sequences
10f,10c	ATCGCTTGGGCTTTTGCGCGTGCAGGTTACAAAACGCTGCTGATTGATGCAGACATGCGTAACTCCGTGATGTCAGGTGTCTTTAAACCAAGGGAAAGGATTACTGGACTAACAGAATTTCTATCAGGGACTACAGACCTGTCACAGGGGCTTTGCGATACCAATATTGAGAATCTCTTTGTGATTCAGGCTGGCTCTGTGTCACCAAATCCGATAGCCCTTCTTCAAAGTAGGAATTTCAGTACAATGCTTGAAACCTTGCGTAAATATTTTGACTATATCGTCGTAGACACTGCTCCTGTCGGCGTCGTGATTGATGCGGCTAT
11a	ATCGCTTGGGCTTTTGCGCGTGCAGGTTACAAAACGCTGCTGATTGATGCAGACATGCGTAACTCCGTTATGTCAGGTGTCTTTAAATCAAGGGAAAGGATTACTGGACTAACAGAATTTCTATCAGGGACAACAGACCTGTCACAGGGGCTTTGCGATACCAATATTGAGAATCTCTTTGTGATTCAGGCTGGCTCTGTGTCACCAAATCCGACAGCCCTTCTTCAAAGTAAGAATTTCAGCACAATGCTTGGAACCTTGCGTAAATATTTTGACTATATCGTCGTAGACACTGCTCCTATCGGTATCGTGATTGATGCGGCTAT
11b,11c	ATCGCTTGGGCTTTTGCGCGTGCAGGTTACAAAACGCTGCTGATTGATGCAGACATGCGTAACTCCGTGATGTCAGGTGTCTTTAAACCAAGGGAAAGGATTACTGGACTAACAGAATTTCTATCAGGGACAACAGACCTGTCACAGGGGCTTTGCGATACCAATATTGAGAATCTCTTTGTGATTCAGGCTGGTTCTGTGTCACCAAATCCGACAGCCCTTCTTCAAAGTAAGAATTTCAGTACAATGCTTGGAACCTTGCGTAAATATTTTGACTATATCGTCGTAGACACTGCTCCTATCGGTATCGTGATTGATGCGGCTAT
11f,17a,23f,33d,34,6d	ATCGCTTGGGCTTTTGCGCGTGCAGGTTACAAAACGCTGCTGATTGATGGAGATATTCGCAATTCTGTTATGTTAGGTGTCTTTAAAGCAAGGAATAAGATTACAGGCCTGACAGAATTTTTATCAGGAACTACAGACCTATCACAAGGGCTTTGTGATACCAATATCGAAAATCTCTTTGTAATTCAGGCTGGCTCTGTGTCACCGAATCCGACAGCTCTTCTTCAAAGTAAGAATTTCACTACAATGCTTGAAACCTTGCGTAAATATTTTGACTACATCATTGTAGATACTGCTCCTGTTGGTGTCGTGATTGATGCGGCTAT
12f,44	ATCGCTTGGGCTTTTGCGCGTGCAGGTTACAAAACGCTGCTGATTGATGGAGATATTCGCAATTCTGTTATGTTAGGTGTCTTTAAAGCAAGAGATAAGATTACAGGCCTGACAGAATTTTTATCAGGAACTACAGACCTATCACAAGGGCTTTGTGATACCAATATCGAAAATCTCTTTGTAATTCAGGCTGGCTCTGTGTCACCGAATCCGACAGCTCTTCTTCAAAGTAAGAATTTCAGTACAATGCTTGAAACCTTGCGTAAATATTTTGACTACATCATTGTAGATACTGCTCCTGTCGGTGTCGTGATTGATGCGGCTAT
15a	ATCGCTTGGGCTTTTGCGCGTGCAGGTTACAAAACGCTGCTGATTGATGGAGATATTCGCAATTCTGTTATGTTAGGTGTCTTTAAAGCAAGGGATAAGATTACAGGCCTGACAGAATTTTTATCAGGAACTACAGACCTATCACAAGGGCTTTGTGATACCAATATCGAAAATCTCTTTGTAATTCAGGCTGGCTCTGTGTCACCGAATCCGACAGCTCTTCTTCAAAGTAAGAATTTCAGTACAATGCTTGAAACATTGCGTAAATATTTTGACTACATCATTGTAGATACTGCTCCTGTCGGTGTCGTGATTGATGCGGCTAT
15f	ATCGCTTGGGCTTTTGCGCGTGCAGGTTACAAAACGCTGCTGATTGATGGAGATATTCGCAATTCTGTTATGTTAGGTGTCTTTAAAGCAAGGGATAAGATTACAGGCCTGACAGAATTTTTATCAGGAACTACAGACCTATCACAAGGGCTTTGTGATACCAATATCGAAAATCTCTTTGTAATTCAGGCTGGCTCTGTGTCACCGAATCCGACAGCTCTTCTTCAAAGTAAGAATTTCAGTACAATGCTTGAAACCTTGCGTAAATATTTTGACTATATCATTGTAGATACTGCTCCTGTCGGTGTCGTGATTGATGCGGCTAT
17f,33f,33a,35a,35b,35c,42	ATCGCTTGGGCTTTTGCGCGTGCAGGTTACAAAACGCTGCTGATTGATGGAGATATTCGCAATTCTGTTATGTTAGGTGTCTTTAAAGCAAGGAATAAGATTACAGGCCTGACAGAATTTTTATCAGGAACTACAGACTTATCACAAGGGCTTTGTGATACCAATATCGAAAATCTCTTTGTAATTCAGGCTGGCTCTGTGTCACCGAATCCGACAGCTCTTCTTCAAAGTAAGAATTTCACTACAATGCTTGAAACCTTGCGTAAATATTTTGACTACATCATTGTAGATACTGCTCCTGTTGGTGTCGTGATTGATGCGGCTAT
19a	ATCGCTTGGGCTTTTGCGCGTGCAGGTTACAAAACGCTTCTGATTGATGCAGACATGCGTAACTCCGTTATGTCAGGTGTCTTTAAATCAAGGGAAAGGATTACTGGACTAACAGAATTTCTATCAGGGACAACAGACCTGTCACAGGGGCTTTGCGATACCAATATTGAGAATCTCTTTGTGATTCAGGCTGGCTCTGTGTCACCAAATCCGACAGCCCTTCTTCAAAGTAAGAATTTCACTACAATGCTTGAAACCTTGCGTAAATATTTTGACTATATCGTCGTAGACACTGCCCCTGTCGGTGTCGTGATTGATGCGGCTAT
2	ATCGCTTGGGCTTTTGCGCGTGCAGGTTACAAAACGCTGCTGATTGATGGAGATATTCGCAATTCTGTTATGTTAGGTGTCTTTAAAGCAAGGGATAAGATTACAGGCCTGACAGAATTTTTATCAGGAACTACAGACCTATCACAAGGGCTTTGTGATACCAATATCGAAAATCTCTTTGTAATTCAGGCTGGCTCTGTGTCACCGAATCCGACAGCTCTTCTTCAAAGTAAGAATTTCAGTACAATGCTTGAAACCTTGCGTAAATATTTTGACTACATCATTGTAGATACAGCTCCTGTCGGTGTCGTGATTGATGCGGCTAT
22f,22a	ATCGCTTGGGCTTTTGCGCATGCAGGTTACAAAACGCTGCTGATTGATGGAGATATTCGCAATTCTGTTATGTTAGGTGTCTTTAAAGCAAGGGATAAGATTACAGGCCTGACAGAATTTTTATCAGGAACTACAGACCTATCACAAGGGCTTTGTGATACCAATGTCGAAAATCTCTTTGTAATTCAGGCTGGCTCTGTGTCACCGAATCCGACAGCTCTTCTTCAAAGTAAGAATTTCAGTACAATGCTTGAAACCTTGCGTAAATATTTTGACTACATCATTGTAGATACTGCTCCTGTCGGTGTCGTGATTGATGCGGCTAT
23b	ATCGCTTGGGCTTTTGCGCATGCAGGTTACAAAACGCTGCTGATTGATGCAGACATGCGTAACTCCGTTATGTCAGGTGTCTTTAAATCAAGGGAAAGGATTACTGGGCTAACAGAATTTCTATCAGGGACAACAGACCTGTCACAGGGGCTTTGCGATACCAATGTTGAGAATCTCTTTGTGATTCAGGCTGGCTCTGTGTCACCAAATCCGATAGCCCTTCTTCAAAGTAAGAATTTCAGTACAATGCTTGGAACCTTGCGTAAATATTTTGACTATATCGTCGTAGACACTGCTCCTATCGGTATCGTGATTGATGCGGCTAT
28f,28a,31	ATCGCTTGGGCTTTTGCGCATGCAGGTTACAAAACGCTGCTGATTGATGGAGATATTCGCAATTCTGTTATGTTAGGTGTCTTTAAAGCAAGGGATAAGATTACAGGCCTGACAGAATTTTTATCAGGAACTACAGACCTATCACAAGGGCTTTGTGATACCAATATCGAAAATCTCTTTGTAATTCAGGCTGGCTCTGTGTCACCGAATCCGACAGCTCTTCTTCAAAGTAAGAATTTCAGTACAATGCTTGAAACCTTGCGTAAATATTTTGACTACATCATTGTAGATACTGCTCCTGTCGGTGTCGTGATTGATGCGGCTAT
32f,32a	ATCGCTTGGGCTTTTGCGCGTGCAGGTTACAAAACGCTGCTGATTGATGCAGATATTCGCAATTCTGTTATGTTAGGTGTCTTTAAAGCAAGGGATAAGATTACAGGCCTGACAGAATTTTTATCAGGAACTACAGACCTATCACAAGGGCTTTGTGATACCAATATCGAAAATCTCTTTGTAATTCAGGCTGGCTCTGTGTCACCGAATCCGACAGCTCTTCTTCAAAGTAAGAATTTCAGTACAATGCTTGAAACCTTGCGTAAATATTTTGACTACATCATTGTAGATACTGCTCCTGTCGGTGTCGTGATTGATGCGGCTAT
33c	ATCGCTTGGGCTTTTGCGCGTGCAGGTTACAAAACGCTGCTGATTGATGGAGATATTCGCAATTCTGTTATGTTAGGTGTCTTTAAAGCAAGGAATAAGATTACAGGCCTGACAGAATTTTTATCAGGAACTACAGACCTATCACAAGGGCTTTGTGATACCAATATCGAAAATCTCTTTGTAATTCAGGCTGGCTCTGTGTCACCGAATCCGACAGCTCTTCTTCAAAGTGAGAATTTCACTACAATGCTTGAAACCTTGCGTAAATATTTTGACTACATCATTGTAGATACTGCTCCTATTGGTGTCGTGATTGATGCGGCTAT
41f	ATCGCTTGGGCTTTTGCGCGTGCAGGTTACAAAACGCTGCTGATTGATGGAGATATTCGCAATTCTGTTATGTCAGGTGTCTTTAAAGCAAGGGATAAGATTACAGGCCTGACAGAATTTTTATCAGGAACTACAGACCTATCACAAGGGCTTTGTGATACCAATATCGAAAATCTCTTTGTAATTCAGGCTGGCTCTGTGTCACCGAATCCGACAGCTCTTCTTCAAAGTAAGAATTTCAGTACAATGCTTGAAACCTTGCGTAAATATTTTGACTACATCATTGTAGATACTGCTCCTGTCGGTGTCGTGATTGATGCGGCTAT
6a,6b,8,9a,37,41a	ATCGCTTGGGCTTTTGCGCGTGCAGGTTACAAAACGCTGCTGATTGATGGAGATATTCGCAATTCTGTTATGTTAGGTGTCTTTAAAGCAAGGGATAAGATTACAGGCCTGACAGAATTTTTATCAGGAACTACAGACCTATCACAAGGGCTTTGTGATACCAATATCGAAAATCTCTTTGTAATTCAGGCTGGCTCTGTGTCACCGAATCCGACAGCTCTTCTTCAAAGTAAGAATTTCAGTACAATGCTTGAAACCTTGCGTAAATATTTTGACTACATCATTGTAGATACTGCTCCTGTCGGTGTCGTGATTGATGCGGCTAT
6c	ATCGCTTGGGCTTTTGCGCGTGCAGGATACAAAACGCTGCTGATTGATGGAGATATTCGCAATTCTGTTATGTTAGGTGTCTTTAAAGCAAGGGATAAGATTACAGGCCTGACAGAATTTTTATCAGGAACTACAGACCTATCACAAGGGCTTTGTGATACCAATATCGAAAATCTCTTTGTAATTCAGGCTGGCTCTGTGTCACCGAATCCGACAGCTCTTCTTCAAAGTAAGAATTTCAGTACAATGCTTGAAACCTTGCGTAAATATTTTGACTACATCATTGTAGATACTGCTCCTGTCGGTGTCGTGATTGATGCGGCTAT
9v	ATCGCTTGGGCTTTTGCGCGTGCAGGTTACAAAACGCTGCTGATTGATGGAGATATTCGCAATTCTGTTATGTTAGGTGTCTTTAAAGCAAGGGATAAGATTACAGGCCTGACAGAATTTTTATCAGGAACTACGGACCTATCACAAGGGCTTTGTGATACCAATATCGAAAATCTCTTTGTAATTCAGGCTGGCTCTGTGTCACCGAATCCGACAGCTCTTCTTCAAAGTAAGAATTTCAGTACAATGCTTGAAACCTTGCGTAAATATTTTGACTACATCATTGTAGATACTGCTCCTGTCGGTGTCGTGATTGATGCGGCTAT

## Sheet: Primer3
Serotype	DNA Sequences
1	TGGGATGCTTTCTGTGTGGAATTACTATAAATATTTTTTGCAGAAAAATTTAAAATTGAAATCATATAAAAACAAGGGAGGACTGTATAAAAGCAGAAATCCTTTGTTTTTTATAACCAAGGTTTATAAACTTTCATTCTCGAAATTCAATTAACTTTACAAATTCCCACTATTAAGGAGAAAGAAGATGAACATAAAGAAGCGTGTCCTTAGTGCAGGCCTGACTTTTGCATCTGTTTTGCTTTTAGCTGCTTGCG
11b	TGGGATGCTTTCTGTGTGGAATTACTATAAATATTTTTTGCAGAAAAATTTAAAATTGAAATCATATAAAAACAAGGGAGGACTGTATAAAAGGCGGAAATCCTTTGTTTTTTATAACCAAGGTTTATAAACTTTCATTCTCGAAATTCAATTAACTTTACAAATTCCCACTATTAAGGAGAAAGAAGACGAACATAAAGAAGCGTATCCTTAGTGCAGGCCTGACTTTTGCATCTGCTTTGCTTTTAGCTGCTTGCG
12a,13,20,47a	TGGGATGCTTTCTGTGTGGAATTACTATAAATATTTTTTGCAGAAAAATTTAAAATTGAAATCGTATAAAAACAAGGGAGGACTGTATAAAAGACAGAAATCCTTTGTTTTTTATAACCAAGGTTTATAAACTTTCATTATCGAAATTCAATTAACTTTACAAATTCCCACTATTAAGGAGAAAGAAAATGAACATAAAGAAGCGTGTCCTTAGTGCAGGTCTGACTTTTGCATCTGCTTTGCTTTTAGCTGCTTGCG
15a,19b,35c,47f	TGGGATGCTTTCTGTGTGGAATTACTATAAATATTTTTTGCAGAAAAATTTAAAATTGAAATCATATAAAAACAAGGGAGGACTGTATAAAAGACAGAAATCCTTTGTTTTTTATAACCAAGGTTTATAAACTTTCATTCTCGAAATTCAATTAACTTTACAAATTCCCACTATTTAAGGAGAAAGAAGATGAACATAAAGAAGCGAGTCCTTAGTGCAGGCCTGACTTTTGCATCTGCTTTGCTTTTAGCTGCTTGCG
16a	TGGGATGCTTTCTGTGTGGAATTACTATAAATATTTTTTGCAGAAAAATTTAAAATTGAAATCGTATAAAAACAAGGGATGACTGTATAAAAGACAGAAATCCTTTGTTTTTTATAACCAAGGTTTATAAACTTTCATTCTTGAAATTCAATTAACTTTACAAATTCCCACTATTAAGGAGAAAGAAGACGAACATAAAGAAGCGTATCCTTAGTGCAGGCCTGACTTTTACATCTGCTTTGCTTTTAGCTGCTTGCG
17f	TGGGATGCTTTCTGTGTGGAATTACTATAAATATTTTTTGCAGAAAAATTTAAAATTGAAATCATATAAAAACAAGGGATGATTGTATAAAAGGTAGAAATCCTTTGTTTTTTATAACCAAGGTTTATAAACTTTCATTCTCGAAATTCAATTAACTTTACAAATTCCCACTATTAAGGAGAAAGAAGATGAACATAAAGAAGCGTGTCCTTAGTGCAGGCCTGACTTTTGCATCTGCTTTGCTTTTAGCTGCTTGCG
18a	TGGGATGCTTTCTGTGTGGAATTACTATAAATATTTTTTGCAGAAAAATTTAAAATTGAAATCGTATAAAAACAAGGGAGGACTGTATAAAAGACAGAAATCCTTTGTTTTTTATAACTAAGGTTTATAAACTTTCATTCTCGAAATTCAATTAACTTTACAAATTCCCACTATTTAAGGAGAAAGAAGATGAACATAAAGAAGCGTGTCCTTAGTGCAGGCCTGACTTTTGCATCTGCTTTGCTTTTAGCTGCTTGCG
18b,18c	TGGGATGCTTTCTGTGTGGAATTACTATAAATATTTTTTGCAGAAAAATTTAAAATTGAAATCATATAAAAACAAGGGAGGACTGTATAAAAGACAGAAATCCTTTGTTTTTTATAACCAAGGTTTATAAACTTTCATTCTCGAAATTCAATTAACTTTACAAATTCCCACTATTAAGGAGAAAGAAAATGAACATAAAGAAGCGTGTCCTTAGTGCAGGTCTGACTTTTGCATCTGCTTTGCTTTTAGCTGCTTGCG
19f	TGGGATGCTTTCTGTGTGGAATTACTATAAATATTTTTTGCAGAAAAATTTAAAATTGAAATCGTATAAAAATAAGGGAGGACTGTATAAAAGACAGAAATCCTTTGTTTTTTATAACCAAGGTTTATAAACTTTCATTCTCGAAATTCAATTAACTTTACAAATTCTCACTATTAAGGAGAAAGAAGATGAACATAAAGAAGCGTGTCCTTAGTGCAGGTCTGACTTTTGCATCTGCTTTGCTTTTAGCTGCTTGCG
2	TGGGATGCTTTCTGTGTGGAATTACTATAAATATTTTTTGCAGAAAAATTTAAAATTGAAATCGTATAAAAACAAGGGAGGACTGTATAAAAGACAGAAATCCTTTGTTTTTTATAACCAAGGTTTATAAACTTTCATTCTCGAAATTCAATTAACTTTACAAATTCCCACTATTTAAGGAGAAAGAAGATGAACATAAAGAAGCGTGTCCTTAGTGCAGGCCTGACTTTTGCATCTGCTTTGCTTTTAGCTGCTTGCG
21	TGGGATGCTTTCTGTGTGGAATTACTATAAATATTTTTTGCAGAAAAATTTAAAATTGAAATCGTATAAAAACAAGGGAGGACTGTATAAAAGACAGAAATCCTTTGTTTTTTATAACCAAGGTTTATAAACTTTCATTCTCGAAATTCAATTAACTTTACAAATTCCCACTATTAAGGAGAAAGAAAATGAACATAAAGAAGCGTGTCCTTAGTGCAGGCCTGACTTTTGCATCTGCTTTGCTTTTAGCTGCTTGCG
22f,22a,28A	TGGGATGCTTTCTGTGTGGAATTACTATAAATATTTTTTGCAGAAAAATTTAAAATTGAAATCGTATAAAAACAAGGGAGGACTGTATAAAAGACAGAAATCCTTTGTTTTTTATAACCAAGGTTTATAAACTTTCATTCTCGAAATTCAATTAACTTTACAAATTCCCACTATTAAGGAGAAAGAAAATGAACATAAAGAAGCGTGTCCTTAGTGCAGGTCTGACTTTTGCATCTGCTTTGCTTTTAGCTGCTTGCG
23a	TGGGATGCTTTCTGTGTGGAATTACTATAAATATTTTTTGCAGAAAAATTTAAAATTGAAATCGTATAAAAACAAGGGAAGACTGTATAAAAGGCAGAAATCCTTTGTTTTTTATAACCAAGGTTTATAAACCTTCATTCTCGAAATTCAATTAACTTTACAAATTCCCACTATTAAGGAGAAATAAGACGAACATAAAGAAGCGTATCCTTAGTGCAGGCCTGACTTTTACATCTGATTTGCTTTTAGCTGCTTGCG
25f,25a,38	TGGGATGCTTTCTGTGTGGAATTACTATAAATATTTTTTGCAGAAAAATTTAAAATTGAAATCATATAAAAACAAGGGAGGACTGTATAAAAAGCAGAAATCCTTTGTTTTTTATAACCAAGGTTTATAAACTTTCATTCTCGAAATTCAATTAACTTTACAAATTCCCACTATTAAGGAGAAAGAAGATGAACATAAAGAAGCGTGTCCTTAGTGCAGGTCTGACTTTTGCATCTGCTTTGCTTTTAGCTGCTTGCG
28f	TGGGATGCTTTCTGTGTGGAATTACTATAAATATTTTTTGCAGAAAAATTTAAAATTGAAATCGTATAAAAACAAGGGAGGACTGTATAAAAGACAGAAATCCTTTGTTTTTATAACCAAGGTTTATAAACTTTCATTCTCGAAATTCAATTAACTTTACAAATTCCCACTATTAAGGAGAAAGAAGATGAACATAAAGAAGCGTGTCCTTAGTGCAGGCCTGACTTTTGCATCTGCTTTGCTTTTAGCTGCTTGCG
29	TGGGATGCTTTCTGTGTGGAATTACTATAAATATTTTTTGCAGAAAAATTTAAAATTGAAATCGTATAAAAACAAGGGAGTACTGTATAAAAGACAGAAATCCTTTGTTTTTTATAACTAAGGTTTATAAACTTTCATTCTCGAAATTCAATTAACTTTACAAATTCCCACTATTAAGGAGAAAGAAAATGAACATAAAGAAGCGTGTCCTTAGTGCAGGTCTGACTTTTGCATCTGCTTTGCTTTTAGCTGCTTGCG
3	TGGGATGCTTTCTGTGTGGAATTACTATAAATATTTTTTGCAGAAAAATTTAAAATTGAAATCGTATAAAAACAAGGGAGGACTGTATAAAAGACAGAAATCCTTTGTTTTTTATAACAAAAGTTTATAAACCTTCATTCTTGAAATTCAATTAACTTTACAAATTCCCACTATTAAGGAGAAAGAAGATGAACATAAAGAAGCGTGTCCTTGGTGCAGGTCTGACTTTTGCATCTGCTTTGCTTTTAGCTGCTTGCG
31	TGGGATGCTTTCTGTGTGGAATTACTATAAATATTTTTTACAGAAAAATTTAAAATTGAAATCGTATAAAAACAAGGGAGGACTGTATAAAAGACAGAAATCCTTTGTTTTTTATAACCAAGGTTTATAAACTTTCATTCTCGAAATTCAATTAACTTTACAAATTCCCACTATTAAGGAGAAAGAAGATGAACATAAAGAAGCGTGTCCTTAGTGCAGGTCTGACTTTTGCATCTGCTTTGCTTTTAGCTGCTTGCG
33b	TGGGATGCTTTCTGTGTGGAATTACTATAAATATTTTTTGCAGAAAAATTTAAAATTGAAATCGTATAAAAACAAGGGAGGACTGTATAAAAGACAGAAATCCTTTGTTTTTTATAACCAAGGTTTATAAACTTTCATTCTCGAAATTCAATTAACTTTACAAATTCTCACTATTAAGGAGAAAGAAGATGAACATAAAGAAGCGTGTCCTTAGTGCAGGTCTGACTTTTGCATCTGCTTTGCTTTTAGCTGCTTGCG
33c,42	TGGGATGCTTTCTGTGTGGAATTACTATAAATATTTTTTGCAGAAAAATTTAAAATTGAAATCGTATAAAAACAAGGGAGGACTGTATAAAAGACAGAAATCCTTTGTTTTTTATAACCAAGGTTTATAAACTTTCATTCTCGAAATTCAATTAACTTTACAAATTCCCACTATTAAGGAGAAAGAAGATGAACATAAAGAAGCGTGTCCTTAGTGCAGGCCTGACTTTTGCATCTGCTTTGCTTTTAGCTGCTTGCG
34	TGGGATGCTTTCTGTGTGGAATTACTATAAATATTTTTTGCAGAAAAATTTAAAATTGAAATCGTATAAAAACAAGGGAGGACTGTATAAAAGACAGAAATCCTTTGTTTTTTATAACCAAGGTTTATAAGCTTTCATTCTCGAAATTCAATTAACTTTACAAATTCCCACTATTAAGGAGAAAGAAAATGAACATAAAGAAGCGTGTCCTTAGTGCAGGCCTGACTTTTGCATCTGCTTTGCTTTTAGCTGCTTGCG
35a	TGGGATGCTTTCTGTGTGGAATTACTATAAATATTTTTTGCAGAAAAATTTAAAATTGAAATCGTATAAAAACAAGGGAGGACTGTATAAAAGACAGAAATCCTTTGTTTTTTATAACCAAAGTTTATAAACTTTCATTCTCGAAATTCAATTAACTTTACAAATTCCCACTATTAAGGAGAAAGAAGATGAACATAAAGAAGCGTGTCCTTAGTGCAGGCCTGACTTTTGCATCTGCTTTGCTTTTAGCTGCTTGCG
35b	TGGGATGCTTTCTGTGTGGAATTACTATAAATATTTTTTGCAGAAAAATTTAAAATTGAAATCATATAAAAACAAGGGAGGACTGTATAAAAGACAGAAATCCTTTGTTTTTTTATAACCAAGGTTTATAAACTTTCATTCTCGAAATTCAATTAACTTTACAAATTCCCACTATTAAGGAGAAAGAAGATAAACATAAAGAAGCGTGTCCTTAGTGCAGGTCTGACTTTTGCATCTGCTTTGCTTTTAGCTGCTTGCG
39	TGGGATGCTTTCTGTGTGGAATTACTATAAATATTTTTTGCAGAAAAATTTAAAATTGAAATCGTATAAAAACAAAGGAGTGCTGTATAAAAGACAGAAATCCTTTGTTTTTTATAACTAAGGTTTATAAACTTTCATTCTCGAAATTCAATTAACTTTACAAATTCCCACTATCTAAGGAGAAAGAAAATGAACATAAAGAAGCGTGTCCTTAGTGCAGGTCTGACTTTTGCATCTGCTTTGCTTTTAGCTGCTTGCG
4,6b,15f,41a	TGGGATGCTTTCTGTGTGGAATTACTATAAATATTTTTTGCAGAAAAATTTAAAATTGAAATCGTATAAAAACAAGGGAGGACTGTATAAAAGACAGAAATCCTTTGTTTTTTATAACCAAAGTTTATAAACTTTCATTCTTGAAATTCAATTAACTTTACAAATTCCCACTATTAAGGAGAAAGAAGATGAACATAAAGAAGCGTGTCCTTAGTGCAGGCCTGACTTTTGCATCTGCTTTGCTTTTAGCTGCTTGCG
6a,10f,10b,15b,15c	TGGGATGCTTTCTGTGTGGAATTACTATAAATATTTTTTGCAGAAAAATTTAAAATTGAAATCGTATAAAAACAAGGGAGGACTGTATAAAAGACAGAAATCCTTTGTTTTTTATAACCAAGGTTTATAAACTTTCATTCTCGAAATTCAATTAACTTTACAAATTCCCACTATTAAGGAGAAAGAAGATGAACATAAAGAAGCGTGTCCTTAGTGCAGGTCTGACTTTTGCATCTGCTTTGCTTTTAGCTGCTTGCG
6c	TGGGATGCTTTCTGTGTGGAATTACTATAAATATTTTTTGCAGAAAAATTTAAAATTGAAATCATATAAAAACAAGGGAGGACTGTATAAAAGACAGAAATCCTTTGTTTTTTATAACCAAGGTTTATAAACTTTCATTCTCGAAATTCAATTAACTTTACAAATTCCCACTATTAAGGAGAAAGAAGATGAACATAAAGAAGCGTGTCCTTAGTGCAGGTCTGACTTTTGCATCTGCTTTGCTTTTAGCTGCTTGCG
7a	TGGGATGCTTTCTGTGTGGAATTACTATAAATATTTTTTGCAGAAAAATTTAAAATTGAAATCATATAAAAACAAGGGAGGACTGTATAAAAGGCGGAAATCCTTTGTTTTTTATAACCAAGGTTTATAAACTTTCATTCTCGAAATTCAATTAACTTTACAAATTCCCACTATTAAGGAGAAAGAAGATGAACATAAAGAAGCGTGTCCTTAGTGCAGGCCTGACTTTTGCATCTGCTTTGCTTTTAGCTGCTTGCG
7b,10a,10c,32f,32a,33f,33a,37,46,6d	TGGGATGCTTTCTGTGTGGAATTACTATAAATATTTTTTGCAGAAAAATTTAAAATTGAAATCGTATAAAAACAAGGGAGGACTGTATAAAAGGCAGAAATCCTTTGTTTTTTATAACCAAGGTTTATAAACCTTCATTCTCGAAATTCAATTAACTTTACAAATTCCCACTATTAAGGAGAAAGAAGACGAACATAAAGAAGCGTATCCTTAGTGCAGGCCTGACTTTTACATCTGCTTTGCTTTTAGCTGCTTGCG
7f	TGGGATGCTTTCTGTGTGGAATTACTATAAATATTTTTTGCAGAAAAATTTAAAATTGAAATCATATAAAAACAAGGGAGGACTGTATAAAAGGCGGAAATCCTTTGTTTTTTATAACCAAGGTTTATAAACTTTCATTCTCGAAATTCAATTAACTTTACAAATTCCCACTATTAAGGAGAAAGAAGATGAACATAAAGAAGCGTGTCCTTAGTGCAGGCCTGACTTTTGCATCTGCCTTGCTTTTAGCTGCTTGCG
8,16f	TGGGATGCTTTCTGTGTGGAATTACTATAAATATTTTTTGCAGAAAAATTTAAAATTGAAATCATATAAAAACAAGGGAGGACTGTATAAAAAGCAGAAATCCTTTGTTTTTTATAACCAAGGTTTATAAACTTTCATTTTCGAAATTCAATTAACTTTACAAATTCCCACTATTAAGGAGAAAGAAGATGAACATAAAGAAGCGTGTCCTTAGTGCAGGCCTGACTTTTGCATCTGCTTTGCTTTTAGCTGCTTGCG
9a,24b,33d,45	TGGGATGCTTTCTGTGTGGAATTACTATAAATATTTTTTGCAGAAAAATTTAAAATTGAAATCATATAAAAACAAGGGAGGACTGTATAAAAAGCAGAAATCCTTTGTTTTTTATAACCAAGGTTTATAAACTTTCATTCTCGAAATTCAATTAACTTTACAAATTCCCACTATTAAGGAGAAAGAAGATGAACATAAAGAAGCGTGTCCTTAGTGCAGGCCTGACTTTTGCATCTGCTTTGCTTTTAGCTGCTTGCG

## Sheet: Primer4
Serotype	DNA Sequences
10a,10c,32f	ACCCTAGCTCAAGAAGTCTTTGAAAAACAAATCTTAGTTCCATGGGATGCTTTCTGTGTGGAATTACTATAAATATTTTTTGCAGAAAAATTTAAAATTGAAATCGTATAAAAACAAGGGAGGACTGTATAAAAGGCAGAAATCCTTTGTTTTTTATAACCAAGGTTTATAAACCTTCATTCTCGAAATTCAATTAACTTTACAAATTCCCACTATTAAGGAGAAAGAAGACGAACATAAAGAAGCGTATCCTTAGTGCAGGCCTGACTTTTACATCTGCTTTGCTTTTAGCTGCTTGCGACCAATCAGGTTCAGATACAAAAACTTACTCATCAACCTTTAGTGGAAATCCAACTACATTTAACTATCTATTAGACTATTACGCTGATAATATAGTCA…
10b	ACCCTAGCTCAAGAAGTCTTTGAAAAACAAATCTTAGTTCCATGGGATGCTTTCTGTGTGGAATTACTATAAATATTTTTTGCAGAAAAATTTAAAATTGAAATCGTATAAAAACAAGGGAGGACTGTATAAAAGACAGAAATCCTTTGTTTTTTATAACCAAGGTTTATAAACTTTCATTCTCGAAATTCAATTAACTTTACAAATTCCCACTATTAAGGAGAAAGAAGATGAACATAAAGAAGCGTGTCCTTAGTGCAGGTCTGACTTTTGCATCTGCTTTGCTTTTAGCTGCTTGCGGCCAATCAGGTTCAGATACAAAAACTTACTCATCAACCTTTAGTGGAAATCCAACTACATTTAATTACCTGTTAGACTATTAAGCTGATAATATAGTCA…
16a	ACCCTAGCTCAAGAAGTCTTTGAAAAACAAATCTTAGTTCCATGGGATGCTTTCTGTGTGGAATTACTATAAATATTTTTTGCAGAAAAATTTAAAATTGAAATCGTATAAAAACAAGGGATGACTGTATAAAAGACAGAAATCCTTTGTTTTTTATAACCAAGGTTTATAAACTTTCATTCTTGAAATTCAATTAACTTTACAAATTCCCACTATTAAGGAGAAAGAAGACGAACATAAAGAAGCGTATCCTTAGTGCAGGCCTGACTTTTACATCTGCTTTGCTTTTAGCTGCTTGCGACCAATCAGGTTCAGATACAAAAACTTACTCATCAACCTTTAGTGGAAATCCAACTACATTTAACTATCTATTAGACTATTACGCTGATAATATAGTCA…
17f	ACCCTAGCTCAAGAAGTCTTTGAAAAACAAATCTTAGTTCCATGGGATGCTTTCTGTGTGGAATTACTATAAATATTTTTTGCAGAAAAATTTAAAATTGAAATCATATAAAAACAAGGGATGATTGTATAAAAGGTAGAAATCCTTTGTTTTTTATAACCAAGGTTTATAAACTTTCATTCTCGAAATTCAATTAACTTTACAAATTCCCACTATTAAGGAGAAAGAAGATGAACATAAAGAAGCGTGTCCTTAGTGCAGGCCTGACTTTTGCATCTGCTTTGCTTTTAGCTGCTTGCGGCTAATCAGGTTCAGATACAAAAACTTACTCATCAACCTTTAGTGGAAATCCAACTACATTTAACTATCTATTAGACTATTACGCTGATAATACAGTCA…
18a	ACCCTAGCTCAAGAAGTCTTTGAAAAACAAATCTTAGTTCCATGGGATGCTTTCTGTGTGGAATTACTATAAATATTTTTTGCAGAAAAATTTAAAATTGAAATCGTATAAAAACAAGGGAGGACTGTATAAAAGACAGAAATCCTTTGTTTTTTATAACTAAGGTTTATAAACTTTCATTCTCGAAATTCAATTAACTTTACAAATTCCCACTATTTAAGGAGAAAGAAGATGAACATAAAGAAGCGTGTCCTTAGTGCAGGCCTGACTTTTGCATCTGCTTTGCTTTTAGCTGCTTGCGGCCAATCAGGTTCAGATACAAAAACTTACTCATCAACCTTTGGTGGAAATCCAACTACATTTAACTATCTATTAGACTATTACGCTGATAACATAGTC…
18f	ACCCTAGCTCAAGAAGTCTTTGAAAAACAAATCTTAGTTCCATGGGATGCTTTCTGTGTGGAATTACTATAAATATTTTTTGCAGAAAAATTTAAAATTGAAATCGTATAAAAACAAGGGAGAACTGTATAAAAAGCAGAAATCCTTTGTTTTTTATAACCAAGGTTTATAAACTTTCATTCTCGAAATTCAATTAACTTTACAAATTCCCACTATTGAGGAGAAAGAAGATGAACATAAAGAAGCGTGTCCTTAGTGCAGGCCTGACTTTTGCATCTGTTTTGCTTTTAGTTGCTTGCGGCCAATCAGGTTCAGATACAAAAACTTACTCATCAACCTTTAGTGGAAATCCAACTACATTTAACTATCTATTAGACTATTACGCTGATAATATAGTCA…
2	ACCCTAGCTCAAGAAGTCTTTGAAAAACAAATCTTAGTTCCATGGGATGCTTTCTGTGTGGAATTACTATAAATATTTTTTGCAGAAAAATTTAAAATTGAAATCGTATAAAAACAAGGGAGGACTGTATAAAAGACAGAAATCCTTTGTTTTTTATAACCAAGGTTTATAAACTTTCATTCTCGAAATTCAATTAACTTTACAAATTCCCACTATTTAAGGAGAAAGAAGATGAACATAAAGAAGCGTGTCCTTAGTGCAGGCCTGACTTTTGCATCTGCTTTGCTTTTAGCTGCTTGCGGCCAATCAGGTTCAGATACAAAAACTTACTCATCAACCTTTGGTGGAAATCCAACTACATTTAACTATCTATTAGACTATTACGCTGATAACATAGTC…
20,47a	ACCCTAGCTCAAGAAGTCTTTGAAAAACAAATCTTAGTTCCATGGGATGCTTTCTGTGTGGAATTACTATAAATATTTTTTGCAGAAAAATTTAAAATTGAAATCGTATAAAAACAAGGGAGGACTGTATAAAAGACAGAAATCCTTTGTTTTTTATAACCAAGGTTTATAAACTTTCATTATCGAAATTCAATTAACTTTACAAATTCCCACTATTAAGGAGAAAGAAAATGAACATAAAGAAGCGTGTCCTTAGTGCAGGTCTGACTTTTGCATCTGCTTTGCTTTTAGCTGCTTGCGACCAATCAGGTTCAGATACAAAAACTTACTCATCAACCTTTAGTGGAAATCCAACTACATTTAATTACCTGTTAGACTATTACGCTGATAATATAGTCA…
21	ACCCTAGCTCAAGAAGTCTTTGAAAAACAAATCTTAGTTCCATGGGATGCTTTCTGTGTGGAATTACTATAAATATTTTTTGCAGAAAAATTTAAAATTGAAATCGTATAAAAACAAGGGAGGACTGTATAAAAGACAGAAATCCTTTGTTTTTTATAACCAAGGTTTATAAACTTTCATTCTCGAAATTCAATTAACTTTACAAATTCCCACTATTAAGGAGAAAGAAAATGAACATAAAGAAGCGTGTCCTTAGTGCAGGCCTGACTTTTGCATCTGCTTTGCTTTTAGCTGCTTGCGGCCAATCAGGTTCAGATACAAAAACTTACTCATCAACCTTTGGTGGAAATCCAACTACATTTAACTATCTATTAGACTATTACGCTGATAACATAGTCA…
24b	ACCCTAGCTCAAGAAGTCTTTGAAAAACAAATCTTAGTTCCATGGGATGCTTTCTGTGTGGAATTACTATAAATATTTTTTGCAGAAAAATTTAAAATTGAAATCATATAAAAACAAGGGAGGACTGTATAAAAAGCAGAAATCCTTTGTTTTTTATAACCAAGGTTTATAAACTTTCATTCTCGAAATTCAATTAACTTTACAAATTCCCACTATTAAGGAGAAAGAAGATGAACATAAAGAAGCGTGTCCTTAGTGCAGGCCTGACTTTTGCATCTGCTTTGCTTTTAGCTGCTTGCGGCCAATCAGGTTCAGATACAAAAACTTACTCATCAACCTTTAGTGGAAATCCAACTACGTTTAACTATCTATTAGACTATTACGCTGATAATATAATAA…
28f	ACCCTAGCTCAAGAAGTCTTTGAAAAACAAATCTTAGTTCCATGGGATGCTTTCTGTGTGGAATTACTATAAATATTTTTTGCAGAAAAATTTAAAATTGAAATCGTATAAAAACAAGGGAGGACTGTATAAAAGACAGAAATCCTTTGTTTTTATAACCAAGGTTTATAAACTTTCATTCTCGAAATTCAATTAACTTTACAAATTCCCACTATTAAGGAGAAAGAAGATGAACATAAAGAAGCGTGTCCTTAGTGCAGGCCTGACTTTTGCATCTGCTTTGCTTTTAGCTGCTTGCGGCCAATCAGGTTCAGATACAAAAACTTACTCATCAACCTTTAGTGGAAATCCAACTACATTTAATTACCTGTTAGACTATTACGCTGATAATATAGTCAA…
29	ACCCTAGCTCAAGAAGTCTTTGAAAAACAAATCTTAGTTCCATGGGATGCTTTCTGTGTGGAATTACTATAAATATTTTTTGCAGAAAAATTTAAAATTGAAATCGTATAAAAACAAGGGAGTACTGTATAAAAGACAGAAATCCTTTGTTTTTTATAACTAAGGTTTATAAACTTTCATTCTCGAAATTCAATTAACTTTACAAATTCCCACTATTAAGGAGAAAGAAAATGAACATAAAGAAGCGTGTCCTTAGTGCAGGTCTGACTTTTGCATCTGCTTTGCTTTTAGCTGCTTGCGGCCAATCAGGTTCAGATACAAAAACTTACTCATCAACCTTTAGTGGAAATCCAACTACATTTAATTACCTGTTAGACTATTAAGCTGATAATATAGTCA…
31	ACCCTAGCTCAAGAAGTCTTTGAAAAACAAATCTTAATTCCATGGGATGCTTTCTGTGTGGAATTACTATAAATATTTTTTACAGAAAAATTTAAAATTGAAATCGTATAAAAACAAGGGAGGACTGTATAAAAGACAGAAATCCTTTGTTTTTTATAACCAAGGTTTATAAACTTTCATTCTCGAAATTCAATTAACTTTACAAATTCCCACTATTAAGGAGAAAGAAGATGAACATAAAGAAGCGTGTCCTTAGTGCAGGTCTGACTTTTGCATCTGCTTTGCTTTTAGCTGCTTGCGGCCAATCAGGTTCAGATACAAAAACTTACTCATCAACCTTTAGTGGAAATCCAACTACATTTAATTACCTGTTAGACTATTAATCTGATGATATATTCA…
33a	ACCCTAGCTCAAGAAGTCTTTGAAAAACAAATCTTAGTTCCATGGGATGCTTTCTGTGTGGAATTACTATAAATATTTTTTGCAGAAAAATTTAAAATTGAAATCGTATAAAAACAAGGGAGGACTGTATAAAAGGCAGAAATCCTTTGTTTTTTATAACCAAGGTTTATAAACCTTCATTCTCGAAATTCAATTAACTTTACAAATTCCCACTATTAAGGAGAAAGAAGACGAACATAAAGAAGCGTATCCTTAGTGCAGGCCTGACTTTTACATCTGCTTTGCTTTTAGCTGCTTGCGACCAATCAGGTTCAGATACAAAAACTTACTCATCAACCTTTAGTGGAAATCCAACTACATTTAACTATCTATTAGACTATTACGCTGATAATATAGTTA…
33b	ACCCTAGCTCAAGAAGTCTTTGAAAAACAAATCTTAGTTCCATGGGATGCTTTCTGTGTGGAATTACTATAAATATTTTTTGCAGAAAAATTTAAAATTGAAATCGTATAAAAACAAGGGAGGACTGTATAAAAGACAGAAATCCTTTGTTTTTTATAACCAAGGTTTATAAACTTTCATTCTCGAAATTCAATTAACTTTACAAATTCTCACTATTAAGGAGAAAGAAGATGAACATAAAGAAGCGTGTCCTTAGTGCAGGTCTGACTTTTGCATCTGCTTTGCTTTTAGCTGCTTGCGGCCAATCAGGTTCAGATACAAAAACTTACTCATCAACCTTTAGTGGAAATCCAACTACATTTAATTACCTGTTAGACTATTACGCTGATAATATAGTCA…
33c	ACCCTAGCTCAAGAAGTCTTTGAAAAACAAATCTTAGTTCCATGGGATGCTTTCTGTGTGGAATTACTATAAATATTTTTTGCAGAAAAATTTAAAATTGAAATCGTATAAAAACAAGGGAGGACTGTATAAAAGACAGAAATCCTTTGTTTTTTATAACCAAGGTTTATAAACTTTCATTCTCGAAATTCAATTAACTTTACAAATTCCCACTATTAAGGAGAAAGAAGATGAACATAAAGAAGCGTGTCCTTAGTGCAGGCCTGACTTTTGCATCTGCTTTGCTTTTAGCTGCTTGCGGCCAATCAGGTTCAGATACAAAAACTTACTCATCAACCTTTAGTGGAAATCCAACTACATTTAATTACCTGTTAGACTATTAAGTTGATAATATAGTCA…
33d	ACCCTAGCTCAAGAAGTCTTTGAAAAACAAATCTTAGTTCCATGGGATGCTTTCTGTGTGGAATTACTATAAATATTTTTTGCAGAAAAATTTAAAATTGAAATCATATAAAAACAAGGGAGGACTGTATAAAAAGCAGAAATCCTTTGTTTTTTATAACCAAGGTTTATAAACTTTCATTCTCGAAATTCAATTAACTTTACAAATTCCCACTATTAAGGAGAAAGAAGATGAACATAAAGAAGCGTGTCCTTAGTGCAGGCCTGACTTTTGCATCTGCTTTGCTTTTAGCTGCTTGCGGCCAATCAGGTTCAGATACAAAAACTTACTCATCAACCTTTAGTGGAAATCCAACTACATTTAACTATCTATTAGACTATTACGCTGATAATATAGTCA…
33f,46	ACCCTAGCTCAAGAAGTCTTTGAAAAACAAATCTTAGTTCCATGGGATGCTTTCTGTGTGGAATTACTATAAATATTTTTTGCAGAAAAATTTAAAATTGAAATCGTATAAAAACAAGGGAGGACTGTATAAAAGGCAGAAATCCTTTGTTTTTTATAACCAAGGTTTATAAACCTTCATTCTCGAAATTCAATTAACTTTACAAATTCCCACTATTAAGGAGAAAGAAGACGAACATAAAGAAGCGTATCCTTAGTGCAGGCCTGACTTTTACATCTGCTTTGCTTTTAGCTGCTTGCGACCAATCAGGTTCAGATACAAAAACTTACTCATCAACCTTTAGTGGAAATCCAACTACATTTAACTATCTATTAGACTATTACGCTGATAATATAGTCA…
35a	ACCCTAGCTCAAGAAGTCTTTGAAAAACAAATCTTAGTTCCATGGGATGCTTTCTGTGTGGAATTACTATAAATATTTTTTGCAGAAAAATTTAAAATTGAAATCGTATAAAAACAAGGGAGGACTGTATAAAAGACAGAAATCCTTTGTTTTTTATAACCAAAGTTTATAAACTTTCATTCTCGAAATTCAATTAACTTTACAAATTCCCACTATTAAGGAGAAAGAAGATGAACATAAAGAAGCGTGTCCTTAGTGCAGGCCTGACTTTTGCATCTGCTTTGCTTTTAGCTGCTTGCGGCCAATCAGGTTCAGATACAAAAACTTACTCATCAACCTTTAGTGGAAATCCAACTACATTTAACTATCTATTAGACTATTACGCTGATAATATAGTCA…
37	ACCCTAGCTCAAGAAGTCTTTGAAAAACAAATCTTAGTTCCATGGGATGCTTTCTGTGTGGAATTACTATAAATATTTTTTGCAGAAAAATTTAAAATTGAAATCGTATAAAAACAAGGGAGGACTGTATAAAAGGCAGAAATCCTTTGTTTTTTATAACCAAGGTTTATAAACCTTCATTCTCGAAATTCAATTAACTTTACAAATTCCCACTATTAAGGAGAAAGAAGACGAACATAAAGAAGCGTATCCTTAGTGCAGGCCTGACTTTTACATCTGCTTTGCTTTTAGCTGCTTGCGACCAATCAGGTTCAGATACAAAAACTTACTCATCAACCTTTAGTGGAAATCCAACTACATTTAACTATCTATTAGACTATTACGCTGATAATATAGTCA…
39	ACCCTAGCTCAAGAAGTCTTTGAAAAACAAATCTTAGTTCCATGGGATGCTTTCTGTGTGGAATTACTATAAATATTTTTTGCAGAAAAATTTAAAATTGAAATCGTATAAAAACAAAGGAGTGCTGTATAAAAGACAGAAATCCTTTGTTTTTTATAACTAAGGTTTATAAACTTTCATTCTCGAAATTCAATTAACTTTACAAATTCCCACTATCTAAGGAGAAAGAAAATGAACATAAAGAAGCGTGTCCTTAGTGCAGGTCTGACTTTTGCATCTGCTTTGCTTTTAGCTGCTTGCGGCCAATCAGGTTCAGATACAAAAACTTACTCATCAACCTTTAGTGGAAATCCAACTACATTTAATTACCTGTTAGACTATTACGCTGATAATATAGTC…
43	ACCCTAGCTCAAGAAGTCTTTGAAAAACAAATCTTAGTTCCATGGGATGCTTTCTGTGTGGAATTACTATAAATATTTTTTGCAGAAAAATTTAAAATTGAAATCATATAAAAACAAGGGAGGACTGTATAAAAGACAGAAATCCTTTGTTTTTTATAACCAAGGTTTATAAACTTTCATTCTCGAAATTCAATTAACTTTACAAATTCCCACTATTAAGGAGAAAGAAGATGAACATAAAGAAGCGTGTCCTTAGTGCAGGTCTGACTTTTGCATCTGCTTTGCTTTTTGATATGAGCCCATGTTTTCTCAATAGGATTGTACTCAGGTGAGTAGGGAGGAAGAGGTAAAAGTTTATGCCCAAACTCCTCGCATAAAAGTTCTAACTTACCTATTCTA…
44	ACCCTAGCTCAAGAAGTCTTTGAAAAACAAATCTTAGTTCCATGGGATGCTTTCTGTGTGGAATTACTATAAATATTTTTTGCAGAAAAATTTAAAATTGAAATCGTATAAAAACAAGGGAGGACTGTATAAAAGGCAGAAATCCTTTGTTTTTTATAACCAAGGTTTATAAACCTTCATTCTCGAAATTCAATTAACTTTACAAATTCCCACTATTAAGGAGAAAGAAGACGAACATAAAGAAGCGTATCCTTAGTGCAGGCCTGACTTTTACATCTGCTTTGCTTTTAGCTACTTGCGGCCAATCAGGTTCAGATATAAAAACTTACTCATCAACCTTTAGTGGAAATCCAACTACATTTAACTATCTATTAGACTATTACGCTGATAATATAGTCA…
45	ACCCTAGCTCAAGAAGTCTTTGAAAAACAAATCTTAGTTCCATGGGATGCTTTCTGTGTGGAATTACTATAAATATTTTTTGCAGAAAAATTTAAAATTGAAATCATATAAAAACAAGGGAGGACTGTATAAAAAGCAGAAATCCTTTGTTTTTTATAACCAAGGTTTATAAACTTTCATTCTCGAAATTCAATTAACTTTACAAATTCCCACTATTAAGGAGAAAGAAGATGAACATAAAGAAGCGTGTCCTTAGTGCAGGCCTGACTTTTGCATCTGCTTTGCTTTTAGCTGCTTGCGGCCAATCAGGTTCAGATACAAAAACTTACTCATCAACCTTTAGTGGAAATCCAACTACATTTAACTATCTATTAGACTATTACGCTGATAATATAGTCA…
48	ACCCTAGCTCAAGAAGTCTTTGAAAAACAAATCTTAGTTCCATGGGATGCTTTCTGTGTGGAATTACTATAAATATTTTTTGCAGAAAAATTTAAAATTGAAATCATATAAAAACAAGGGAGGACTGTATAAAAGACAGAAATCCTTTGTTTTTTATAACCAAGGTTTATAAACTTTCATTCTCGAAATTCAATTAACTTTACAAATTCCCACTATTAAGGAGAAAGAAGATGAACATAAAGAAGCGTGTCCTTAGTGCAGGTCTGACTTTTGCATCTGCTTTGCTTTTTGATATGAGCCCATGTTTTCTCAATAGGATTGTACTCAGGTGAGTAGGGAGGAAGAGGTAAAAGTTTATGCCCAAACTCCTCGCATAAAAGTTCTAACTTACCCATTCTA…
6a,15b,15c	ACCCTAGCTCAAGAAGTCTTTGAAAAACAAATCTTAGTTCCATGGGATGCTTTCTGTGTGGAATTACTATAAATATTTTTTGCAGAAAAATTTAAAATTGAAATCGTATAAAAACAAGGGAGGACTGTATAAAAGACAGAAATCCTTTGTTTTTTATAACCAAGGTTTATAAACTTTCATTCTCGAAATTCAATTAACTTTACAAATTCCCACTATTAAGGAGAAAGAAGATGAACATAAAGAAGCGTGTCCTTAGTGCAGGTCTGACTTTTGCATCTGCTTTGCTTTTAGCTGCTTGCGACCAATCAGGTTCAGATACAAAAACTTACTCATCAACCTTTAGTGGAAATCCAACTACATTTAATTACCTATTAGACTATTAAACTGATAATATAGTCA…
6c	ACCCTAGCTCAAGAAGTCTTTGAAAAACAAATCTTAGTTCCATGGGATGCTTTCTGTGTGGAATTACTATAAATATTTTTTGCAGAAAAATTTAAAATTGAAATCATATAAAAACAAGGGAGGACTGTATAAAAGACAGAAATCCTTTGTTTTTTATAACCAAGGTTTATAAACTTTCATTCTCGAAATTCAATTAACTTTACAAATTCCCACTATTAAGGAGAAAGAAGATGAACATAAAGAAGCGTGTCCTTAGTGCAGGTCTGACTTTTGCATCTGCTTTGCTTTTAGCTGCTTGCGGCCAATCAGGTTCAGATACAAAAACTTACTCATCAACCTTTAGTGGAAATCCAACTACATTTAACTATCTATTAGACTATTACGCTGATAATACAGTCA…
7a	ACCCTAGCTCAAGAAGTCTTTGAAAAACAAATCTTAGTTCCATGGGATGCTTTCTGTGTGGAATTACTATAAATATTTTTTGCAGAAAAATTTAAAATTGAAATCATATAAAAACAAGGGAGGACTGTATAAAAGGCGGAAATCCTTTGTTTTTTATAACCAAGGTTTATAAACTTTCATTCTCGAAATTCAATTAACTTTACAAATTCCCACTATTAAGGAGAAAGAAGATGAACATAAAGAAGCGTGTCCTTAGTGCAGGCCTGACTTTTGCATCTGCTTTGCTTTTAGCTGCTTGCGGCCAATCAGGTTCAGATACAAAAACTTACTCATCAACCTTTAGTGGAAATCCAACTACATTTAACTATCTATTAGACTATTACGCTGATAATATAGTTA…
7f	ACCCTAGCTCAAGAAGTCTTTGAAAAACAAATCTTAGTTCCATGGGATGCTTTCTGTGTGGAATTACTATAAATATTTTTTGCAGAAAAATTTAAAATTGAAATCATATAAAAACAAGGGAGGACTGTATAAAAGGCGGAAATCCTTTGTTTTTTATAACCAAGGTTTATAAACTTTCATTCTCGAAATTCAATTAACTTTACAAATTCCCACTATTAAGGAGAAAGAAGATGAACATAAAGAAGCGTGTCCTTAGTGCAGGCCTGACTTTTGCATCTGCCTTGCTTTTAGCTGCTTGCGGCCAATCAGGTTCAGATACAAAAACTTACTCATCAACCTTTAGTGGAAATCCAACTACATTTAACTATCTATTAGACTATTACGCTGATAATATAGTTA…
9a	ACCCTAGCTCAAGAAGTCTTTGAAAAACAAATCTTAGTTCCATGGGATGCTTTCTGTGTGGAATTACTATAAATATTTTTTGCAGAAAAATTTAAAATTGAAATCATATAAAAACAAGGGAGGACTGTATAAAAAGCAGAAATCCTTTGTTTTTTATAACCAAGGTTTATAAACTTTCATTCTCGAAATTCAATTAACTTTACAAATTCCCACTATTAAGGAGAAAGAAGATGAACATAAAGAAGCGTGTCCTTAGTGCAGGCCTGACTTTTGCATCTGCTTTGCTTTTAGCTGCTTGCGGCCAATCAGGTTCAGATACAAAAACTTACTCATCAACCTTTAGTGGAAATCCAACTACATTTAACTATCTATTAGACTATTACGCTGATAATATAGTCA…

## Sheet: Primer5
Serotype	DNA Sequences
1	CTTTCTTCAGGTTCGGGAAATTGCAAAAGAAGTAGCAGATGATTTAGTCATTGCTTATGGCGCAGAGATATACTATACTCTGGATGCTCTAGAAAAGCTAGAAAAAAAAGAAATTCCTACCCTTAATGATAGTCGTTATGCCTTGATTGAGTTTAGCATGCATACTTCCTATCGTCAGATTCATACGGGATTGAGCAATATTTTGATGTTGGGAATCACGCCAGTAATTGCTCATATTGAACGTTATGATGCTTTAGAGAATAACGAAAAACGTGTTCGTGAACTGATTGATATGGGGTGCTATACTCAGATAAATAGTTATCATGTTTCAAAACCTAAGTTCTTTGGTGAAAAATATAAATTCATGAAAAAGAGAGCTCGGTATTTTTTGGAACGTGA…
14	CTTTCTTCAGGTTCGGGAAATTGCAAAAGAAGTAGCAGATGATTTAGTCATTGCTTATGGCGCAGAGATATACTATACTCTGGATGCTCTAGAAAAGCTAGAAAAAAAAGAAATTCCTACCCTTAATGATAGTCGTTATGCCTTGATTGAGTTTAGCATGCATACTTCCTATCGTCAGATTCATACGGGATTGAGCAATATTTTGATGTTGGGAATCACGCCAGTAATTGCTCATATTGAACGTTATGATGCTTTAGAGAATAACGAAAAACATGTTCGTGAACTGATTGATATGGGGTGCTATACTCAGATAAATAGTTATCATGTTTCAAAACCTAAGTTCTTTGGTGAAAAATATAAATTCATGAAAAAGAGAGCTCGGTATTTTTTGGAACGTGA…
15a	CTTTCTTCAGGTTCGGGAAATAGCTAAGGAAGTGGCGAGTGACTTGGTCATTGCTTACGGGGCTGAAATTTACTACACACCAGATGTTCTGGATAAGCTAGAAAAAAAGCGGATTCCGACCCTCAATGATAGTCGTTATGCCTTGATAGAGTTTAGTATGAACACTCCTTATCGCGATATTCATAGCGCCTTGAGCAAGATCTTGATGTTGGGAATTACTCCAGTCATTGCCCACATTGAGCGCTATGATGCTCTTGAAAATAATGAAAAACGCGTTCGAGAATTGATCGATATGGGCTGTTACACGCAAGTAAATAGTTCACATGTCCTCAAATCCAAACTTTTTGGCGAACGTTATAAATTCATGAAAAAAAGAGCTCAGTATTTTTTAGAGCAGGA…
15b	CTTTCTTCAGGTTCGGGAAATAGCTAAGGAAGTGGCGAGTGACTTGGTCATTGCTTACGGAGCTGAAATTTACTACACACCAGATGTTCTGGATAAGCTGGAAAAAAAGCGGATTCCGACCCTCAATGATAGTCGTTATGCCTTGATAGAGTTTAGTATGAACACTCCTTATCGCGATATTCATAGCGCCTTGAGCAAGATCTTGATGTTGGGAATTACTCCAGTCATTGCCCACATTGAGCGCTATGATGCTCTTGAAAATAATGAAAAACGCGTTCGAGAACTGATCGATATGGGCTGTTACACGCAAGTAAATAGTTCACATGTCCTCAAACCCAAACTTTTTGGCGAACGTTATAAATTCATGAAAAAAAGAGCTCAGTATTTTTTGGAACGTGA…
15c	CTTTCTTCAGGTTCGGGAAATAGCTAAGGAAGTGGCGAGTGACTTGGTCATTGCTTACGGAGCTGAAATTTACTACACACCAGATGTTCTGGATAAGCTGGAAAAAAGGCGGATTCCGACCCTCAATGATAGTCGTTATGCCTTGATAGAGTTTAGTATGAACACTCCTTATCGCGATATTCATAGCGCCTTGAGCAAGATCTTGATGTTGGGAATTACTCCAGTCATTGCCCACATTGAGCGCTATGATGCTCTTGAAAATAATGAAAAACGCGTTCGAGAACTGATCGATATGGGCTGTTACACGCAAGTAAATAGTTCACATGTCCTCAAACCCAAACTTTTTGGCGAACGTTATAAATTCATGAAAAAAAGAGCTCAGTATTTTTTGGAACGTGA…
15f	CTTTCTTCAGGTTCGGGAAATAGCTAAGGAAGTGGCGAGTGACTTAGTCATTGCTTACGGGGCTGAAATTTACTACACACCAGATGTTCTGGATAAGCTGGGAAAAAAGCGGATTCCGACCCTCAATGATAGTCGTTATGCCTTGATAGAGTTTAGTATGAACACTCCTTATCGCGATATTCATAGCGCCTTGAACAAGATCTTGATGTTGGGAATTACTCCAGTCATTGCCCACATTGAGCGCTATGATGCTCTTGAAAATAATGAAAAACGCGTTCGAGAATTGATCGATATGGGCTGTTACACGCAAGTAAATAGTTCACATGTCCTCAAATCCAAACTTTTTGGCGAACGTTATAAATTCATGAAAAAAAGAGCTCAGTATTTTTTAGAGCAGGA…
16a	CTTTCTTCAGGTTCGGGAAATTGCAAAAGAAGTAGCAGATGATTTAGTCATTGCTTATGGCGCAGAGATATACTATACTCTGGATGCTCTAGAAAAGCTAGAAAAAAAAGAAATTCCTACCCTTAATGATAGTCGTTATGCTTTGATTGAGTTTAGCATGCATACTTCCTATCGTGAGATTCATACGGGATTGAGCAATATTTTGATGTTGGGAATCACGCCAGTAATTGCTCATATTGAACGTTATGATGCTTTAGAGAATAATGAAAAACGTGTTTGTGAACTGATTGATATGGGGTGCTATACTCAGATAAATAGTTATCATGTTTTAAAACCTAAGTTCTTTGGTGAAAAATATAAATTCATGAAAAAGAGAGCTCGGTATTTTTTGGAACGTGA…
16f	CTTTCTTCAGGTTCGGGAAATTGCAAAAGAAGTAGCAGATGATTTAGTCATTGCTTATGGCGCAGAGATATACTATACTCTGGATGCTCTAGAAAAGCTAGAAAAAAAAGAAATTCCTACCCTTAATGATAGTCGTTATGCCTTGATTGAGTTTAGCATGCATACTTCCTATCGTCAGATTCATACGGGATTGAGCAATATTTTGATGTTGGGAATCACGCCAGTAATTGCTCATATTGAACGTTATAATGCTTTAGAGAATAACGAAAAACGTGTTCGTGAACTGATTGATATGGGGTGCTATACTCAGATAAATAGTTATCATGTTTCAAAACCTAAGTTCTTTGGTGAAAAATATAAATTCATGAAAAAGAGAGCTCGGTATTTTTTGGAACGTGA…
18b	CTTTCTTCAGGTTCGGGAAATTGCAAAAGAAGTAGCAGATGATTTAGTCATTGCTTATGGCGCAGAGATATACTATACTATGGATGCTCTAGAAAAGCTAGAAAAAAAAGAAATTCCTACCCTTAATGATAGTCGTTATGCTTTGATTGAGTTTAGCATGCATACTTCCTATCGTCAGATTCATACGGGATTGAGCAATATTTTGATGTTGGGAATCACGCCAGTAATTGCTCATATTGAACGTTATGATGCTTTAGAGAATAACGAAAAACGTGTTCGTGAACTGATTGATATGGGGTGCTATACTCAGATAAATAGTTATCATGTTTCAAAACCTAAGTTCTTTGGTGAAAAATATAAATTCATGAAAAAGAGAGCTCGGTATTTTTTGGAACGTGA…
18c	CTTTCTTCAGGTTCGGGAAATTGCAAAAGAAGTAGCAGATGATTTAGTCATTGCTTATGGCGCAGAGATATACTATACTATGGATGCTCTAGAAAAGCTAGAAAAAAAAGAAATTCCTACCCTTAATGATAGTCGTTATGCTTTGATTGAGTTTAGCATGCATACTTCCTATCGTCAGATTCATACGGGATTGAGCAATATTTTGATGTTGGGAATCACGCCAGTAATTGCTCATATTGAACGTTATGATGCTTTAGAGAATAACGAAAAACGTGTTCGTGAACTGATTGATATGGGGTGCTATACTCAGATAAATAGTTATCATGTTTCAAAACCTAAGTTCTTTGGTGAAAAATATAAATTCATGAAAAAGAGAGCTCGGTATTTTTTGGAACGTGA…
19b	CTTTCTTCAGGTTCGGGAAATTGCAAAAGAAGTAGCAGATGATTTAGTCATTGCTTATGGCGCAGAGATATACTATACTCTGGATGCTCTAGAAAAGCTAGAAAAAAAAGAAATTCCTACCCTTAATGATAGTCGTTATGCTTTGATTGAGTTTAGCATGCATACTTCCTATCGTCAGATTCATACGGGATTGAGCAATATTTTGATGTTGGGAATCACACCAGTAATTGCTCATATTGAACGGTATGATGCTTTAGAGAATAACGAAAAACGTGTTCGTGAACTGATTGATATGGGCTGTTACACGCAAGTAAATAGTTCACATGTCCTCAAACCCAAACTTTTTGGCGAACGTTATAAATTCATGAAAAAAAGAGCTCAGTATTTTTTGGAACGTGA…
19c	CTTTCTTCAGGTTCGGGAAATAGCTAAGGAAGTGGCGAGTGACTTAGTCATTGCTTACGGAGCTGAAATTTACTACACACCAGATGTTCTGGATAAGCTGGGAAAAAAGCGGATTCCGACCCTCAATGATAGTCGTTATGCCTTGATAGAGTTTAGTATGAACACTCTTTATCGCGATATTCATAACGCCTTGAGCAAGATCTTGATGTTGGGAATTACTCCAGTCATTGCCCACATCGAACGCTATGATGCTCTTGAAAATAATGAAAAACGCGTTCGGGAACTGATCGATATGGGCTGTTACACGCAAGTAAATAGTTCACATGTCCTCAAACCCAAACTTTTTGGCGAACGTTATAAATTCATGAAAAAAAGAGCTCAGTATTTTTTAGAGAAGGA…
19f	CTTTCTTCAGGTTCGGGAAATTGCAAAAGAAGTGGCAGATGATTTAGTCATTGCTTATGGCGCAGAGATATACTATACTCTGGATGCTCTAGAAAAGCTAGAAAAAAAAGAAATTCCTACCCTTAATGATAGTCGTTATGCCTTGATTGAGTTTAGCATGCATACTTCCTATCGTCAGATTCATACGGGATTGAGCAATATTTTGATGTTGGGAATCACGCCAGTAATTGCTCATATTGAACGTTATGATGCTTTAGAGAATAACGAAAAACGTGTTCGTGAACTGATTGATATGGGGTGCTATACTCAGATAAATAGTTATCATGTTTCAAAACCTAAGTTCTTTGGTGAAAAATATAAATTCATGAAAAAGAGAGCTCGGTATTTTTTGGAACGTGA…
23a	CTTTCTTCAGGTTCGGGAAATTGCAAAAGAAGTAGCAGATGATTTAGTCATTGCTTATGGCGCAGAGATATACTATACTCTGGATGCTCTAGAAAAGCTAGAAAAAAAAGAAATTCCTACCCTCAATGATAGTCGTTATGCCTTGATAGAGTTTAGTATGAACACTCCTTATCGCGATATCCATAGCGCCTTGAGCAAGATCTTGATGTTGGGAATTACTCCAGTCATTGCCCACATTGAGCGCTATGATGCTCTTGAAAATAACGGAAAACGTGTTCGTGAACTGATTGATATGGGGTGCTATACTCAGATAAATAGTTATCATGTTTCAAAACCTAAGTTCTTTGGTGAAAAATATAAATTCATGAAAAAGAGAGCTCGGTATTTTTTGGAACGTGA…
24a	CTTTCTTCAGGTTCGGGAAATTGCAAAAGAAGTAGCAGATGATTTAGTCATTGCTTATGGCGCAGAGATATACTATACTCTGGATGCTCTAGAAAAGCTAGAAAAAAAAGAAATTCCTACCCTTAATGATAGTCGTTATGCCTTGATTGAGTTTAGCATGCATACTTCCTATCGTCAGATTCATACGGGATTGAGCAATATTTTGATGTTGGGAATTACTCCAGTCATTGCCCACATCGAGCGCTATGATGCTCTTGAAAATAATGAAAAACGCGTTCGGGAACTGATTGATATGGGATGCTATACTCAGATAAATAGTTATCATGTTTTAAAACCTAAGCTCTTTGGTGAAAGATATAAATTTATGAAAAAGAGAGCTCGGTATTTTTTGGAACGTGA…
24b	CTTTCTTCAGGTTCGGGAAATAGCTAAGGAAGTGGCGAGTGACTTAGTCATTGCTTACGGAGCTGAAATTTACTACACACCAGATGTTCTGGATAAGCTGGGAAAAAAGCGGATTCCGACCCTCAATGATAGTCGTTATGCCTTGATAGAGTTTAGTATGAACACTCTTTATCGCGATATTCATAGCGCCTTGAACAAGATCTTGATGTTGGGAATTACTCCAGTCATTGCCCACATCGAACGCTATGATGCTCTTGAAAATAATGAAAAACGCGTTCGGGAACTGATCGATATGGGCTGTTACACGCAAGTAAATAGTTCACATGTCCTCAAACCCAAACTTTTTGGCGAACGTTATAAATTCATGAAAAAAAGAGTTCAGTATTTTTTGGAACGTGA…
24f	CTTTCTTCAGGTTCGGGAAATTGCAAAAGAAGTAGCAGATGATTTAGTCATTGCTTATGGCGCAGAGATATACTATACTCTGGATGCTCTAGAAAAGCTAGAAAAAAAAGAAATTCCTACCCTTAATGATAGTCGTTATGCCTTGATAGAGTTTAGTATGAACACTCCTTATCGCGATATTCATAGCGCCTTGAGCAAGATCTTGATGTTGGGAATTACTCCAGTCATTGCCCACATCGAGCGCTATGATGCTCTTGAAAATAATGAAAAACGCGTTCGGGAACTGATCGATATGGGCTGTTACACGCAAGTAAATAGTTCACATGTCCTCAAACCCAAACTTTTTGGCGAACGTTATAAATTCATGAAAAAAAGAGTTCAGTATTTTTTGGAACGTGA…
35f,47f	CTTTCTTCAGGTTCGGGAAATAGCTAAGGAAGTGGCGAGTGACTTGGTCATTGCTTACGGGGCTGAAATTTACTACACACCAGATGTTCTGGATAAGCTGGAAAAAAAGCGGATTCCGACCCTCAATGATAGTCGTTATGCCTTGATAGAGTTTAGTATGAACATTCCTTATCGCGATATTCATAGCGCTTTGAGCAAGATCTTGATGTTGGGAATTACTCCAGTCATTGCCCACATCGAGCGCTATGATGCTCTTGAAAATAATGAAAAACGCGTTCGGGAACTGATCGATATGGGCTGTTACACGCAAGTAAATAGTTCACATGTCCTCAAACCCAAACTTTTTGGCGAACGTTATAAATTCATGAAAAAAAGAGTTCAGTATTTTTTGGAACGTGA…
36	CTTTCTTCAGGTTCGGGAAATTGCAAAAGAAGTAGCAGATGATTTAGTCATTGCTTATGGCGCAGAGATATACTATACTCTGGATGCTCTAGAAAAGCTAGAAAAAAAAGAAATTCCTACCCTTAATGATAGTCGTTATGCTTTGATTGAGTTTAGCATGCATACTTCCTATCGTGAGATTCATACGGGATTGAGCAATATTTTGATGTTGGGAATCACGCCAGTAATTGCTCATATTGAACGTTATGATGCTTTAGAGAATAATGAGAAACGTGTTTGTGAACTGATTGATATGGGGTGCTATACTCAGATAAATAGTTATCATGTTTTAAAACCTAAGTTCTTTGGTGAAAAATATAAATTCATGAAAAAGAGAGCTCGGTATTTTTTGGAACGTGA…
7a	CTTTCTTCAGGTTCGGGAAATTGCAAAAGAAGTAGCAGATGATTTAGTCATCGCTTATGGAGCAGAGATATACTATACTCTGGATGCTCTAGAAAAGCTAGAAAAAAAAGAAATTCCTACCCTTAATGATAGTCGTTATGCTTTGATTGAGTTTAGCATGCATACTTCCTATCGTCAGATTCATACGGGATTGAGCAATATTTTGATGTTGGGAATCACGCCAGTAATTGCTCATATTGAACGTTATGATGCTTTAGAGAATAACGAAAAACGTGTTCGTGAACTGATTGATATGGGGTGCTATACTCAGATAAATAGTCATCATATTTCAAAACCTAAGTTCTTTGGTGAAAAATATAAATTCATGAAAAAGAGAGCTCGGTATTTTTTGGAACGTGA…
7b,40	CTTTCTTCAGGTTCGGGAAATTGCAAAAGAAGTAGCAGATGATTTAGTCATTGCTTATGGTGCAGAGATATACTATACTCTGGATGCTCTAGAAAAGCTAGAAAAAAAAGAAATTCCTACCCTTAATGATAGTCGTTATGCCTTGATTGAGTTTAGCATGCATACTTCCTATCGTCAGATTCATACGGGATTGAGCAATATTTTGATGTTGGGAATCACACCAGTAATTGCTCATATTGAACGTTATGATGCTTTAGAGAATAACGAAAAACGTGTTCGTGAACTGATTGATATGGGGTGCTATACTCAGATAAATAGTTGTCATGTTTCAAAACCTAAGTTCTTTGGTGAAAAATATAAATTCATGAAAAAGAGAGCTCGGTATTTTTTGGAACGTGA…
7c	CTTTCTTCAGGTTCGGGAAATAGCTAAGGAAGTGGCGAGTGACTTAGTCATTGCTTACGGAGCTGAAATTTACTACACACCAGATGTTCTGGATAAGCTGGGAAAAAAGCGGATTCCGACCCTCAATGATAGTCGTTATGCCTTGATAGAGTTTAGTATGAACACTCTTTATCGCGATATTCATAGCGCCTTGAACAAGATCTTGATGTTGGGAATTACTCCAGTCATTGCCCACATCGAACGCTATGATGCTCTTGAAAATAATGAAAAACGCGTTCGGGAACTGATCGATATGGGCTGTTACACGCAAGTAAATAGTTCACATGTCCTCAAACCCAAACTTTTTGGCGAACGTTATAAATTCATGAAAAAAAGAGCTCAGTATTTTTTAGAGAAGGA…
7f	CTTTCTTCAGGTTCGGGAAATTGCAAAAGAAGTAGCAGATGATTTAGTCATCGCTTATGGAGCAGAGATATACTATACTCTGGATGCTCTAGAAAAGCTAGAAAAAAAAGAAATTCCTACCCTTAATGATAGTCGTTATGCTTTGATTGAGTTTAGCATGCATACTTCCTATCGTCAGATTCATACGGGATTGAGCAATATTTTGATGTTGGGAATCACGCCAGTAATTGCTCATATTGAACGTTATGATGCTTTAGAGAATAACGAAAAACGTGTTCGTGAACTGATTGATATGGGGTGCTATACTCAGATAAATAGTCATCATATTTCAAAACCTAAGTTCTTTGGTGAAAAATATAAATTCATGAAAAAGAGAGCTCGGTATTTTTTGGAACGTGA…
9l	CTTTCTTCAGGTTCGGGAAATTGCAAAAGAAGTAGCAGATGATTTAGTCATAGCTTATGGCGCAGAGATATACTATACTCTGGATGCTCTAGAAAAGCTAGAAAAAAAAGAAATTCCTACCCTTAATGATAGTCGTTATGCTTTGATTGAGTTTAGCATGCATACTTCCTATCGTGAGATTCATGCGGGATTGAGCAATATTTTGATGTTGGGAATCACGCCAGTAATTGCTCATATTGAACGTTATGATGCCTTAGAGAATAATGAAAAACGTGTTCGTGAACTGATTGATATGGGGTGCTATACTCAGATAAATAGTTATCATGTTTTAAAACCTAAGTTCTTTGGTGAAAAATATAAATTCATGAAAAAGAGAGCTCGGTATTTTTTGGAACGTGA…
9n	CTTTCTTCAGGTTCGGGAAATTGCAAAAGAAGTAGCAGATGATTTAGTCATAGCTTATGGCGCAGAGATATACTATACTCTGGATGCTCTAGAAAAGCTAGAAAAAAAAGAAATTCCTACCCTTAATGATAGTCGTTATGCTTTGATTGAGTTTAGCATGCATACTTCCTATCGTGAGATTCATGCGGGATTGAGCAATATTTTGATGTTGGGAATCACGCCAGTAATTGCTCATATTGAACGTTATGATGCCTTAGAGAATAACGAAAAACGTGTTCGTGAACTGATTGATATGGGGTGCTATACTCAGATAAATAGTTATCATGTTTTAAAACCTAAGTTCTTTGGTGAAAAATATAAATTCATGAAAAAGAGAGCTCGGTATTTTTTGGAACGTGA…

## Sheet: Primer6
Serotype	DNA Sequences
25a	TTGACTGCCCTGATCGATTCGTCCTATTCTTGTTTCATTTTGATATAAAAACGTTTAAAATGTTTTCAACAACTTATCGAAATCATCGTAAACGCTTCGGATTACGAATGAATTTGATTGCTGCTATTATCAATCATGAACTAGGATTCTAGTTTTGCAGGAAGTTTAATGAAGTTAGCCACCCAGCCCTCCTAAAAATTAGATGGTTCAGCTAGCTGAAAGCTCTTGTAGG
25f	TTGACTGCCCTGATCGATTCGTCCTATTCTTGTTTCATTTTGATATAAAAACGTTTAAAATGTTTTCAACAACTTATCGAAATCATCGTAAACGCTTCGGATTACGAATGAATTTGATTGCTGCTATTATCAATCATGAACTAGGATTCTAGTTTTGCAGGAAGTTTAATGAAGTTAGCCACCCAGCCCTCCTAAAAATTAGATGGTTCAACTAGCTGAAAGCTCTTGTAGG
38	TTGACTGCCCTGATCGATTCGTCCTATTCTTGTTTCATTTTGATATAAAAACGTTTAAAATGTTTTCAACAACCTATCGAAATCATCGTAAACGCTTCGGATTACGAATGAATTTGATTGCTGCTATTATCAATCATGAACTAGGATTCTAGTTTTGCAGGAAGTTTAATGAAGTTAGCCACCCAGCCCTCCTAAAAATTAGATGGTTCAACTAGCTGAAAGCTCTTGTAGG

## Sheet: Primer7
Serotype	DNA Sequences
22a	CAGAGGATGCTCTCGTCATTGGTATGGTTGGACGTGTCAACGCGTGGAAGGGGCAAGGAGATTTTCTAGAAGCTGTGACACCGATTTTGGAGCATAATCCGAATTCCGTAGCTTTTCTAGCGGGGAGTGCCTTTGCTGGTGAAGAGTGGCGAGTTGAAGAATTAGAGTCTAAGATTTCCAAATCAAGTGTAGCCTCACAAATCAAACGAATTGAATATTATGAGCATACGGCTGAACTTTATAATATGTTTGATATCTTTGTCTTACCAAGTACCAATCCCGATCCACTACC
22f	CAGAGGATGCTCTCGTCATTGGTATGGTTGGACGTGTCAACGCGTGGAAGGGGCAAGGAGATTTTCTAGAAGCTGTGACACCGATTTTGGAGCATAATCCGAATTCCGTAGCTTTTCTAGCGGGGAGTGCCTTTGCTGGTGAAGAGTGGCGAGTTGAAGAATTAGAGTCTAAGATTTCCAAATCAAGTGTAGCCTCACAAATCAAACGAATTGAATATTATGAGCATACGACTGAACTTTATAATATGTTTGATATCTTTGTCTTACCAAGTACCAATCCCGATCCACTACC
